# Supplementary material for: Protein Synthesis by Day 16 Bovine Conceptuses during the Time of Maternal Recognition of Pregnancy
Source: Int J Mol Sci. 2020 Apr 20;21(8):2870. doi: 10.3390/ijms21082870 (PMC7215316; doi:10.3390/ijms21082870)
Supplement: Supplementary file 1 [file ijms-21-02870-s001.zip]

Archive with 1 entries (1 files):
- ijms-751944-supplementary.xlsx
