# Supplementary material for: Protein Synthesis by Day 16 Bovine Conceptuses during the Time of Maternal Recognition of Pregnancy
Source: Int J Mol Sci. 2020 Apr 20;21(8):2870. doi: 10.3390/ijms21082870 (PMC7215316; doi:10.3390/ijms21082870)
Supplement: Supplementary file 1 [file ijms-21-02870-s001.zip › ijms-751944-supplementary.xlsx]

## Sheet: Supplementary Table 1
Supplementary Table 1: Proteins present in the conceptus conditioned media (CCM) from individual Day 16 conceptuses (B-J) following culture in vitro for 6 hours. The protein UniProt ID, protein name, and protein description are given. A number of 0 or <1, indicates identifiecation of a peptide for that protein containing a light labelled amin acid . While a number of 1 or 100 in the column indica…
Protein ID	Protein	Protein name	B	C	D	E	F	H	I	J	Count H labelled	Count L labelled	Total count	Overall H	Average H ratio	Ponderation
A0A023VWT2	Serum amyloid A protein		0	#N/A	#N/A	#N/A	#N/A	#N/A	0.01	#N/A	0	2	2	#N/A	#N/A	#N/A
A0A059UE90	Glycogen synthase kinase-3 beta splice variant X1	GSK3beta	0.01	#N/A	0.01	#N/A	#N/A	#N/A	#N/A	#N/A	0	2	2	#N/A	#N/A	#N/A
A0A059UIC2	Glycogen synthase kinase-3 beta splice variant X2	GSK3beta	#N/A	#N/A	#N/A	#N/A	#N/A	#N/A	#N/A	0.01	0	1	1	#N/A	#N/A	#N/A
A0A068JFZ9	Interferon tau 1i (Fragment)	IFNT	0	0	0	0	0.01	#N/A	0	0	0	7	7	#N/A	#N/A	#N/A
A0A075CA37	KIR3DXL7	KIR3DXL7	#N/A	#N/A	#N/A	0.01	#N/A	#N/A	#N/A	#N/A	0	1	1	#N/A	#N/A	#N/A
A0A0A0MP89	Serpin A3-8	SERPINA3-8	0.01	0.01	0.01	0.01	0.01	0.01	0.01	0.01	0	8	8	0.08	0.01	0
A0A0A0MP90	Histone H2A	HIST1H2AC	#N/A	#N/A	#N/A	#N/A	0	0.01	#N/A	#N/A	0	2	2	#N/A	#N/A	#N/A
A0A0A0MP91	Complement C2	C2	0.01	0.01	0.01	0.01	0.01	0.01	0.01	0.01	0	8	8	0.08	0.01	0
A0A0A0MP92	Serpin A3-7	SERPINA3-7	0.01	0.01	0.01	0.01	0.01	0.01	0.01	0.01	0	8	8	0.08	0.01	0
A0A0A0MP98	DNA excision repair protein ERCC-6-like 2	ERCC6L2	#N/A	#N/A	#N/A	0.01	#N/A	#N/A	#N/A	#N/A	0	1	1	#N/A	#N/A	#N/A
A0A0A0MP99	Uncharacterized protein	LOC100847874	0.01	0.01	0.01	0.01	0.01	0.01	0.01	0.01	0	8	8	0.08	0.01	0
A0A0A0MPA0	Uncharacterized protein	LOC784932	#N/A	#N/A	#N/A	#N/A	#N/A	0.01	#N/A	0.01	0	2	2	#N/A	#N/A	#N/A
A0A0A0MPA4	Uncharacterized protein		#N/A	0.01	#N/A	#N/A	0.01	0.01	#N/A	#N/A	0	3	3	#N/A	#N/A	#N/A
A0A0A8JC39	B-cell CLL/lymphoma 11A	BCL11A	100	#N/A	#N/A	#N/A	#N/A	#N/A	100	#N/A	2	0	2	#N/A	#N/A	#N/A
A0A0B4J192	Fc fragment of IgG receptor and transporter	FCGRT	#N/A	0.01	#N/A	#N/A	#N/A	#N/A	#N/A	#N/A	0	1	1	#N/A	#N/A	#N/A
A0A0B4J193	Uncharacterized protein		#N/A	#N/A	#N/A	#N/A	0	#N/A	#N/A	#N/A	0	1	1	#N/A	#N/A	#N/A
A0A0C5AH47	Arrestin domain-containing protein 3 mRNA		#N/A	#N/A	#N/A	#N/A	#N/A	#N/A	0	#N/A	0	1	1	#N/A	#N/A	#N/A
A0A0C5AVL2	MEI1 protein	MEI1	0.01	#N/A	0.01	#N/A	#N/A	#N/A	#N/A	#N/A	0	2	2	#N/A	#N/A	#N/A
A0A0F6QMJ3	Complement component 5	C5	0.01	0.01	0.01	0.01	0.01	0.01	0	#N/A	0	7	7	#N/A	#N/A	#N/A
A0A0F7GBM0	Solute carrier family 27 member 5 (Fragment)	SLC27A5	0.01	0.01	0.01	#N/A	0	0.01	#N/A	#N/A	0	5	5	#N/A	#N/A	#N/A
A0A0F7GDE1	Solute carrier family 27 member 2 (Fragment)	SLC27A2	#N/A	0.01	#N/A	#N/A	#N/A	#N/A	0	#N/A	0	2	2	#N/A	#N/A	#N/A
A0A0G2USR6	Non-specific serine/threonine protein kinase	MARK2	#N/A	0	0.01	0.01	#N/A	#N/A	#N/A	#N/A	0	3	3	#N/A	#N/A	#N/A
A0A0K0Q065	Arrestin domain-containing protein 4	ARRDC4	#N/A	#N/A	#N/A	#N/A	#N/A	#N/A	#N/A	0	0	1	1	#N/A	#N/A	#N/A
A0A0M3KKT0	GafA domain of cone phosphodiesterase 6C		#N/A	#N/A	#N/A	0.01	#N/A	#N/A	#N/A	#N/A	0	1	1	#N/A	#N/A	#N/A
A0A0M4FJ17	Kappa-casein (Fragment)	CSN3	#N/A	#N/A	#N/A	#N/A	#N/A	#N/A	#N/A	0	0	1	1	#N/A	#N/A	#N/A
A0A0N4STN0	ATP synthase subunit g, mitochondrial	ATP5MG	0.01	0.01	#N/A	0.01	0.01	#N/A	0.01	0	0	6	6	#N/A	#N/A	#N/A
A0A0N4STN1	Uncharacterized protein	LOC112441458	0.674756	0.01	0.135603	0.439926	0.01	0.01	0.01	0.01	0	8	8	1.30028	0.162536	0
A0A0N9SBG2	Cytochrome b (Fragment)	CYTB	#N/A	#N/A	#N/A	#N/A	#N/A	#N/A	#N/A	100	1	0	1	#N/A	#N/A	#N/A
A0A0N9SC54	Cytochrome c oxidase subunit 1 (Fragment)	COX1	#N/A	#N/A	#N/A	#N/A	#N/A	#N/A	#N/A	0	0	1	1	#N/A	#N/A	#N/A
A0A0N9SEA8	NADH-ubiquinone oxidoreductase chain 5 (Fragment)	ND5	#N/A	#N/A	#N/A	#N/A	0.01	#N/A	#N/A	#N/A	0	1	1	#N/A	#N/A	#N/A
A0A0N9SLY9	Cytochrome c oxidase subunit II (Fragment)	COX2	0.01	#N/A	#N/A	#N/A	#N/A	#N/A	#N/A	0.01	0	2	2	#N/A	#N/A	#N/A
A0A0S1RVR9	NADH-ubiquinone oxidoreductase chain 3	ND3	0.01	0	0.01	0.01	0.01	0.01	0.01	0.01	0	8	8	0.07	0.00875	0
A0A0S1RVU4	Cyclic AMP-responsive element-binding protein 5	CREB5	#N/A	0.01	#N/A	#N/A	#N/A	#N/A	#N/A	#N/A	0	1	1	#N/A	#N/A	#N/A
A0A0S3Q261	BoLA class1 alpha chain (Fragment)	BoLA-N	#N/A	#N/A	#N/A	0	#N/A	#N/A	#N/A	#N/A	0	1	1	#N/A	#N/A	#N/A
A0A0X9PX45	DNA repair protein RAD51 homolog	RAD51	#N/A	#N/A	#N/A	0	#N/A	#N/A	#N/A	100	1	1	2	#N/A	#N/A	#N/A
A0A0X9Q1V0	DNA meiotic recombinase 1	DMC1	#N/A	0	#N/A	#N/A	#N/A	#N/A	#N/A	#N/A	0	1	1	#N/A	#N/A	#N/A
A0A140T828	Microfibrillar-associated protein 5	MFAP5	0.01	0	#N/A	#N/A	#N/A	#N/A	#N/A	#N/A	0	2	2	#N/A	#N/A	#N/A
A0A140T831	Cystatin-B	CSTB	#N/A	#N/A	0.01	#N/A	#N/A	#N/A	0.01	#N/A	0	2	2	#N/A	#N/A	#N/A
A0A140T832	40S ribosomal protein S17	RPS17	0.01	0.01	0.01	0.01	0.01	0.01	0.01	0.01	0	8	8	0.08	0.01	0
A0A140T833	Selenoprotein S	SELENOS	#N/A	#N/A	#N/A	0.01	#N/A	#N/A	0.01	#N/A	0	2	2	#N/A	#N/A	#N/A
A0A140T841	Prostamide/prostaglandin F synthase	PRXL2B	0	0.01	0.01	0.01	0.01	0.01	0.01	0.01	0	8	8	0.07	0.00875	0
A0A140T842	Lon protease homolog, mitochondrial	LONP1	0.01	0.01	0.01	0.01	0.01	0.01	0.01	0.01	0	8	8	0.08	0.01	0
A0A140T843	Beta-2-glycoprotein 1	APOH	0.01	0.01	0.01	0.01	0.01	0.01	0.01	0.01	0	8	8	0.08	0.01	0
A0A140T845	DNA-directed RNA polymerase II subunit GRINL1A	POLR2M	#N/A	#N/A	#N/A	#N/A	#N/A	100	0.01	#N/A	1	1	2	#N/A	#N/A	#N/A
A0A140T846	DNA-(apurinic or apyrimidinic site) lyase	APEX1	0.01	#N/A	0.01	0.01	0.01	0.01	0.01	0.01	0	7	7	#N/A	#N/A	#N/A
A0A140T850	Glutathione synthetase	GSS	0.01	0.01	0.01	0.01	0.01	0.01	0.01	0.01	0	8	8	0.08	0.01	0
A0A140T854	Glutathione S-transferase	GSTA1	0.01	0.01	0.01	0.01	0.01	0.01	0.01	0.01	0	8	8	0.08	0.01	0
A0A140T856	Coatomer subunit alpha	COPA	0.01	0.01	0.01	0.01	0.01	0.01	0.01	0.01	0	8	8	0.08	0.01	0
A0A140T857	Cytochrome c oxidase subunit 7A2, mitochondrial	COX7A2	0.01	0.01	0.01	0.01	0.01	#N/A	0.01	0.01	0	7	7	#N/A	#N/A	#N/A
A0A140T861	RNA-binding protein FUS	FUS	0.01	#N/A	0.01	0.01	#N/A	0.01	0.01	0.01	0	6	6	#N/A	#N/A	#N/A
A0A140T862	Eukaryotic translation initiation factor 2 subunit 2	EIF2S2	0.01	0.01	0.01	0.01	0.01	0.01	0.01	0.01	0	8	8	0.08	0.01	0
A0A140T863	E3 ubiquitin-protein ligase RNF113A	RNF113A	0	#N/A	#N/A	#N/A	#N/A	#N/A	0	#N/A	0	2	2	#N/A	#N/A	#N/A
A0A140T866	D-3-phosphoglycerate dehydrogenase	PHGDH	0.01	0.01	#N/A	0.01	0.01	#N/A	0.01	0.01	0	6	6	#N/A	#N/A	#N/A
A0A140T867	Keratin, type I cytoskeletal 17	KRT17	0	0	0.01	0	0.01	0.01	#N/A	#N/A	0	6	6	#N/A	#N/A	#N/A
A0A140T871	Glutamate dehydrogenase 1, mitochondrial	GLUD1	0.01	0.01	0.01	0.01	0.01	0.01	0.01	0.01	0	8	8	0.08	0.01	0
A0A140T872	Dihydrofolate reductase	DHFR	0.01	0.0308866	0.01	0.01	#N/A	0.01	0.0312285	0.01	0	7	7	#N/A	#N/A	#N/A
A0A140T876	Protein RER1	RER1	0.01	0.01	0.01	0.01	0.01	0.01	0.01	0.01	0	8	8	0.08	0.01	0
A0A140T878	Signal transducer and activator of transcription	STAT5B	#N/A	#N/A	#N/A	#N/A	0.01	0.01	#N/A	#N/A	0	2	2	#N/A	#N/A	#N/A
A0A140T879	Chromogranin-A	CHGA	#N/A	0.01	#N/A	#N/A	0.01	0.01	#N/A	0.01	0	4	4	#N/A	#N/A	#N/A
A0A140T881	Apolipoprotein E	APOE	#N/A	#N/A	#N/A	#N/A	0.01	0.01	#N/A	#N/A	0	2	2	#N/A	#N/A	#N/A
A0A140T886	Coatomer subunit gamma	COPG1	0.01	0.01	0.01	0.01	0.01	0.01	0.01	0.01	0	8	8	0.08	0.01	0
A0A140T887	Uridine 5'-monophosphate synthase	UMPS	#N/A	#N/A	0	#N/A	#N/A	#N/A	#N/A	0.01	0	2	2	#N/A	#N/A	#N/A
A0A140T888	Phosphatidylinositol 4-kinase alpha	PI4KA	0	#N/A	0.01	0.01	#N/A	#N/A	#N/A	0.01	0	4	4	#N/A	#N/A	#N/A
A0A140T889	Clusterin	CLUL1	#N/A	#N/A	#N/A	#N/A	#N/A	#N/A	100	#N/A	1	0	1	#N/A	#N/A	#N/A
A0A140T891	Pantetheinase	VNN1	0.01	#N/A	0.01	#N/A	#N/A	0.01	#N/A	0.01	0	4	4	#N/A	#N/A	#N/A
A0A140T892	Protein-glutamine gamma-glutamyltransferase 2	TGM2	0.01	0.01	#N/A	0.01	#N/A	0.01	0.01	0.01	0	6	6	#N/A	#N/A	#N/A
A0A140T894	14-3-3 protein beta/alpha	YWHAB	0.01	0.01	0.01	0.01	0.01	0.01	0.01	0.01	0	8	8	0.08	0.01	0
A0A140T898	Ras-related protein Rab-13	RAB13	0.01	#N/A	0.01	#N/A	#N/A	#N/A	0.01	0.01	0	4	4	#N/A	#N/A	#N/A
A0A140T899	Translocator protein	TSPO	0.01	0.01	0.01	0.01	0.01	0.01	0.01	0.01	0	8	8	0.08	0.01	0
A0A140T8A2	2-(3-amino-3-carboxypropyl)histidine synthase subunit 2	DPH2	#N/A	#N/A	#N/A	0.01	#N/A	#N/A	#N/A	#N/A	0	1	1	#N/A	#N/A	#N/A
A0A140T8A4	Thimet oligopeptidase	THOP1	0.01	0.01	0.01	0.01	0.01	0.01	0.01	0	0	8	8	0.07	0.00875	0
A0A140T8A5	Isocitrate dehydrogenase [NADP]	IDH1	0.01	0.01	0.01	0.01	0.01	0.01	0.01	0.01	0	8	8	0.08	0.01	0
A0A140T8B0	Nuclear transcription factor Y subunit gamma	NFYC	0.01	0	0	#N/A	#N/A	#N/A	0.01	#N/A	0	4	4	#N/A	#N/A	#N/A
A0A140T8B1	Sepiapterin reductase	SPR	0.01	0.01	0.01	0.01	0.01	0.01	0.01	0.01	0	8	8	0.08	0.01	0
A0A140T8B3	Protein Churchill	CHURC1	0.01	#N/A	0	#N/A	#N/A	#N/A	0.01	0.01	0	4	4	#N/A	#N/A	#N/A
A0A140T8C4	OCIA domain containing 1	OCIAD1	0.01	0.01	0.01	0.01	0.01	0.01	0.01	0.01	0	8	8	0.08	0.01	0
A0A140T8C7	Origin recognition complex subunit 1	ORC1	#N/A	#N/A	#N/A	#N/A	0.01	#N/A	#N/A	#N/A	0	1	1	#N/A	#N/A	#N/A
A0A140T8C8	Kininogen-1	KNG1	#N/A	#N/A	#N/A	#N/A	#N/A	#N/A	#N/A	0.01	0	1	1	#N/A	#N/A	#N/A
A0A140T8D4	Legumain	LGMN	0.01	0.01	0.01	#N/A	#N/A	0.01	0.01	0.01	0	6	6	#N/A	#N/A	#N/A
A0A161GZ10	Cytochrome c oxidase subunit 1 (Fragment)	COI	#N/A	0.01	#N/A	0.01	#N/A	#N/A	0.01	#N/A	0	3	3	#N/A	#N/A	#N/A
A0A172W434	NADH-ubiquinone oxidoreductase chain 4	ND4	#N/A	0.01	#N/A	#N/A	#N/A	#N/A	#N/A	#N/A	0	1	1	#N/A	#N/A	#N/A
A0A173FD45	MHC class I antigen (Fragment)	BoLA	#N/A	#N/A	#N/A	#N/A	#N/A	#N/A	#N/A	0.01	0	1	1	#N/A	#N/A	#N/A
A0A173FD75	MHC class I antigen (Fragment)	BoLA	#N/A	#N/A	#N/A	0	#N/A	#N/A	#N/A	#N/A	0	1	1	#N/A	#N/A	#N/A
A0A173FDE5	Non-MHC class I antigen (Fragment)	BoLA	#N/A	#N/A	#N/A	0.01	#N/A	#N/A	#N/A	#N/A	0	1	1	#N/A	#N/A	#N/A
A0A173FDF2	MHC class I antigen (Fragment)	BoLA	#N/A	0	#N/A	#N/A	#N/A	#N/A	0	#N/A	0	2	2	#N/A	#N/A	#N/A
A0A173FDG1	Non-MHC class I antigen (Fragment)	BoLA	0	0.01	0	#N/A	0.01	0.01	#N/A	#N/A	0	5	5	#N/A	#N/A	#N/A
A0A173FDJ4	MHC class I antigen (Fragment)	BoLA	#N/A	#N/A	#N/A	0	#N/A	#N/A	#N/A	#N/A	0	1	1	#N/A	#N/A	#N/A
A0A173FDL1	MHC class I antigen (Fragment)	BoLA	0.01	#N/A	#N/A	#N/A	#N/A	#N/A	#N/A	#N/A	0	1	1	#N/A	#N/A	#N/A
A0A173FDM8	MHC class I antigen (Fragment)	BoLA	0	#N/A	#N/A	0	0	#N/A	#N/A	#N/A	0	3	3	#N/A	#N/A	#N/A
A0A173FDM9	MHC class I antigen (Fragment)	BoLA	#N/A	0	#N/A	#N/A	#N/A	#N/A	0	#N/A	0	2	2	#N/A	#N/A	#N/A
A0A1B0Z542	Heat shock 27 kDa protein 1	HspB1	#N/A	#N/A	#N/A	#N/A	0	#N/A	#N/A	#N/A	0	1	1	#N/A	#N/A	#N/A
A0A1B1X446	C-type lectin domain family 9 member A variant 1		#N/A	#N/A	#N/A	#N/A	#N/A	#N/A	#N/A	0	0	1	1	#N/A	#N/A	#N/A
A0A1B1X449	C-type lectin domain family 9 member A variant 2		#N/A	#N/A	0	#N/A	#N/A	#N/A	#N/A	#N/A	0	1	1	#N/A	#N/A	#N/A
A0A1B3B5V8	Alpha crystallin B (Fragment)	CRYAB	#N/A	#N/A	0.01	#N/A	0.01	0.01	0.01	#N/A	0	4	4	#N/A	#N/A	#N/A
A0A1B3B5V9	Heat shock protein beta-6 (Fragment)	HspB6	#N/A	#N/A	#N/A	#N/A	#N/A	#N/A	#N/A	0	0	1	1	#N/A	#N/A	#N/A
A0A1C9EIX3	Heat shock protein family B member 1 variant 1	HSPB1	#N/A	#N/A	0.01	#N/A	0.01	0.01	#N/A	0.01	0	4	4	#N/A	#N/A	#N/A
A0A1D8GT96	Inhibin-alpha subunit (Fragment)	INHA	#N/A	#N/A	#N/A	#N/A	#N/A	#N/A	0.01	#N/A	0	1	1	#N/A	#N/A	#N/A
A0A1L5SMW6	Integrin alpha X	ITGAX	#N/A	#N/A	#N/A	#N/A	#N/A	#N/A	0	#N/A	0	1	1	#N/A	#N/A	#N/A
A0A1L6ZA13	Lymphocyte antigen 6 complex locus G6E (Fragment)	ly6g6e	#N/A	0.01	#N/A	#N/A	#N/A	#N/A	#N/A	0.378573	0	2	2	#N/A	#N/A	#N/A
A0A1P8LK45	Family with sequence similarity 193 member A (Fragment)	FAM193A	#N/A	#N/A	#N/A	0	#N/A	#N/A	0	#N/A	0	2	2	#N/A	#N/A	#N/A
A0A1R3UCM1	Kallikrein D	KLND	#N/A	#N/A	#N/A	100	#N/A	#N/A	#N/A	#N/A	1	0	1	#N/A	#N/A	#N/A
A0A1V1FP73	Cytochrome b (Fragment)	CYTB	#N/A	#N/A	#N/A	#N/A	#N/A	#N/A	0.01	0.01	0	2	2	#N/A	#N/A	#N/A
A0A221ZRZ9	Transient receptor potential cation channel subfamily A member 1	TRPA1	100	#N/A	#N/A	#N/A	#N/A	0.01	#N/A	#N/A	1	1	2	#N/A	#N/A	#N/A
A0A2D3V125	MHC class I antigen (Fragment)	BoL-A	#N/A	#N/A	#N/A	0	#N/A	#N/A	#N/A	#N/A	0	1	1	#N/A	#N/A	#N/A
A0A2L0A4B5	Toll-like receptor (Fragment)	TLR2	#N/A	#N/A	#N/A	#N/A	#N/A	0.01	#N/A	#N/A	0	1	1	#N/A	#N/A	#N/A
A0A2Q9	AlaRS (Fragment)		#N/A	#N/A	0.01	0.01	0.01	0.01	0.01	#N/A	0	5	5	#N/A	#N/A	#N/A
A0A2S1GHI4	MHC class II antigen (Fragment)	BoLA-DQA2	#N/A	#N/A	#N/A	#N/A	0.01	#N/A	#N/A	#N/A	0	1	1	#N/A	#N/A	#N/A
A0A2V0	Uncharacterized protein (Fragment)		#N/A	#N/A	#N/A	#N/A	#N/A	#N/A	0	#N/A	0	1	1	#N/A	#N/A	#N/A
A0A2V1	SNAP-25-interacting protein (Fragment)		#N/A	#N/A	#N/A	#N/A	#N/A	#N/A	0	#N/A	0	1	1	#N/A	#N/A	#N/A
A0A2Z2ALN5	Killer cell lectin-like receptor subfamily J	KLRJ	#N/A	#N/A	#N/A	#N/A	0	#N/A	#N/A	#N/A	0	1	1	#N/A	#N/A	#N/A
A0A2Z2APP3	Killer cell lectin-like receptor subfamily H member 6	KLRH6	#N/A	0	#N/A	#N/A	#N/A	#N/A	#N/A	#N/A	0	1	1	#N/A	#N/A	#N/A
A0A2Z2AR51	Killer cell lectin-like receptor subfamily D member 2	KLRD2	#N/A	#N/A	#N/A	#N/A	0	#N/A	#N/A	#N/A	0	1	1	#N/A	#N/A	#N/A
A0A2Z2AY59	Killer cell lectin-like receptor subfamily H member 5	KLRH5	#N/A	#N/A	#N/A	#N/A	#N/A	#N/A	0	#N/A	0	1	1	#N/A	#N/A	#N/A
A0A2Z4N3I7	MHC class II antigen (Fragment)	DRB3	#N/A	#N/A	0	#N/A	#N/A	#N/A	#N/A	#N/A	0	1	1	#N/A	#N/A	#N/A
A0A2Z4N3R4	MHC class II antigen (Fragment)	DRB3	#N/A	#N/A	#N/A	#N/A	#N/A	#N/A	0	#N/A	0	1	1	#N/A	#N/A	#N/A
A0A2Z4N3U4	MHC class II antigen (Fragment)	DRB3	#N/A	#N/A	#N/A	#N/A	#N/A	#N/A	#N/A	0.01	0	1	1	#N/A	#N/A	#N/A
A0A2Z4N409	MHC class II antigen (Fragment)	DRB3	#N/A	#N/A	#N/A	#N/A	#N/A	0.01	#N/A	#N/A	0	1	1	#N/A	#N/A	#N/A
A0A3B0IZF8	Adiponectin B	ADIB	#N/A	#N/A	#N/A	#N/A	#N/A	#N/A	#N/A	0.01	0	1	1	#N/A	#N/A	#N/A
A0A3G2C0P1	AXL receptor tyrosine kinase transcript variant 5 (Fragment)	AXL	#N/A	#N/A	#N/A	0	#N/A	#N/A	#N/A	#N/A	0	1	1	#N/A	#N/A	#N/A
A0FDH2	APOBEC3F	APOBEC3F	#N/A	#N/A	#N/A	0.128609	#N/A	#N/A	#N/A	#N/A	0	1	1	#N/A	#N/A	#N/A
A0JBZ9	p97Bucentaur-2	p97bcnt2	0.01	0	0.01	0.01	0	#N/A	0.01	0.01	0	7	7	#N/A	#N/A	#N/A
A0JN36	ATP-dependent DNA helicase	RECQL	#N/A	#N/A	0.01	#N/A	#N/A	#N/A	0.01	#N/A	0	2	2	#N/A	#N/A	#N/A
A0JN37	ADP-ribosylation factor-like 6 interacting protein 1	ARL6IP1	0.01	0.01	0.01	0.01	0.01	0.01	0.01	0.01	0	8	8	0.08	0.01	0
A0JN38	Sec1 family domain containing 2	SCFD2	0.01	0.01	0.01	0.01	#N/A	0.01	0.01	0.01	0	7	7	#N/A	#N/A	#N/A
A0JN39	Coatomer subunit beta	COPB1	0.01	0.01	0.01	0.01	0.01	0.01	0.01	0.01	0	8	8	0.08	0.01	0
A0JN43	Extended synaptotagmin 1	ESYT1	0.01	0.01	0.01	0.01	0.01	0.01	0.01	0.01	0	8	8	0.08	0.01	0
A0JN46	TATA box binding protein (TBP)-associated factor, RNA polymerase I, C, 110kDa	TAF1C	#N/A	#N/A	0.01	#N/A	#N/A	#N/A	#N/A	#N/A	0	1	1	#N/A	#N/A	#N/A
A0JN47	Plexin domain containing 2	PLXDC2	#N/A	0	#N/A	#N/A	0.01	#N/A	#N/A	#N/A	0	2	2	#N/A	#N/A	#N/A
A0JN52	Splicing factor 3B subunit 3	SF3B3	0.01	0.01	0.01	0.01	0.01	0.01	0.01	0.01	0	8	8	0.08	0.01	0
A0JN53	RNA polymerase II-associated protein 1	RPAP1	0.01	#N/A	#N/A	0.01	#N/A	#N/A	#N/A	#N/A	0	2	2	#N/A	#N/A	#N/A
A0JN54	Diacylglycerol kinase alpha	DGKA	#N/A	#N/A	#N/A	#N/A	#N/A	0	#N/A	#N/A	0	1	1	#N/A	#N/A	#N/A
A0JN57	Zinc finger protein LOC509810	LOC509810	#N/A	#N/A	0	#N/A	#N/A	#N/A	#N/A	#N/A	0	1	1	#N/A	#N/A	#N/A
A0JN60	Tenascin C	TNC	#N/A	0	#N/A	0.01	#N/A	#N/A	#N/A	0	0	3	3	#N/A	#N/A	#N/A
A0JN63	Cleavage stimulation factor subunit 1	CSTF1	0.01	0.01	0.01	0.01	#N/A	#N/A	0.01	0.01	0	6	6	#N/A	#N/A	#N/A
A0JN67	Glutaminase	GLS	#N/A	#N/A	0	0.01	#N/A	#N/A	0.01	#N/A	0	3	3	#N/A	#N/A	#N/A
A0JN69	E3 ubiquitin-protein ligase MARCH3	MARCH3	0.01	#N/A	#N/A	0.125423	#N/A	1.61359	0.01	0	1	4	5	#N/A	#N/A	#N/A
A0JN72	Chemokine (C-C motif) receptor 1	CCR1	#N/A	#N/A	#N/A	#N/A	0	#N/A	#N/A	#N/A	0	1	1	#N/A	#N/A	#N/A
A0JN74	E3 ubiquitin-protein ligase TRIM11	TRIM11	#N/A	#N/A	#N/A	#N/A	#N/A	#N/A	0	#N/A	0	1	1	#N/A	#N/A	#N/A
A0JN76	Zinc finger and BTB domain-containing protein 18	ZBTB18	#N/A	0	#N/A	#N/A	#N/A	#N/A	#N/A	#N/A	0	1	1	#N/A	#N/A	#N/A
A0JN77	Dihydroxyacetone kinase 2 homolog (S. cerevisiae)	TKFC	0.01	0.01	0.01	0.01	0.01	0.01	0.01	0.01	0	8	8	0.08	0.01	0
A0JN78	HEAT repeat containing 3	HEATR3	0.01	#N/A	0.01	#N/A	#N/A	0.01	0.01	0.01	0	5	5	#N/A	#N/A	#N/A
A0JN79	T-cell lymphoma invasion and metastasis 1	TIAM1	#N/A	#N/A	0	0	#N/A	#N/A	#N/A	#N/A	0	2	2	#N/A	#N/A	#N/A
A0JN80	DIS3-like exonuclease 1	DIS3L	#N/A	#N/A	#N/A	#N/A	0	#N/A	#N/A	#N/A	0	1	1	#N/A	#N/A	#N/A
A0JN82	Sorbin and SH3 domain containing 2	SORBS2	0.01	0.01	#N/A	0.01	#N/A	#N/A	0.01	#N/A	0	4	4	#N/A	#N/A	#N/A
A0JN83	Solute carrier family 25 member 44	SLC25A44	#N/A	#N/A	#N/A	#N/A	#N/A	#N/A	0	#N/A	0	1	1	#N/A	#N/A	#N/A
A0JN86	Polycomb group RING finger protein 5	PCGF5	#N/A	0	#N/A	#N/A	#N/A	#N/A	0	#N/A	0	2	2	#N/A	#N/A	#N/A
A0JN87	Mitochondrial 2-oxodicarboxylate carrier	SLC25A21	#N/A	#N/A	#N/A	#N/A	#N/A	#N/A	0	#N/A	0	1	1	#N/A	#N/A	#N/A
A0JN89	Sorting nexin 13	SNX13	#N/A	#N/A	0.01	0.01	#N/A	#N/A	0	#N/A	0	3	3	#N/A	#N/A	#N/A
A0JN93	Ribonuclease P/MRP 14kDa subunit	RPP14	#N/A	#N/A	#N/A	0.01	#N/A	#N/A	0	0	0	3	3	#N/A	#N/A	#N/A
A0JN96	Serine/threonine kinase 3 (STE20 homolog, yeast)	STK3	#N/A	0.01	#N/A	0	0	0	0.01	0.01	0	6	6	#N/A	#N/A	#N/A
A0JN97	Protein kinase C delta type	PRKCD	0.01	0	0.01	#N/A	0.01	#N/A	#N/A	#N/A	0	4	4	#N/A	#N/A	#N/A
A0JNA1	Sphingosine-1-phosphate phosphatase 1	SGPP1	#N/A	#N/A	#N/A	0	#N/A	#N/A	0	0	0	3	3	#N/A	#N/A	#N/A
A0JNA3	Inosine-5'-monophosphate dehydrogenase 1	IMPDH1	4.57315	0	0.01	#N/A	#N/A	#N/A	0.01	0	1	4	5	#N/A	#N/A	#N/A
A0JNB1	Zinc finger protein 227	ZNF227	#N/A	#N/A	#N/A	100	#N/A	#N/A	#N/A	#N/A	1	0	1	#N/A	#N/A	#N/A
A0JNB4	Leucyl-tRNA synthetase 2, mitochondrial	LARS2	#N/A	0.01	#N/A	#N/A	#N/A	#N/A	#N/A	#N/A	0	1	1	#N/A	#N/A	#N/A
A0JNB9	Trafficking protein, kinesin binding 1	TRAK1	#N/A	#N/A	#N/A	#N/A	#N/A	#N/A	0	#N/A	0	1	1	#N/A	#N/A	#N/A
A0JNC1	Phosphatidate cytidylyltransferase 2	CDS2	#N/A	#N/A	0.01	#N/A	0.01	#N/A	#N/A	0.01	0	3	3	#N/A	#N/A	#N/A
A0JNC2	R3H domain-containing protein 2	R3HDM2	#N/A	#N/A	#N/A	0.01	#N/A	#N/A	#N/A	#N/A	0	1	1	#N/A	#N/A	#N/A
A0JNC8	BMP binding endothelial regulator	BMPER	#N/A	0	#N/A	#N/A	#N/A	#N/A	#N/A	#N/A	0	1	1	#N/A	#N/A	#N/A
A0JND1	Transporter	SLC6A1	#N/A	#N/A	#N/A	0.01	#N/A	#N/A	#N/A	#N/A	0	1	1	#N/A	#N/A	#N/A
A0JND3	EGF domain-specific O-linked N-acetylglucosamine transferase	EOGT	0.01	0.01	0.01	0.01	#N/A	0.01	0.01	0.01	0	7	7	#N/A	#N/A	#N/A
A0JND4	Protein strawberry notch homolog 2	SBNO2	#N/A	#N/A	#N/A	#N/A	0.01	#N/A	#N/A	#N/A	0	1	1	#N/A	#N/A	#N/A
A0JND6	Terpene cyclase/mutase family member	LSS	0.01	#N/A	0.01	0.01	0.01	0.01	0.01	#N/A	0	6	6	#N/A	#N/A	#N/A
A0JND7	ABO blood group (Transferase A, alpha 1-3-N-acetylgalactosaminyltransferase; transferase B, alpha 1-3-galactosyltransferase)	ABO	#N/A	0.01	#N/A	#N/A	#N/A	#N/A	0	#N/A	0	2	2	#N/A	#N/A	#N/A
A0JND9	Ectonucleoside triphosphate diphosphohydrolase 8	ENTPD8	#N/A	#N/A	#N/A	#N/A	#N/A	0	#N/A	#N/A	0	1	1	#N/A	#N/A	#N/A
A0JNE1	PAN3 poly(A) specific ribonuclease subunit homolog (S. cerevisiae)	PAN3	#N/A	0	#N/A	#N/A	#N/A	#N/A	#N/A	#N/A	0	1	1	#N/A	#N/A	#N/A
A0JNE6	Eukaryotic translation initiation factor 2-alpha kinase 2	EIF2AK2	0.01	0.01	0.01	0.01	#N/A	0	0.01	0.01	0	7	7	#N/A	#N/A	#N/A
A0JNE8	LPCAT4 protein	LPCAT4	#N/A	0.01	#N/A	0.01	0	#N/A	0.01	#N/A	0	4	4	#N/A	#N/A	#N/A
A0JNE9	CTP synthase	CTPS1	0.01	0.01	0.01	0.01	#N/A	#N/A	0.01	0	0	6	6	#N/A	#N/A	#N/A
A0JNF3	Protein FAM149B1	FAM149B1	#N/A	0.01	#N/A	#N/A	#N/A	#N/A	#N/A	#N/A	0	1	1	#N/A	#N/A	#N/A
A0JNF4	DNA primase large subunit	PRIM2	0.01	#N/A	0.01	#N/A	#N/A	#N/A	0.01	#N/A	0	3	3	#N/A	#N/A	#N/A
A0JNF7	Transmembrane protein 104	TMEM104	#N/A	#N/A	#N/A	#N/A	#N/A	#N/A	#N/A	0	0	1	1	#N/A	#N/A	#N/A
A0JNF8	Phosphatase and actin regulator (Fragment)	PHACTR1	#N/A	#N/A	#N/A	0	#N/A	#N/A	#N/A	#N/A	0	1	1	#N/A	#N/A	#N/A
A0JNG0	Transmembrane protein 168	TMEM168	0.01	#N/A	#N/A	#N/A	#N/A	#N/A	#N/A	#N/A	0	1	1	#N/A	#N/A	#N/A
A0JNG1	Cordon-bleu homolog (Mouse)	COBL	#N/A	#N/A	#N/A	#N/A	#N/A	0	#N/A	#N/A	0	1	1	#N/A	#N/A	#N/A
A0JNG2	NFE2L3 protein	NFE2L3	#N/A	#N/A	#N/A	#N/A	#N/A	#N/A	#N/A	0	0	1	1	#N/A	#N/A	#N/A
A0JNG4	RING finger protein 207	RNF207	100	100	100	#N/A	100	#N/A	100	#N/A	5	0	5	#N/A	#N/A	#N/A
A0JNG5	Serine/threonine-protein kinase TNNI3K	TNNI3K	#N/A	#N/A	#N/A	#N/A	#N/A	#N/A	#N/A	0	0	1	1	#N/A	#N/A	#N/A
A0JNH0	BDP1 protein (Fragment)	BDP1	#N/A	#N/A	0.01	#N/A	#N/A	#N/A	#N/A	#N/A	0	1	1	#N/A	#N/A	#N/A
A0JNH1	Centrosomal protein kizuna	KIZ	#N/A	#N/A	#N/A	0	#N/A	#N/A	#N/A	#N/A	0	1	1	#N/A	#N/A	#N/A
A0JNH2	Catenin (Cadherin-associated protein), alpha 3	CTNNA3	#N/A	#N/A	#N/A	#N/A	#N/A	0	#N/A	#N/A	0	1	1	#N/A	#N/A	#N/A
A0JNH4	Breast carcinoma amplified sequence 1	BCAS1	0	#N/A	#N/A	#N/A	#N/A	#N/A	#N/A	#N/A	0	1	1	#N/A	#N/A	#N/A
A0JNH6	Coiled-coil domain-containing protein 102A	CCDC102A	#N/A	#N/A	#N/A	#N/A	#N/A	0.01	#N/A	#N/A	0	1	1	#N/A	#N/A	#N/A
A0JNH7	Protein kinase C	PRKCZ	#N/A	#N/A	#N/A	0.01	#N/A	#N/A	#N/A	0.01	0	2	2	#N/A	#N/A	#N/A
A0JNI2	Kelch-like 10 (Drosophila)	KLHL10	#N/A	#N/A	#N/A	#N/A	0	#N/A	0	#N/A	0	2	2	#N/A	#N/A	#N/A
A0JNI5	CLK4-associating serine/arginine rich protein	CLASRP	#N/A	0	#N/A	#N/A	#N/A	#N/A	#N/A	#N/A	0	1	1	#N/A	#N/A	#N/A
A0JNI9	Probable cationic amino acid transporter	SLC7A14	#N/A	#N/A	#N/A	#N/A	#N/A	#N/A	#N/A	0	0	1	1	#N/A	#N/A	#N/A
A0JNJ0	IKBKB protein	IKBKB	0.01	0.01	0.01	#N/A	0.01	#N/A	0	#N/A	0	5	5	#N/A	#N/A	#N/A
A0JNJ3	Spartin	SPART	0	#N/A	#N/A	#N/A	#N/A	#N/A	0.01	#N/A	0	2	2	#N/A	#N/A	#N/A
A0JNJ6	MED24 protein	MED24	#N/A	#N/A	#N/A	#N/A	#N/A	#N/A	0	0.01	0	2	2	#N/A	#N/A	#N/A
A0JNJ8	GALNT8 protein (Fragment)	GALNT8	0	#N/A	#N/A	#N/A	#N/A	#N/A	#N/A	#N/A	0	1	1	#N/A	#N/A	#N/A
A0JNK3	Serine protease HTRA2, mitochondrial	HTRA2	0.0158057	0	0.01	0.01	#N/A	0	0.01	0.01	0	7	7	#N/A	#N/A	#N/A
A0JNK4	Discs, large (Drosophila) homolog-associated protein 4	DLGAP4	0	#N/A	#N/A	#N/A	0	#N/A	#N/A	0.01	0	3	3	#N/A	#N/A	#N/A
A0JNK9	STEAP2 metalloreductase	STEAP2	#N/A	#N/A	#N/A	#N/A	#N/A	0	#N/A	#N/A	0	1	1	#N/A	#N/A	#N/A
A0JNL2	Castor zinc finger 1	CASZ1	#N/A	#N/A	0	#N/A	#N/A	#N/A	#N/A	#N/A	0	1	1	#N/A	#N/A	#N/A
A0JNL4	Uncharacterized protein		#N/A	#N/A	#N/A	0.01	#N/A	0.01	#N/A	#N/A	0	2	2	#N/A	#N/A	#N/A
A0JNL5	Lymphocyte antigen 6 complex locus protein G6c	LY6G6C	0.01	0.01	0.01	0.01	0.01	0.01	0.01	0.01	0	8	8	0.08	0.01	0
A0JNL6	T-box 15	TBX15	0	#N/A	#N/A	#N/A	#N/A	#N/A	#N/A	#N/A	0	1	1	#N/A	#N/A	#N/A
A0JNM0	Ataxin 7 like 3B	ATXN7L3B	0.01	#N/A	#N/A	#N/A	#N/A	#N/A	#N/A	#N/A	0	1	1	#N/A	#N/A	#N/A
A0JNM2	Thioredoxin	TXNDC8	#N/A	#N/A	#N/A	#N/A	#N/A	#N/A	#N/A	0	0	1	1	#N/A	#N/A	#N/A
A0JNN3	Mediator of RNA polymerase II transcription subunit 31	MED31	#N/A	0.01	#N/A	#N/A	#N/A	#N/A	#N/A	#N/A	0	1	1	#N/A	#N/A	#N/A
A0JNN8	Neuropeptide-like protein C4orf48 homolog		#N/A	0	#N/A	#N/A	0	#N/A	#N/A	#N/A	0	2	2	#N/A	#N/A	#N/A
A0JNP7	HIG1 domain family, member 1B	HIGD1B	#N/A	#N/A	#N/A	#N/A	#N/A	#N/A	0	#N/A	0	1	1	#N/A	#N/A	#N/A
A0JNP8	LOC516032 protein (Fragment)	LOC516032	0.01	0.01	0.01	0.01	#N/A	0.01	0.01	#N/A	0	6	6	#N/A	#N/A	#N/A
A0JNQ5	RFX4 protein (Fragment)	RFX4	#N/A	#N/A	0	#N/A	0	#N/A	#N/A	#N/A	0	2	2	#N/A	#N/A	#N/A
A0N0X7	FAA (Fragment)		#N/A	0.01	0.01	#N/A	#N/A	#N/A	0.01	0	0	4	4	#N/A	#N/A	#N/A
A0PCH9	Caspase-1 (Fragment)	Casp1	#N/A	0	#N/A	#N/A	0.01	#N/A	#N/A	#N/A	0	2	2	#N/A	#N/A	#N/A
A0T094	Interleukin-2	IL2	#N/A	#N/A	#N/A	#N/A	0.01	#N/A	0	#N/A	0	2	2	#N/A	#N/A	#N/A
A1A4H6	Probable ATP-dependent RNA helicase DDX27	DDX27	0	#N/A	0.01	#N/A	#N/A	#N/A	0.01	0.01	0	4	4	#N/A	#N/A	#N/A
A1A4H7	Netrin G1	NTNG1	0.01	0.01	#N/A	#N/A	0	0.01	#N/A	#N/A	0	4	4	#N/A	#N/A	#N/A
A1A4I1	Sodium-dependent phosphate transporter 2	SLC20A2	0	#N/A	#N/A	#N/A	#N/A	#N/A	#N/A	#N/A	0	1	1	#N/A	#N/A	#N/A
A1A4I4	Serine/threonine-protein kinase N1	PKN1	#N/A	#N/A	#N/A	#N/A	0.01	#N/A	#N/A	#N/A	0	1	1	#N/A	#N/A	#N/A
A1A4I5	THOC6 protein	THOC6	#N/A	#N/A	0.01	#N/A	#N/A	#N/A	#N/A	0.01	0	2	2	#N/A	#N/A	#N/A
A1A4I7	Bestrophin	BEST1	#N/A	#N/A	#N/A	#N/A	#N/A	0.01	#N/A	#N/A	0	1	1	#N/A	#N/A	#N/A
A1A4I8	Exportin 7	XPO7	0.01	0.01	0.01	0.01	0.01	0.01	0.01	0.01	0	8	8	0.08	0.01	0
A1A4I9	E3 UFM1-protein ligase 1	UFL1	0.01	0.01	0.01	0.01	#N/A	0.01	0.01	0.01	0	7	7	#N/A	#N/A	#N/A
A1A4J1	ATP-dependent 6-phosphofructokinase, liver type	PFKL	0.01	0.01	0.01	0.01	0.01	0.01	0.01	0.01	0	8	8	0.08	0.01	0
A1A4J4	TNS1 protein (Fragment)	TNS1	#N/A	#N/A	0.01	#N/A	#N/A	#N/A	#N/A	0.01	0	2	2	#N/A	#N/A	#N/A
A1A4J5	WNK lysine deficient protein kinase 2 (Fragment)	WNK2	#N/A	#N/A	0	#N/A	#N/A	#N/A	#N/A	#N/A	0	1	1	#N/A	#N/A	#N/A
A1A4J6	Probable phospholipid-transporting ATPase IIB	ATP9B	0.01	0.01	#N/A	0.01	#N/A	#N/A	#N/A	#N/A	0	3	3	#N/A	#N/A	#N/A
A1A4J7	Protein SMG8	SMG8	#N/A	#N/A	#N/A	#N/A	#N/A	#N/A	0.01	#N/A	0	1	1	#N/A	#N/A	#N/A
A1A4J8	Protein SCO1 homolog, mitochondrial	SCO1	#N/A	0	#N/A	0.01	#N/A	#N/A	0.01	#N/A	0	3	3	#N/A	#N/A	#N/A
A1A4J9	DnaJ (Hsp40) homolog, subfamily A, member 3	DNAJA3	#N/A	#N/A	0.01	0	#N/A	0.01	#N/A	#N/A	0	3	3	#N/A	#N/A	#N/A
A1A4K2	NSUN2 protein (Fragment)	NSUN2	0.01	0.01	0.01	#N/A	#N/A	#N/A	0.01	#N/A	0	4	4	#N/A	#N/A	#N/A
A1A4K3	DNA damage-binding protein 1	DDB1	0.01	0.01	0.01	0.01	0.01	0.01	0.01	0.01	0	8	8	0.08	0.01	0
A1A4K5	Ectonucleotide pyrophosphatase/phosphodiesterase family member 2	ENPP2	0.01	0.01	0.01	0.01	0.01	0.01	0.01	0.01	0	8	8	0.08	0.01	0
A1A4K7	Chromosome 20 open reading frame 108 ortholog	FAM210B	#N/A	#N/A	#N/A	0	#N/A	#N/A	#N/A	#N/A	0	1	1	#N/A	#N/A	#N/A
A1A4K8	Splicing factor U2AF 35 kDa subunit	U2AF1	0.01	0.01	0.01	0.01	#N/A	#N/A	0.01	0.01	0	6	6	#N/A	#N/A	#N/A
A1A4K9	Succinyl-CoA:3-ketoacid-coenzyme A transferase	OXCT2	#N/A	#N/A	0	#N/A	#N/A	#N/A	#N/A	#N/A	0	1	1	#N/A	#N/A	#N/A
A1A4L0	Sorting nexin-4	SNX4	0.01	#N/A	0.01	0.01	#N/A	#N/A	0.01	#N/A	0	4	4	#N/A	#N/A	#N/A
A1A4L1	Acyl-coenzyme A thioesterase THEM4	THEM4	0.01	0.01	0.01	0.01	#N/A	1.14541	0.01	0.01	1	6	7	#N/A	#N/A	#N/A
A1A4L2	Transporter	SLC6A20	#N/A	#N/A	#N/A	#N/A	#N/A	0	#N/A	#N/A	0	1	1	#N/A	#N/A	#N/A
A1A4L7	Glutathione S-transferase Mu 1	GSTM4	0.01	0.01	0.01	0.01	0.01	0.01	0.01	0.01	0	8	8	0.08	0.01	0
A1A4L8	Adenylyltransferase and sulfurtransferase MOCS3	MOCS3	#N/A	0	0.01	0.01	#N/A	#N/A	0.01	0.01	0	5	5	#N/A	#N/A	#N/A
A1A4M0	Translocase of inner mitochondrial membrane 13 homolog (Yeast)	TIMM13	0.01	0.01	0.01	0.01	#N/A	0.01	0.01	0.01	0	7	7	#N/A	#N/A	#N/A
A1A4M2	ER membrane protein complex subunit 10	EMC10	#N/A	#N/A	0	#N/A	#N/A	#N/A	0.01	#N/A	0	2	2	#N/A	#N/A	#N/A
A1A4M6	StAR-related lipid transfer protein 5	STARD5	0.01	0.01	0	0.01	0.01	0.01	0.01	0.01	0	8	8	0.07	0.00875	0
A1A4M9	Keratin associated protein 13-1	KRTAP13-1	0.01	0	#N/A	#N/A	#N/A	#N/A	#N/A	#N/A	0	2	2	#N/A	#N/A	#N/A
A1A4N3	Ubiquilin 4	UBQLN4	0.01	#N/A	0	#N/A	#N/A	#N/A	#N/A	#N/A	0	2	2	#N/A	#N/A	#N/A
A1A4N8	LOC509158 protein	LOC509158	#N/A	#N/A	#N/A	#N/A	#N/A	0.01	#N/A	#N/A	0	1	1	#N/A	#N/A	#N/A
A1A4N9	Nucleoside diphosphate kinase	NME1	#N/A	#N/A	#N/A	0.01	#N/A	#N/A	#N/A	#N/A	0	1	1	#N/A	#N/A	#N/A
A1A4P3	Purkinje cell protein 2	PCP2	#N/A	#N/A	0	#N/A	#N/A	#N/A	#N/A	#N/A	0	1	1	#N/A	#N/A	#N/A
A1A4P8	LOC784495 protein	LOC784495	#N/A	#N/A	#N/A	#N/A	#N/A	0.01	#N/A	#N/A	0	1	1	#N/A	#N/A	#N/A
A1A4Q2	Prolyl-tRNA synthetase associated domain-containing protein 1	PRORSD1	0.01	0.01	0.01	0.01	0.01	0.01	0.01	0.01	0	8	8	0.08	0.01	0
A1A4Q8	Mediator of RNA polymerase II transcription subunit 29	MED29	#N/A	#N/A	0	#N/A	#N/A	#N/A	#N/A	0	0	2	2	#N/A	#N/A	#N/A
A1A4Q9	U8 snoRNA-decapping enzyme	NUDT16	0.01	0.01	0.01	0.01	1.40823	#N/A	0.01	0.01	1	6	7	#N/A	#N/A	#N/A
A1A4R1	Histone H2A type 2-C	HIST2H2AC	0.01	0.01	#N/A	0.01	0.01	0.01	0.01	0.01	0	7	7	#N/A	#N/A	#N/A
A1A4R6	TBC1D23 protein (Fragment)	TBC1D23	#N/A	#N/A	#N/A	#N/A	#N/A	#N/A	0	#N/A	0	1	1	#N/A	#N/A	#N/A
A1A4R7	TIAL1 protein (Fragment)	TIAL1	0.01	0.180441	#N/A	#N/A	#N/A	#N/A	#N/A	#N/A	0	2	2	#N/A	#N/A	#N/A
A1A4R8	Cell division cycle protein 23 homolog	CDC23	0.01	#N/A	#N/A	#N/A	#N/A	#N/A	0	0.01	0	3	3	#N/A	#N/A	#N/A
A1A4R9	Transcription factor AP-2-alpha	TFAP2A	0.01	0.01	0.01	0.01	#N/A	#N/A	0.01	0.01	0	6	6	#N/A	#N/A	#N/A
A1L4Z4	RAD54 like	RAD54L	#N/A	#N/A	#N/A	0	#N/A	#N/A	0	#N/A	0	2	2	#N/A	#N/A	#N/A
A1L4Z9	Uncharacterized protein KIAA1797 (Fragment)	KIAA1797	0	#N/A	#N/A	#N/A	#N/A	#N/A	#N/A	#N/A	0	1	1	#N/A	#N/A	#N/A
A1L504	Lipase maturation factor 2	LMF2	#N/A	0	#N/A	#N/A	#N/A	#N/A	#N/A	#N/A	0	1	1	#N/A	#N/A	#N/A
A1L505	Ubiquitin associated protein 2-like	UBAP2L	0.01	0	0.01	#N/A	#N/A	#N/A	#N/A	0.01	0	4	4	#N/A	#N/A	#N/A
A1L506	Ubiquitin specific peptidase 11	USP11	#N/A	#N/A	#N/A	#N/A	#N/A	0.01	#N/A	#N/A	0	1	1	#N/A	#N/A	#N/A
A1L507	DEAD (Asp-Glu-Ala-Asp) box polypeptide 49	DDX49	#N/A	#N/A	#N/A	#N/A	0.01	#N/A	#N/A	0.01	0	2	2	#N/A	#N/A	#N/A
A1L513	8-oxoguanine DNA glycosylase isoform	OGG1	#N/A	#N/A	#N/A	#N/A	#N/A	#N/A	#N/A	0	0	1	1	#N/A	#N/A	#N/A
A1L522	SMYD family member 5	SMYD5	0	0.01	#N/A	0.01	#N/A	#N/A	0.01	#N/A	0	4	4	#N/A	#N/A	#N/A
A1L523	Copine II (Fragment)	CPNE2	0	#N/A	#N/A	#N/A	0	#N/A	#N/A	#N/A	0	2	2	#N/A	#N/A	#N/A
A1L524	Septin 4 (Fragment)	2004-09-01	#N/A	#N/A	#N/A	#N/A	#N/A	0	#N/A	#N/A	0	1	1	#N/A	#N/A	#N/A
A1L526	Debranching RNA lariats 1	DBR1	0	#N/A	#N/A	#N/A	#N/A	#N/A	#N/A	#N/A	0	1	1	#N/A	#N/A	#N/A
A1L528	RAB1A, member RAS oncogene family	RAB1A	0.01	0.01	0.01	0.01	0	0.01	0.01	0.01	0	8	8	0.07	0.00875	0
A1L530	Solute carrier family 5 (Sodium-dependent vitamin transporter), member 6	SLC5A6	#N/A	#N/A	#N/A	0.01	0.01	0.01	#N/A	0.01	0	4	4	#N/A	#N/A	#N/A
A1L532	Heterogeneous nuclear ribonucleoprotein A0 (Fragment)	HNRPA0	#N/A	#N/A	0.01	0.01	#N/A	#N/A	#N/A	0	0	3	3	#N/A	#N/A	#N/A
A1L537	Zinc finger protein 93 homolog	ZNF235	#N/A	#N/A	#N/A	#N/A	#N/A	#N/A	0.01	#N/A	0	1	1	#N/A	#N/A	#N/A
A1L542	Leucine rich repeat containing 8 family, member E (Fragment)	LRRC8E	#N/A	#N/A	#N/A	#N/A	#N/A	#N/A	0.01	#N/A	0	1	1	#N/A	#N/A	#N/A
A1L543	Carboxypeptidase	SCPEP1	0.01	0.01	0.01	0.0298254	0.01	0.01	0.01	0	0	8	8	0.0898254	0.0112282	0
A1L545	Gemin4 (Fragment)	GEMIN4	#N/A	#N/A	0.01	#N/A	#N/A	#N/A	#N/A	0.01	0	2	2	#N/A	#N/A	#N/A
A1L546	Nucleolar protein NOP52	D21S2056E	#N/A	#N/A	#N/A	#N/A	#N/A	#N/A	0.01	#N/A	0	1	1	#N/A	#N/A	#N/A
A1L551	Uncharacterized protein CXorf45	CXorf45	#N/A	#N/A	0	#N/A	#N/A	#N/A	#N/A	#N/A	0	1	1	#N/A	#N/A	#N/A
A1L552	Integrator complex subunit 5	INTS5	0.01	#N/A	#N/A	0	#N/A	#N/A	#N/A	0.01	0	3	3	#N/A	#N/A	#N/A
A1L554	Uncharacterized protein FAM86A	FAM86A	#N/A	#N/A	#N/A	0	#N/A	#N/A	#N/A	#N/A	0	1	1	#N/A	#N/A	#N/A
A1L555	Prosaposin	PSAP	0.01	0.01	0	0.01	#N/A	0.01	0.01	0	0	7	7	#N/A	#N/A	#N/A
A1L565	CD1D antigen, d polypeptide (Fragment)	CD1D	#N/A	#N/A	0	#N/A	#N/A	#N/A	#N/A	#N/A	0	1	1	#N/A	#N/A	#N/A
A1L566	FYVE, RhoGEF and PH domain containing 5 (Fragment)	FGD5	#N/A	#N/A	#N/A	0	#N/A	#N/A	#N/A	#N/A	0	1	1	#N/A	#N/A	#N/A
A1L570	Ephrin-B1	EFNB1	#N/A	#N/A	#N/A	0.01	#N/A	0.01	#N/A	#N/A	0	2	2	#N/A	#N/A	#N/A
A1L575	Deoxyribonuclease I-like 1 (Fragment)	DNASE1L1	#N/A	#N/A	0.01	0.01	#N/A	#N/A	#N/A	0	0	3	3	#N/A	#N/A	#N/A
A1L579	Oviduct-specific glycoprotein	OVGP1	#N/A	#N/A	#N/A	#N/A	#N/A	#N/A	0.01	#N/A	0	1	1	#N/A	#N/A	#N/A
A1L585	Cell recognition molecule CASPR3	CNTNAP3	#N/A	#N/A	#N/A	#N/A	#N/A	#N/A	0.01	#N/A	0	1	1	#N/A	#N/A	#N/A
A1L588	Asparagine synthetase (Fragment)	ASNS	0.01	0.01	0.01	#N/A	#N/A	#N/A	#N/A	0.01	0	4	4	#N/A	#N/A	#N/A
A1L598	Phosphoglucomutase 5 (Fragment)	PGM5	#N/A	#N/A	#N/A	#N/A	#N/A	#N/A	0	#N/A	0	1	1	#N/A	#N/A	#N/A
A1L5A6	Proteasomal ubiquitin receptor ADRM1	ADRM1	0.01	#N/A	0.01	0.01	0.01	0.01	0.01	#N/A	0	6	6	#N/A	#N/A	#N/A
A1L5B0	Myosin regulatory light polypeptide 9 (Fragment)	MYL9	0	0.01	#N/A	#N/A	#N/A	#N/A	0.01	0.01	0	4	4	#N/A	#N/A	#N/A
A1L5B1	Proteasome 26S non-ATPase subunit 7 (Fragment)	PSMD7	0.01	0.01	0.01	0.01	0.01	0.01	0.01	0.01	0	8	8	0.08	0.01	0
A1L5B3	Glucosamine-6-phosphate isomerase	GNPDA1	#N/A	0.01	#N/A	#N/A	#N/A	0.01	#N/A	#N/A	0	2	2	#N/A	#N/A	#N/A
A1L5B6	Annexin	ANXA5	0.01	#N/A	0.01	0.01	0.01	#N/A	0.01	0.01	0	6	6	#N/A	#N/A	#N/A
A1L5B7	SERPINE1 mRNA binding protein 1	SERBP1	0.01	0.01	0.01	0.01	#N/A	#N/A	0.01	0.01	0	6	6	#N/A	#N/A	#N/A
A1L5C0	Adhesion molecule, interacts with CXADR antigen 1	AMICA1	#N/A	0	#N/A	#N/A	#N/A	#N/A	100	#N/A	1	1	2	#N/A	#N/A	#N/A
A1L5C1	APR3 protein	C2orf28	0.01	#N/A	0.01	#N/A	#N/A	#N/A	0.01	#N/A	0	3	3	#N/A	#N/A	#N/A
A1XCQ0	Alpha 1,3 fucosyltransferase	FUT7	#N/A	#N/A	#N/A	#N/A	#N/A	#N/A	0.01	#N/A	0	1	1	#N/A	#N/A	#N/A
A1XEA0	Elongation factor 1 alpha (Fragment)	EEF1A1	0.01	0.01	0.01	0.01	0.01	#N/A	0.01	0.01	0	7	7	#N/A	#N/A	#N/A
A1XEA4	Keratin 18 (Fragment)	KRT18	0	#N/A	#N/A	#N/A	#N/A	#N/A	#N/A	#N/A	0	1	1	#N/A	#N/A	#N/A
A1XEA8	Neural cell-expressed, developmentally down-regulated protein 8 (Fragment)	NEDD8	0.01	#N/A	0.01	0	0.01	#N/A	0.01	0.01	0	6	6	#N/A	#N/A	#N/A
A1XEB1	Myosin light chain (Fragment)		#N/A	0.01	#N/A	#N/A	#N/A	#N/A	#N/A	#N/A	0	1	1	#N/A	#N/A	#N/A
A1XEB2	Cytokeratin 18 (Fragment)		#N/A	#N/A	#N/A	#N/A	#N/A	#N/A	0.01	#N/A	0	1	1	#N/A	#N/A	#N/A
A1XED5	RPS5 (Fragment)		#N/A	#N/A	#N/A	#N/A	#N/A	#N/A	0.01	0	0	2	2	#N/A	#N/A	#N/A
A1XG22	NF-kappaB transcription factor p65 subunit	RELA	0.01	0.01	0.01	0.01	1.39398	0.01	0.01	0.01	1	7	8	1.46398	0.182997	0.182997
A2BCP4	Alpha-2,8-sialyltransferase ST8Sia II	ST8SIA2	#N/A	#N/A	#N/A	#N/A	#N/A	#N/A	#N/A	0	0	1	1	#N/A	#N/A	#N/A
A2I7M9	Serpin A3-2	SERPINA3-2	#N/A	#N/A	0.01	#N/A	0.01	0.01	#N/A	0	0	4	4	#N/A	#N/A	#N/A
A2I7N0	Serpin A3-4	SERPINA3-4	0.01	0.01	0.01	0.01	0.01	0	0.01	0.01	0	8	8	0.07	0.00875	0
A2I7N1	Serpin A3-5	SERPINA3-5	#N/A	#N/A	#N/A	#N/A	#N/A	0	#N/A	0	0	2	2	#N/A	#N/A	#N/A
A2I7N2	Serpin A3-6	SERPINA3-6	#N/A	#N/A	#N/A	#N/A	#N/A	0	#N/A	#N/A	0	1	1	#N/A	#N/A	#N/A
A2T1U6	Aminopeptidase B	AP-B	0.01	0.01	0.01	0.01	0.01	0.01	0.01	0.01	0	8	8	0.08	0.01	0
A2VDK6	Wiskott-Aldrich syndrome protein family member 2	WASF2	0.01	0.01	0.01	0.01	0	#N/A	0.01	0.01	0	7	7	#N/A	#N/A	#N/A
A2VDK9	Vacuolar ATPase assembly integral membrane protein VMA21	VMA21	0.01	0.01	0.01	#N/A	#N/A	0	0.01	0.01	0	6	6	#N/A	#N/A	#N/A
A2VDL2	Solute carrier family 2 (Facilitated glucose transporter), member 3	SLC2A3	0.01	0.01	0.01	0.01	0.01	0.01	#N/A	0.01	0	7	7	#N/A	#N/A	#N/A
A2VDL6	Sodium/potassium-transporting ATPase subunit alpha-2	ATP1A2	0	#N/A	#N/A	0	#N/A	#N/A	#N/A	#N/A	0	2	2	#N/A	#N/A	#N/A
A2VDL9	Transmembrane protein 184B	TMEM184B	#N/A	#N/A	#N/A	#N/A	#N/A	#N/A	100	#N/A	1	0	1	#N/A	#N/A	#N/A
A2VDM0	TRAF-interacting protein with FHA domain-containing protein A	TIFA	#N/A	#N/A	#N/A	0	#N/A	#N/A	#N/A	#N/A	0	1	1	#N/A	#N/A	#N/A
A2VDM1	Laminin, beta 3	LAMB3	0.01	#N/A	#N/A	#N/A	0	#N/A	#N/A	0.01	0	3	3	#N/A	#N/A	#N/A
A2VDM7	Splicing factor 1	SF1	0.01	0.01	0.01	0.01	#N/A	#N/A	0.01	0.01	0	6	6	#N/A	#N/A	#N/A
A2VDN0	Integral membrane protein 2C	ITM2C	#N/A	0	#N/A	#N/A	#N/A	#N/A	#N/A	#N/A	0	1	1	#N/A	#N/A	#N/A
A2VDN5	Spastin	SPAST	#N/A	0.01	#N/A	#N/A	0.01	#N/A	#N/A	0.01	0	3	3	#N/A	#N/A	#N/A
A2VDN6	Splicing factor 3A subunit 1	SF3A1	0.01	0.01	0.01	0.01	0.01	#N/A	0.01	0.01	0	7	7	#N/A	#N/A	#N/A
A2VDN7	Heterogeneous nuclear ribonucleoprotein U (Scaffold attachment factor A)	HNRNPU	#N/A	#N/A	0.01	#N/A	#N/A	#N/A	0.01	0.01	0	3	3	#N/A	#N/A	#N/A
A2VDN8	Coronin	CORO1C	#N/A	#N/A	#N/A	#N/A	0.01	0.01	#N/A	#N/A	0	2	2	#N/A	#N/A	#N/A
A2VDN9	KIAA0020 protein	PUM3	0.01	#N/A	0.01	0.01	#N/A	#N/A	0.01	0.01	0	5	5	#N/A	#N/A	#N/A
A2VDP1	E3 ubiquitin-protein ligase BRE1A	RNF20	0.01	#N/A	0	0	#N/A	#N/A	0.01	#N/A	0	4	4	#N/A	#N/A	#N/A
A2VDP3	RASD family member 2	RASD2	#N/A	#N/A	#N/A	#N/A	0	#N/A	#N/A	#N/A	0	1	1	#N/A	#N/A	#N/A
A2VDP4	Zinc finger protein 567	ZNF567	0	#N/A	#N/A	#N/A	#N/A	#N/A	#N/A	#N/A	0	1	1	#N/A	#N/A	#N/A
A2VDP5	Bis(5'-adenosyl)-triphosphatase ENPP4	ENPP4	0.01	0.01	0	0.01	#N/A	0.01	0.01	#N/A	0	6	6	#N/A	#N/A	#N/A
A2VDP6	NXPE family member 3	NXPE3	#N/A	#N/A	#N/A	#N/A	0.01	#N/A	#N/A	0.01	0	2	2	#N/A	#N/A	#N/A
A2VDP8	Phosphodiesterase	PDE4B	#N/A	#N/A	#N/A	0	#N/A	#N/A	#N/A	#N/A	0	1	1	#N/A	#N/A	#N/A
A2VDQ3	ZNF295 protein	ZBTB21	0	#N/A	#N/A	#N/A	#N/A	#N/A	#N/A	#N/A	0	1	1	#N/A	#N/A	#N/A
A2VDQ7	Zinc finger protein 420	ZNF420	#N/A	#N/A	#N/A	#N/A	#N/A	#N/A	0	#N/A	0	1	1	#N/A	#N/A	#N/A
A2VDR3	Cerebellin 4 precursor	CBLN4	#N/A	#N/A	0	#N/A	#N/A	#N/A	#N/A	#N/A	0	1	1	#N/A	#N/A	#N/A
A2VDR6	Transducin-like enhancer of split 4 (E(Sp1) homolog, Drosophila)	TLE4	0	0.01	#N/A	0.01	100	#N/A	#N/A	#N/A	1	3	4	#N/A	#N/A	#N/A
A2VDR8	Conserved oligomeric Golgi complex subunit 7	COG7	0.01	#N/A	0.01	0.01	#N/A	#N/A	0.01	0.01	0	5	5	#N/A	#N/A	#N/A
A2VDS0	Phosphoribosyl pyrophosphate synthase-associated protein 2	PRPSAP2	0.01	#N/A	0.01	0.01	#N/A	0	0.01	#N/A	0	5	5	#N/A	#N/A	#N/A
A2VDS1	Selenocysteine lyase	SCLY	0	#N/A	#N/A	#N/A	0.01	#N/A	#N/A	#N/A	0	2	2	#N/A	#N/A	#N/A
A2VDS5	ATP-sensitive inward rectifier potassium channel 12	KCNJ12	#N/A	#N/A	0.01	#N/A	#N/A	#N/A	#N/A	#N/A	0	1	1	#N/A	#N/A	#N/A
A2VDS8	FAM122B protein	FAM122B	0	#N/A	#N/A	#N/A	#N/A	#N/A	#N/A	#N/A	0	1	1	#N/A	#N/A	#N/A
A2VDT5	ELK3, ETS transcription factor	ELK3	#N/A	0.01	#N/A	#N/A	#N/A	#N/A	#N/A	#N/A	0	1	1	#N/A	#N/A	#N/A
A2VDU0	Thyroid hormone receptor interactor 10	TRIP10	0.01	0.01	#N/A	0.01	#N/A	#N/A	#N/A	#N/A	0	3	3	#N/A	#N/A	#N/A
A2VDU3	Mitogen-activated protein kinase kinase kinase 7	MAP3K7	#N/A	0	#N/A	#N/A	#N/A	#N/A	#N/A	#N/A	0	1	1	#N/A	#N/A	#N/A
A2VDU9	Melanophilin	MLPH	#N/A	#N/A	#N/A	0	#N/A	#N/A	#N/A	#N/A	0	1	1	#N/A	#N/A	#N/A
A2VDV1	Ankyrin repeat domain 22	ANKRD22	0.01	0.01	0.01	0.01	0.01	0.01	0.01	0.01	0	8	8	0.08	0.01	0
A2VDV2	Serine/threonine-protein kinase 38	STK38	#N/A	#N/A	0.01	#N/A	0	#N/A	#N/A	0.01	0	3	3	#N/A	#N/A	#N/A
A2VDV4	Hypothetical LOC529775	MGC155141	#N/A	#N/A	#N/A	0	#N/A	#N/A	#N/A	#N/A	0	1	1	#N/A	#N/A	#N/A
A2VDV9	Small integral membrane protein 8	SMIM8	#N/A	#N/A	#N/A	0	#N/A	#N/A	0.01	#N/A	0	2	2	#N/A	#N/A	#N/A
A2VDW0	Lymphocyte antigen 6 complex locus G6E	LY6G6E	0.01	#N/A	#N/A	0.01	0.01	0.01	#N/A	#N/A	0	4	4	#N/A	#N/A	#N/A
A2VDW4	Transmembrane emp24 protein transport domain containing 3	TMED3	#N/A	0.01	#N/A	#N/A	#N/A	#N/A	0.01	#N/A	0	2	2	#N/A	#N/A	#N/A
A2VDW7	Solute carrier organic anion transporter family member	SLCO1A2	#N/A	#N/A	#N/A	#N/A	0	#N/A	#N/A	#N/A	0	1	1	#N/A	#N/A	#N/A
A2VDW9	Zinc finger protein Aiolos	IKZF3	#N/A	0	#N/A	#N/A	#N/A	0.01	#N/A	#N/A	0	2	2	#N/A	#N/A	#N/A
A2VDX0	TWF2 protein	TWF2	0.01	0.01	0.01	0.01	0.01	0.01	0.01	0.0208804	0	8	8	0.0908804	0.0113601	0
A2VDY0	Collagen triple helix repeat containing 1	CTHRC1	#N/A	0	#N/A	#N/A	#N/A	#N/A	0	#N/A	0	2	2	#N/A	#N/A	#N/A
A2VDY4	Histone PARylation factor 1	HPF1	0.01	#N/A	0.01	0.01	0	0	0.01	0.01	0	7	7	#N/A	#N/A	#N/A
A2VDY7	Pregnancy-associated glycoprotein 8	PAG8	0.01	0.01	0.01	0.01	#N/A	0.338043	0.01	0	0	7	7	#N/A	#N/A	#N/A
A2VDZ0	Serine/threonine-protein phosphatase 2A 56 kDa regulatory subunit	PPP2R5A	0.01	0.01	0.01	0.01	0.01	#N/A	#N/A	0.01	0	6	6	#N/A	#N/A	#N/A
A2VDZ4	Serine/threonine-protein kinase PLK4	PLK4	#N/A	#N/A	#N/A	#N/A	#N/A	#N/A	#N/A	2.48253	1	0	1	#N/A	#N/A	#N/A
A2VDZ5	UPF0669 protein C6orf120 homolog		0	#N/A	#N/A	#N/A	#N/A	#N/A	#N/A	#N/A	0	1	1	#N/A	#N/A	#N/A
A2VDZ6	SIGIRR protein	SIGIRR	#N/A	#N/A	0.01	0	#N/A	#N/A	0.01	#N/A	0	3	3	#N/A	#N/A	#N/A
A2VDZ8	RUSC2 protein	RUSC2	#N/A	#N/A	#N/A	0	#N/A	#N/A	#N/A	#N/A	0	1	1	#N/A	#N/A	#N/A
A2VDZ9	Vesicle-associated membrane protein-associated protein B	VAPB	0.01	0.01	0.01	0.01	#N/A	0.01	0.01	0.01	0	7	7	#N/A	#N/A	#N/A
A2VE03	E3 ubiquitin-protein ligase	ITCH	1	0.01	0.01	0.01	0.01	0.01	0.01	0.01	1	7	8	1.07	0.13375	0.13375
A2VE06	40S ribosomal protein S4	RPS4Y1	0.01	0.01	0.01	0.01	#N/A	0.01	0.01	0.01	0	7	7	#N/A	#N/A	#N/A
A2VE08	Importin subunit alpha-5	KPNA1	0.01	#N/A	0.01	0	#N/A	#N/A	0.01	0.01	0	5	5	#N/A	#N/A	#N/A
A2VE09	RHOBTB1 protein	RHOBTB1	#N/A	#N/A	#N/A	#N/A	#N/A	#N/A	#N/A	0	0	1	1	#N/A	#N/A	#N/A
A2VE11	IGSF8 protein	IGSF8	#N/A	#N/A	0	#N/A	#N/A	#N/A	#N/A	#N/A	0	1	1	#N/A	#N/A	#N/A
A2VE13	Protein MAL2	MAL2	0.01	0.01	0.01	0.01	0.01	0.01	#N/A	0.01	0	7	7	#N/A	#N/A	#N/A
A2VE14	SUMO-activating enzyme subunit 1	SAE1	0.01	0.763374	0.01	0.01	#N/A	#N/A	0.01	0.01	0	6	6	#N/A	#N/A	#N/A
A2VE15	Fatty acid desaturase 6	FADS6	#N/A	#N/A	#N/A	#N/A	#N/A	#N/A	0	#N/A	0	1	1	#N/A	#N/A	#N/A
A2VE17	Scinderin	SCIN	0.01	0.01	0.01	0.01	0.01	0.01	0.01	0.01	0	8	8	0.08	0.01	0
A2VE18	STX6 protein	STX6	0.244772	#N/A	0.01	#N/A	#N/A	#N/A	#N/A	#N/A	0	2	2	#N/A	#N/A	#N/A
A2VE20	UBE2G1 protein	UBE2G1	0.01	0.01	0.01	#N/A	#N/A	#N/A	0.01	0.01	0	5	5	#N/A	#N/A	#N/A
A2VE21	Coatomer subunit gamma-2	COPG2	0.01	0.01	#N/A	0.01	0.01	#N/A	0.01	0.01	0	6	6	#N/A	#N/A	#N/A
A2VE26	EXTL3 protein	EXTL3	#N/A	0	#N/A	#N/A	#N/A	#N/A	#N/A	0	0	2	2	#N/A	#N/A	#N/A
A2VE29	Inter-alpha-trypsin inhibitor heavy chain H5	ITIH5	#N/A	0.01	#N/A	#N/A	#N/A	0	0.01	#N/A	0	3	3	#N/A	#N/A	#N/A
A2VE30	IL2RA protein	IL2RA	#N/A	#N/A	#N/A	#N/A	#N/A	#N/A	#N/A	100	1	0	1	#N/A	#N/A	#N/A
A2VE34	PABPN1 protein	PABPN1	0.01	#N/A	0.01	0.01	0.01	0.01	#N/A	0.01	0	6	6	#N/A	#N/A	#N/A
A2VE36	Serine protease 45	PRSS45	#N/A	0	#N/A	#N/A	#N/A	#N/A	#N/A	#N/A	0	1	1	#N/A	#N/A	#N/A
A2VE38	Gamma-aminobutyric acid (GABA) A receptor, delta	GABRD	#N/A	0.01	#N/A	#N/A	#N/A	#N/A	#N/A	#N/A	0	1	1	#N/A	#N/A	#N/A
A2VE39	Cap-specific mRNA (nucleoside-2'-O-)-methyltransferase 1	CMTR1	0.01	0	0.01	0	#N/A	#N/A	0.01	0.01	0	6	6	#N/A	#N/A	#N/A
A2VE41	EGF-containing fibulin-like extracellular matrix protein 1	EFEMP1	0.01	0.01	0.01	0.01	0.01	0.01	0.01	0.01	0	8	8	0.08	0.01	0
A2VE45	Tetratricopeptide repeat protein 30A	TTC30A	#N/A	#N/A	#N/A	#N/A	#N/A	0.01	#N/A	0	0	2	2	#N/A	#N/A	#N/A
A2VE47	ADP-dependent glucokinase	ADPGK	0.01	0.01	0.01	0.01	0.01	0.01	0.01	0.01	0	8	8	0.08	0.01	0
A2VE48	CD27 protein	CD27	#N/A	#N/A	#N/A	0	#N/A	#N/A	#N/A	#N/A	0	1	1	#N/A	#N/A	#N/A
A2VE49	Kruppel-like factor 15	LOC407241	#N/A	100	#N/A	#N/A	#N/A	#N/A	#N/A	#N/A	1	0	1	#N/A	#N/A	#N/A
A2VE51	BAG3 protein	BAG3	0.01	#N/A	0.01	#N/A	#N/A	#N/A	#N/A	#N/A	0	2	2	#N/A	#N/A	#N/A
A2VE52	Oligoribonuclease, mitochondrial	REXO2	0.01	0.01	0.01	0.01	#N/A	#N/A	0.01	#N/A	0	5	5	#N/A	#N/A	#N/A
A2VE61	Cleft lip and palate transmembrane protein 1-like protein	CLPTM1L	0.01	#N/A	0.01	0.01	0	#N/A	0.01	0	0	6	6	#N/A	#N/A	#N/A
A2VE68	Cysteine protease	ATG4C	0	#N/A	#N/A	#N/A	#N/A	#N/A	#N/A	0	0	2	2	#N/A	#N/A	#N/A
A2VE69	Amidophosphoribosyltransferase	PPAT	0.01	0.01	0.01	0.01	0.01	0.01	0.01	0.01	0	8	8	0.08	0.01	0
A2VE70	Protein VAC14 homolog	VAC14	#N/A	#N/A	#N/A	0.01	0	#N/A	0	0.01	0	4	4	#N/A	#N/A	#N/A
A2VE77	RFWD2 protein	RFWD2	#N/A	#N/A	#N/A	#N/A	#N/A	#N/A	#N/A	0	0	1	1	#N/A	#N/A	#N/A
A2VE78	F-box/LRR-repeat protein 5	FBXL5	#N/A	3.85485	#N/A	#N/A	#N/A	#N/A	#N/A	#N/A	1	0	1	#N/A	#N/A	#N/A
A2VE79	Diphosphoinositol polyphosphate phosphohydrolase 1	NUDT3	0.01	0.01	0.01	0.01	0.01	0.01	0.01	0.01	0	8	8	0.08	0.01	0
A2VE81	Occludin	OCLN	0.01	#N/A	#N/A	#N/A	#N/A	#N/A	0.01	#N/A	0	2	2	#N/A	#N/A	#N/A
A2VE83	NMI protein	NMI	0.01	0.01	0.01	0	#N/A	#N/A	#N/A	#N/A	0	4	4	#N/A	#N/A	#N/A
A2VE89	Protein Wnt	WNT11	#N/A	#N/A	0	#N/A	#N/A	#N/A	#N/A	0	0	2	2	#N/A	#N/A	#N/A
A2VE91	LIX1L protein	LIX1L	#N/A	#N/A	#N/A	#N/A	0.0105838	#N/A	#N/A	#N/A	0	1	1	#N/A	#N/A	#N/A
A2VE96	C9H6ORF70 protein	C9H6ORF70	0.01	#N/A	#N/A	#N/A	#N/A	#N/A	#N/A	#N/A	0	1	1	#N/A	#N/A	#N/A
A2VE98	Transcription factor 15 (Basic helix-loop-helix)	TCF15	#N/A	0	#N/A	#N/A	#N/A	#N/A	#N/A	#N/A	0	1	1	#N/A	#N/A	#N/A
A2VE99	Septin-11	2011-09-01	0.01	0.01	0.01	0.01	0.01	0.01	0.01	0.01	0	8	8	0.08	0.01	0
A2VEA2	G protein-coupled receptor 17	GPR17	#N/A	#N/A	#N/A	#N/A	#N/A	#N/A	0	#N/A	0	1	1	#N/A	#N/A	#N/A
A2VEA3	E3 ubiquitin-protein ligase ARIH1	ARIH1	#N/A	#N/A	0.01	#N/A	#N/A	#N/A	0	#N/A	0	2	2	#N/A	#N/A	#N/A
A2VEA7	Death-associated protein-like 1	DAPL1	#N/A	#N/A	0	#N/A	#N/A	#N/A	#N/A	#N/A	0	1	1	#N/A	#N/A	#N/A
A3DUJ0	Deleted in azoospermia like	DAZL	#N/A	0	#N/A	#N/A	#N/A	#N/A	#N/A	#N/A	0	1	1	#N/A	#N/A	#N/A
A3KLR9	Superoxide dismutase [Cu-Zn]	SOD3	0.01	0.01	0.01	0.01	0.01	0.01	0.01	0.01	0	8	8	0.08	0.01	0
A3KMV0	SMYD1 protein	SMYD1	#N/A	#N/A	#N/A	#N/A	0	#N/A	#N/A	#N/A	0	1	1	#N/A	#N/A	#N/A
A3KMV2	UV excision repair protein RAD23 homolog A	RAD23A	0.01	#N/A	0.01	0	#N/A	0	0.01	0.01	0	6	6	#N/A	#N/A	#N/A
A3KMV3	E3 ubiquitin-protein ligase	WWP2	0	#N/A	0.01	0.01	0	#N/A	#N/A	0.01	0	5	5	#N/A	#N/A	#N/A
A3KMV4	DAGLB protein	DAGLB	#N/A	#N/A	#N/A	#N/A	0.01	#N/A	#N/A	#N/A	0	1	1	#N/A	#N/A	#N/A
A3KMV5	Ubiquitin-like modifier-activating enzyme 1	UBA1	0.01	0.01	0.01	0.01	0.01	0.01	0.01	0.01	0	8	8	0.08	0.01	0
A3KMV6	HNRNPR protein	HNRNPR	0.01	0.01	0.01	0.01	0.01	0.01	0.01	0.01	0	8	8	0.08	0.01	0
A3KMV8	Ran-binding protein 10	RANBP10	0.01	0.01	#N/A	#N/A	#N/A	#N/A	#N/A	#N/A	0	2	2	#N/A	#N/A	#N/A
A3KMV9	AZIN1 protein	AZIN1	#N/A	#N/A	0.01	0	#N/A	#N/A	#N/A	#N/A	0	2	2	#N/A	#N/A	#N/A
A3KMW1	NUP43 protein	NUP43	0.01	#N/A	0.01	0.01	#N/A	#N/A	0.01	0.01	0	5	5	#N/A	#N/A	#N/A
A3KMW7	Microtubule-associated protein 10	MAP10	#N/A	#N/A	100	#N/A	#N/A	#N/A	#N/A	#N/A	1	0	1	#N/A	#N/A	#N/A
A3KMW9	ZNF644 protein	ZNF644	#N/A	#N/A	#N/A	#N/A	#N/A	#N/A	#N/A	0	0	1	1	#N/A	#N/A	#N/A
A3KMX0	DNA excision repair protein ERCC-6-like 2	ERCC6L2	#N/A	0	#N/A	#N/A	#N/A	#N/A	#N/A	#N/A	0	1	1	#N/A	#N/A	#N/A
A3KMX1	Carbohydrate sulfotransferase	CHST14	#N/A	0.01	#N/A	#N/A	0.01	0.01	#N/A	#N/A	0	3	3	#N/A	#N/A	#N/A
A3KMX4	REPS1 protein (Fragment)	REPS1	0.01	0.01	0.01	0.01	0.01	#N/A	0.01	0.01	0	7	7	#N/A	#N/A	#N/A
A3KMX5	FZD10 protein	FZD10	#N/A	0	0	#N/A	#N/A	#N/A	#N/A	#N/A	0	2	2	#N/A	#N/A	#N/A
A3KMX7	Putative malate dehydrogenase 1B	MDH1B	#N/A	0.01	#N/A	#N/A	#N/A	#N/A	#N/A	#N/A	0	1	1	#N/A	#N/A	#N/A
A3KMX8	Protein-glutamate O-methyltransferase	ARMT1	0.01	0.01	0.01	0.01	0.01	0.01	0.01	0.01	0	8	8	0.08	0.01	0
A3KMY4	Choline transporter-like protein 4	SLC44A4	0.01	0.01	0.01	0.01	0.01	0.01	0.01	0.01	0	8	8	0.08	0.01	0
A3KMY6	ASAP3 protein	ASAP3	0	#N/A	#N/A	#N/A	#N/A	#N/A	#N/A	#N/A	0	1	1	#N/A	#N/A	#N/A
A3KMY7	Cyclin dependent kinase 18	CDK18	#N/A	#N/A	0	0	#N/A	#N/A	0	#N/A	0	3	3	#N/A	#N/A	#N/A
A3KMY8	Beta-glucuronidase	GUSB	0.01	0.01	0.01	0.01	0.01	0.01	0.01	0.01	0	8	8	0.08	0.01	0
A3KMY9	Tyrosine-protein kinase (Fragment)	JAK1	#N/A	#N/A	#N/A	0.01	#N/A	#N/A	#N/A	#N/A	0	1	1	#N/A	#N/A	#N/A
A3KMZ0	STXBP3 protein	STXBP3	0.01	#N/A	#N/A	0.01	0.01	0.01	#N/A	0.01	0	5	5	#N/A	#N/A	#N/A
A3KMZ6	Cytochrome c oxidase assembly protein COX11, mitochondrial	COX11	0	#N/A	#N/A	#N/A	#N/A	#N/A	#N/A	#N/A	0	1	1	#N/A	#N/A	#N/A
A3KN00	DUSP23 protein	DUSP23	0.01	#N/A	#N/A	#N/A	#N/A	#N/A	0.01	0.01	0	3	3	#N/A	#N/A	#N/A
A3KN01	ZNF830 protein	ZNF830	#N/A	100	#N/A	#N/A	#N/A	#N/A	#N/A	#N/A	1	0	1	#N/A	#N/A	#N/A
A3KN04	Dolichyl-diphosphooligosaccharide--protein glycosyltransferase subunit 1	RPN1	0.01	0.01	0.01	0.01	0.01	0.01	0.01	0.01	0	8	8	0.08	0.01	0
A3KN06	C7H19ORF43 protein	C7H19ORF43	#N/A	#N/A	#N/A	0.01	#N/A	#N/A	#N/A	#N/A	0	1	1	#N/A	#N/A	#N/A
A3KN07	DDX41 protein	DDX41	#N/A	#N/A	#N/A	0	#N/A	#N/A	#N/A	#N/A	0	1	1	#N/A	#N/A	#N/A
A3KN09	ZNF277 protein	ZNF277	#N/A	#N/A	#N/A	#N/A	100	#N/A	#N/A	#N/A	1	0	1	#N/A	#N/A	#N/A
A3KN10	PABPN1 protein	PABPN1	#N/A	#N/A	#N/A	#N/A	#N/A	#N/A	7.80835	#N/A	1	0	1	#N/A	#N/A	#N/A
A3KN12	Adenylosuccinate lyase	ADSL	0.01	0.01	0.01	0.01	0.01	0.01	0.01	0.01	0	8	8	0.08	0.01	0
A3KN15	Vacuolar protein sorting-associated protein 41 homolog	VPS41	#N/A	#N/A	#N/A	0.01	#N/A	#N/A	0	0.01	0	3	3	#N/A	#N/A	#N/A
A3KN16	TRMU protein	TRMU	0.01	#N/A	#N/A	#N/A	0	#N/A	#N/A	#N/A	0	2	2	#N/A	#N/A	#N/A
A3KN18	CEBPZ protein	CEBPZ	#N/A	#N/A	0	#N/A	#N/A	0	0	0	0	4	4	#N/A	#N/A	#N/A
A3KN19	Protein FAM83D	FAM83D	#N/A	#N/A	#N/A	#N/A	#N/A	#N/A	100	0.01	1	1	2	#N/A	#N/A	#N/A
A3KN20	LRCH4 protein	LRCH4	#N/A	#N/A	#N/A	0.01	0.01	#N/A	#N/A	#N/A	0	2	2	#N/A	#N/A	#N/A
A3KN22	NEDD8-conjugating enzyme Ubc12	UBE2M	0.01	0.01	0.01	0.01	0.01	0.01	0.01	0.01	0	8	8	0.08	0.01	0
A3KN24	RWD domain-containing protein 3	RWDD3	#N/A	0.01	0	#N/A	#N/A	#N/A	0.01	0.01	0	4	4	#N/A	#N/A	#N/A
A3KN26	KRT33B protein	KRT33B	#N/A	#N/A	0.01	#N/A	#N/A	#N/A	#N/A	#N/A	0	1	1	#N/A	#N/A	#N/A
A3KN29	TEAD3 protein	TEAD3	0	#N/A	#N/A	#N/A	#N/A	#N/A	#N/A	#N/A	0	1	1	#N/A	#N/A	#N/A
A3KN39	NCAPG protein	NCAPG	0.01	#N/A	0.01	0.01	#N/A	#N/A	0.01	0.01	0	5	5	#N/A	#N/A	#N/A
A3KN46	LETM1 domain-containing protein 1	LETMD1	#N/A	#N/A	#N/A	0.01	#N/A	#N/A	#N/A	#N/A	0	1	1	#N/A	#N/A	#N/A
A3KN48	EEFSEC protein	EEFSEC	#N/A	#N/A	#N/A	#N/A	#N/A	#N/A	#N/A	0	0	1	1	#N/A	#N/A	#N/A
A3KN49	HIF1AN protein	HIF1AN	0.01	0.01	0	0.01	#N/A	#N/A	0.01	0.01	0	6	6	#N/A	#N/A	#N/A
A3KN51	TSG101 protein	TSG101	0.01	0.01	0.01	0.01	0.01	0.01	0.01	0.01	0	8	8	0.08	0.01	0
A3KN58	CPZ protein	CPZ	0	#N/A	#N/A	0	#N/A	#N/A	#N/A	#N/A	0	2	2	#N/A	#N/A	#N/A
A3QU31	RAR-related orphan receptor C (Fragment)	RORC	#N/A	0	#N/A	#N/A	#N/A	#N/A	0.01	#N/A	0	2	2	#N/A	#N/A	#N/A
A3R3B6	NKG2A	NKG2A	#N/A	0.01	#N/A	#N/A	#N/A	#N/A	#N/A	0.01	0	2	2	#N/A	#N/A	#N/A
A3R3B7	NKG2A	NKG2A	#N/A	#N/A	#N/A	#N/A	100	#N/A	#N/A	#N/A	1	0	1	#N/A	#N/A	#N/A
A3RLY6	PR domain zinc finger protein 9 (Fragment)	PRDM9	#N/A	#N/A	#N/A	0	#N/A	#N/A	#N/A	#N/A	0	1	1	#N/A	#N/A	#N/A
A4D7R8	ST7 protein	ST7	#N/A	0	#N/A	#N/A	#N/A	#N/A	#N/A	#N/A	0	1	1	#N/A	#N/A	#N/A
A4D7S0	Protein Wnt-2	WNT2	#N/A	#N/A	#N/A	#N/A	#N/A	0	0.01	#N/A	0	2	2	#N/A	#N/A	#N/A
A4D7S3	Cortactin-binding protein 2 (Fragment)	CORTBP2	0.01	#N/A	#N/A	#N/A	#N/A	#N/A	6.07734	#N/A	1	1	2	#N/A	#N/A	#N/A
A4FUA8	F-actin-capping protein subunit alpha-1	CAPZA1	0.01	0.01	0.01	0.01	0.01	0.01	0.01	0.01	0	8	8	0.08	0.01	0
A4FUA9	HSF2 protein	HSF2	0	#N/A	#N/A	#N/A	#N/A	#N/A	#N/A	#N/A	0	1	1	#N/A	#N/A	#N/A
A4FUB1	KH domain containing 4, pre-mRNA splicing factor	KHDC4	#N/A	#N/A	#N/A	0.01	#N/A	#N/A	#N/A	#N/A	0	1	1	#N/A	#N/A	#N/A
A4FUB3	SOX5 protein	SOX5	#N/A	#N/A	#N/A	#N/A	0.01	#N/A	0	0	0	3	3	#N/A	#N/A	#N/A
A4FUB5	COMM domain containing 10	COMMD10	#N/A	0.01	0.01	#N/A	#N/A	#N/A	#N/A	0.01	0	3	3	#N/A	#N/A	#N/A
A4FUC0	39S ribosomal protein L37, mitochondrial	MRPL37	#N/A	#N/A	0.01	#N/A	#N/A	#N/A	0.01	#N/A	0	2	2	#N/A	#N/A	#N/A
A4FUC2	HNRNPUL1 protein	HNRNPUL1	0.01	0.01	0.01	0.01	#N/A	0.01	0.01	2.71203	1	6	7	#N/A	#N/A	#N/A
A4FUC5	Acetyl-coenzyme A synthetase	ACSS1	#N/A	0.01	#N/A	#N/A	0	#N/A	#N/A	0.01	0	3	3	#N/A	#N/A	#N/A
A4FUC6	SFRS9 protein	SRSF9	0.01	0.01	0.01	0.01	#N/A	#N/A	0.01	0.01	0	6	6	#N/A	#N/A	#N/A
A4FUC8	CARS protein	CARS	0.01	0.01	0.01	0.01	0.01	0.01	0.01	0.01	0	8	8	0.08	0.01	0
A4FUC9	Rhophilin-2	RHPN2	0.01	0.01	0.01	0.01	0.01	0.01	7.42806	0.01	1	7	8	7.49806	0.937258	0.937258
A4FUD0	MTHFD1 protein	MTHFD1	0.01	0.01	0.01	0.01	0.01	0.01	0.01	0.01	0	8	8	0.08	0.01	0
A4FUD1	GPN-loop GTPase 1	GPN1	#N/A	0.01	#N/A	#N/A	#N/A	#N/A	#N/A	#N/A	0	1	1	#N/A	#N/A	#N/A
A4FUD2	HSD17B7 protein	HSD17B7	0.01	#N/A	0.01	0.01	0.01	0.01	#N/A	0.01	0	6	6	#N/A	#N/A	#N/A
A4FUD3	116 kDa U5 small nuclear ribonucleoprotein component	EFTUD2	0.01	0.01	0.01	0.01	0.01	0.01	0.01	0.01	0	8	8	0.08	0.01	0
A4FUD5	ABI family member 3	ABI3	#N/A	#N/A	0	#N/A	#N/A	#N/A	#N/A	#N/A	0	1	1	#N/A	#N/A	#N/A
A4FUD6	Engulfment and cell motility protein 2	ELMO2	0.01	#N/A	0.01	#N/A	#N/A	#N/A	0	#N/A	0	3	3	#N/A	#N/A	#N/A
A4FUD7	RAB33B protein	RAB33B	#N/A	#N/A	#N/A	0.01	#N/A	#N/A	0.01	#N/A	0	2	2	#N/A	#N/A	#N/A
A4FUD8	XPA binding protein 2	XAB2	#N/A	#N/A	0.01	#N/A	#N/A	#N/A	0	0.01	0	3	3	#N/A	#N/A	#N/A
A4FUD9	DNA replication licensing factor MCM3	MCM3	0.01	0.01	0.01	0.01	0	0.01	0.01	0.01	0	8	8	0.07	0.00875	0
A4FUE2	ABCF3 protein	ABCF3	#N/A	#N/A	#N/A	#N/A	#N/A	#N/A	0.344849	#N/A	0	1	1	#N/A	#N/A	#N/A
A4FUE3	RB binding protein 5, histone lysine methyltransferase complex subunit	RBBP5	0.01	#N/A	0.01	#N/A	0.01	#N/A	0.01	0.01	0	5	5	#N/A	#N/A	#N/A
A4FUE5	RAB3 GTPase activating protein catalytic subunit 1	RAB3GAP1	0.01	0.01	0.01	0.01	#N/A	0	0.01	0.01	0	7	7	#N/A	#N/A	#N/A
A4FUE6	MOBKL3 protein	MOBKL3	0.01	0.01	0.01	0.01	#N/A	#N/A	0.01	0.01	0	6	6	#N/A	#N/A	#N/A
A4FUE7	Zinc finger C2HC domain-containing protein 1A	ZC2HC1A	#N/A	#N/A	0	#N/A	#N/A	#N/A	#N/A	#N/A	0	1	1	#N/A	#N/A	#N/A
A4FUE8	COBRA1 protein (Fragment)	COBRA1	0.01	0.01	0.01	#N/A	#N/A	0.01	0.01	#N/A	0	5	5	#N/A	#N/A	#N/A
A4FUF0	Putative oxidoreductase GLYR1	GLYR1	0.01	0	0.01	0.01	#N/A	0.01	0.01	0.01	0	7	7	#N/A	#N/A	#N/A
A4FUG0	SNARE-associated protein Snapin	SNAPIN	0.01	0.01	0.01	0.01	0.01	0.0298833	0.01	0.01	0	8	8	0.0998833	0.0124854	0
A4FUG5	BIN2 protein	BIN2	0.01	0.01	0.01	0.01	0.01	0	0.01	0.01	0	8	8	0.07	0.00875	0
A4FUG6	ALG2 protein	ALG2	#N/A	#N/A	#N/A	0.01	#N/A	#N/A	0.01	0.01	0	3	3	#N/A	#N/A	#N/A
A4FUG8	Rab GTPase-binding effector protein 2	RABEP2	#N/A	0	#N/A	0	0	#N/A	#N/A	#N/A	0	3	3	#N/A	#N/A	#N/A
A4FUG9	BXDC5 protein	RPF1	#N/A	#N/A	#N/A	#N/A	#N/A	#N/A	0	#N/A	0	1	1	#N/A	#N/A	#N/A
A4FUH0	60S ribosomal protein L22-like 1	RPL22L1	0.01	0.01	0.01	0.01	#N/A	#N/A	0.01	0.01	0	6	6	#N/A	#N/A	#N/A
A4FUH5	NADH dehydrogenase [ubiquinone] 1 alpha subcomplex assembly factor 4	NDUFAF4	#N/A	0.01	#N/A	#N/A	#N/A	#N/A	0.01	#N/A	0	2	2	#N/A	#N/A	#N/A
A4FUH7	S100 calcium binding protein A3	S100A3	#N/A	#N/A	#N/A	#N/A	0	#N/A	#N/A	#N/A	0	1	1	#N/A	#N/A	#N/A
A4FUI0	ACBD3 protein (Fragment)	ACBD3	#N/A	#N/A	#N/A	#N/A	#N/A	0	#N/A	#N/A	0	1	1	#N/A	#N/A	#N/A
A4FUI1	Coiled-coil domain-containing protein 58	CCDC58	0.01	0.01	0.01	0.01	0.01	0.01	0.01	0.01	0	8	8	0.08	0.01	0
A4FUI2	Small nuclear ribonucleoprotein E	SNRPE	#N/A	#N/A	#N/A	0.01	#N/A	#N/A	#N/A	#N/A	0	1	1	#N/A	#N/A	#N/A
A4FUW5	LEO1 homolog, Paf1/RNA polymerase II complex component	LEO1	0.01	#N/A	0.01	#N/A	#N/A	#N/A	0.01	0.01	0	4	4	#N/A	#N/A	#N/A
A4FUX8	Actin-like protein 6B	ACTL6B	#N/A	#N/A	#N/A	#N/A	#N/A	0.01	#N/A	#N/A	0	1	1	#N/A	#N/A	#N/A
A4FUX9	VPS45 protein	VPS45	#N/A	0.01	0.01	#N/A	0.01	0.01	#N/A	0.01	0	5	5	#N/A	#N/A	#N/A
A4FUY0	SV2B protein	SV2B	#N/A	0	#N/A	#N/A	#N/A	#N/A	#N/A	#N/A	0	1	1	#N/A	#N/A	#N/A
A4FUY1	Hepatocyte cell adhesion molecule	HEPACAM	#N/A	0.01	#N/A	#N/A	#N/A	#N/A	#N/A	#N/A	0	1	1	#N/A	#N/A	#N/A
A4FUY2	ATF6B protein	ATF6B	#N/A	#N/A	#N/A	#N/A	#N/A	#N/A	0	#N/A	0	1	1	#N/A	#N/A	#N/A
A4FUY6	TFCP2 protein	TFCP2	#N/A	#N/A	0	#N/A	#N/A	#N/A	#N/A	0.01	0	2	2	#N/A	#N/A	#N/A
A4FUY7	Molybdopterin synthase catalytic subunit	MOCS2	#N/A	#N/A	#N/A	#N/A	#N/A	#N/A	0.01	#N/A	0	1	1	#N/A	#N/A	#N/A
A4FUY8	IK cytokine	IK	#N/A	#N/A	#N/A	#N/A	#N/A	0	0.01	#N/A	0	2	2	#N/A	#N/A	#N/A
A4FUZ0	Keratin, type II cuticular Hb3	KRT83	0	#N/A	#N/A	#N/A	#N/A	#N/A	#N/A	#N/A	0	1	1	#N/A	#N/A	#N/A
A4FUZ1	Lactoylglutathione lyase	GLO1	0.01	0.01	0.01	0.01	0.01	0.01	0.01	0.01	0	8	8	0.08	0.01	0
A4FUZ2	RAVER1 protein	RAVER1	0.01	0.01	0.01	#N/A	#N/A	#N/A	0.01	0.01	0	5	5	#N/A	#N/A	#N/A
A4FUZ3	Proteasome (Prosome, macropain) 26S subunit, ATPase, 1	PSMC1	0.01	0.01	0.01	0.01	0.01	0	0.01	0.01	0	8	8	0.07	0.00875	0
A4FUZ6	Hydroxysteroid dehydrogenase-like protein 2	HSDL2	0.01	#N/A	#N/A	0.01	#N/A	#N/A	0.01	0.01	0	4	4	#N/A	#N/A	#N/A
A4FUZ7	LYPD3 protein	LYPD3	0.01	#N/A	#N/A	#N/A	0.01	0.01	#N/A	#N/A	0	3	3	#N/A	#N/A	#N/A
A4FV01	SF3B2 protein	SF3B2	0.01	#N/A	0.01	0.01	#N/A	#N/A	0.01	0.01	0	5	5	#N/A	#N/A	#N/A
A4FV03	UBA6 protein	UBA6	0.01	0.01	0.01	0.01	0.01	0	0.01	0.01	0	8	8	0.07	0.00875	0
A4FV08	Glucosamine-6-phosphate isomerase 1	GNPDA1	0.01	#N/A	0.01	0.01	0.01	#N/A	0.01	0.01	0	6	6	#N/A	#N/A	#N/A
A4FV09	Pantothenate kinase 4	PANK4	0.01	0.01	0.01	0.01	0.01	0.01	0.01	0.01	0	8	8	0.08	0.01	0
A4FV10	TMED4 protein (Fragment)	TMED4	0.01	0.01	0.01	0.01	0.01	0.01	0.01	0.01	0	8	8	0.08	0.01	0
A4FV11	LOC530070 protein	LOC530070	#N/A	0.01	0.01	0.01	#N/A	#N/A	0.01	#N/A	0	4	4	#N/A	#N/A	#N/A
A4FV12	UBA2 protein	UBA2	0.01	0.01	0.01	0.01	0	#N/A	0.01	0.01	0	7	7	#N/A	#N/A	#N/A
A4FV14	Putative nucleotidyltransferase MAB21L1	MAB21L1	#N/A	#N/A	#N/A	0	#N/A	#N/A	#N/A	#N/A	0	1	1	#N/A	#N/A	#N/A
A4FV15	PIAS4 protein	PIAS4	0	#N/A	0	#N/A	#N/A	#N/A	#N/A	0	0	3	3	#N/A	#N/A	#N/A
A4FV16	Pregnancy-associated glycoprotein 9	PAG9	#N/A	#N/A	0.01	0	#N/A	#N/A	#N/A	#N/A	0	2	2	#N/A	#N/A	#N/A
A4FV18	GMIP protein	GMIP	#N/A	#N/A	#N/A	#N/A	0.01	#N/A	#N/A	0	0	2	2	#N/A	#N/A	#N/A
A4FV19	BTRC protein	BTRC	#N/A	#N/A	100	0.01	#N/A	#N/A	#N/A	#N/A	1	1	2	#N/A	#N/A	#N/A
A4FV21	Dol-P-Man:Man(5)GlcNAc(2)-PP-Dol alpha-1,3-mannosyltransferase	ALG3	#N/A	#N/A	0	#N/A	#N/A	#N/A	#N/A	#N/A	0	1	1	#N/A	#N/A	#N/A
A4FV22	TMEM87A protein	TMEM87A	0.01	#N/A	#N/A	0.01	#N/A	#N/A	0.01	#N/A	0	3	3	#N/A	#N/A	#N/A
A4FV23	DDX21 protein	DDX21	0.01	0.01	0.01	0.01	#N/A	0.01	0.01	0.01	0	7	7	#N/A	#N/A	#N/A
A4FV24	KH RNA binding domain containing, signal transduction associated 3	KHDRBS3	#N/A	#N/A	#N/A	0	#N/A	#N/A	0.01	0.01	0	3	3	#N/A	#N/A	#N/A
A4FV27	Lysosome-associated membrane glycoprotein 5	LAMP5	#N/A	#N/A	#N/A	0	#N/A	#N/A	#N/A	#N/A	0	1	1	#N/A	#N/A	#N/A
A4FV29	Breast cancer metastasis-suppressor 1-like protein	BRMS1L	#N/A	0.01	#N/A	0.01	#N/A	#N/A	#N/A	#N/A	0	2	2	#N/A	#N/A	#N/A
A4FV33	Kinase	ITPKA	#N/A	#N/A	#N/A	#N/A	0.01	#N/A	#N/A	#N/A	0	1	1	#N/A	#N/A	#N/A
A4FV34	RBBP9 protein	RBBP9	#N/A	#N/A	#N/A	#N/A	#N/A	#N/A	0.01	0.01	0	2	2	#N/A	#N/A	#N/A
A4FV36	Spermatogenesis-associated protein 20	SPATA20	0.01	#N/A	0.01	0.01	0	#N/A	0.01	0.01	0	6	6	#N/A	#N/A	#N/A
A4FV38	EFHA1 protein	MICU2	0.01	0.01	0	0.01	0.01	#N/A	#N/A	#N/A	0	5	5	#N/A	#N/A	#N/A
A4FV40	eIF2B3 protein	EIF2B3	0.01	0.01	#N/A	0.01	0	0.01	0.01	0.01	0	7	7	#N/A	#N/A	#N/A
A4FV41	UBA domain containing 2	UBAC2	#N/A	#N/A	#N/A	#N/A	0	#N/A	#N/A	0.01	0	2	2	#N/A	#N/A	#N/A
A4FV43	BAALC protein	BAALC	#N/A	0	#N/A	#N/A	#N/A	#N/A	#N/A	#N/A	0	1	1	#N/A	#N/A	#N/A
A4FV44	FCH domain only 2	FCHO2	#N/A	0.01	#N/A	#N/A	0.01	#N/A	#N/A	#N/A	0	2	2	#N/A	#N/A	#N/A
A4FV48	Acyl-CoA 6-desaturase	FADS2	0.01	0.01	0.01	0.01	0.01	0.01	0.01	0.01	0	8	8	0.08	0.01	0
A4FV50	LIM and senescent cell antigen-like-containing domain protein	LIMS1	#N/A	0.01	#N/A	0	0.01	#N/A	#N/A	0.01	0	4	4	#N/A	#N/A	#N/A
A4FV52	Vesicular glutamate transporter 1	SLC17A7	#N/A	#N/A	#N/A	0	#N/A	#N/A	#N/A	#N/A	0	1	1	#N/A	#N/A	#N/A
A4FV54	Ras-related protein Rab-8A	RAB8A	0.01	0.01	1	0.01	0.01	0.01	0.01	0.01	1	7	8	1.07	0.13375	0.13375
A4FV55	Serine/threonine-protein phosphatase 2A 56 kDa regulatory subunit	PPP2R5C	0	#N/A	0.01	0.01	#N/A	#N/A	0.01	#N/A	0	4	4	#N/A	#N/A	#N/A
A4FV58	Cytosolic iron-sulfur assembly component 3	CIAO3	0	#N/A	#N/A	#N/A	0.01	#N/A	#N/A	#N/A	0	2	2	#N/A	#N/A	#N/A
A4FV59	PHD finger protein 5A	PHF5A	0.01	0.01	0.01	0.01	#N/A	0.01	0.01	0.01	0	7	7	#N/A	#N/A	#N/A
A4FV62	XYLT2 protein (Fragment)	XYLT2	0.01	0.01	0.01	#N/A	0.01	0.01	0.01	0	0	7	7	#N/A	#N/A	#N/A
A4FV64	SF4 protein	SUGP1	#N/A	#N/A	0.01	#N/A	100	#N/A	#N/A	0.01	1	2	3	#N/A	#N/A	#N/A
A4FV65	SRPK3 protein	SRPK3	#N/A	#N/A	#N/A	0	#N/A	#N/A	#N/A	#N/A	0	1	1	#N/A	#N/A	#N/A
A4FV68	Serine/threonine-protein phosphatase 2A 56 kDa regulatory subunit epsilon isoform	PPP2R5E	0.01	0.01	#N/A	0.01	0.01	0.01	0.01	0.01	0	7	7	#N/A	#N/A	#N/A
A4FV69	SERPINB5 protein	SERPINB5	0.01	0.01	0.01	0.01	0.01	0.01	0.01	0.01	0	8	8	0.08	0.01	0
A4FV71	SUPT5H protein	SUPT5H	#N/A	#N/A	#N/A	#N/A	#N/A	0.01	#N/A	#N/A	0	1	1	#N/A	#N/A	#N/A
A4FV72	Peptidyl-prolyl cis-trans isomerase E	PPIE	1.93203	0.01	#N/A	#N/A	#N/A	#N/A	0.01	0.571702	1	3	4	#N/A	#N/A	#N/A
A4FV74	COP9 signalosome subunit 8	COPS8	0.01	0.01	0.01	0.01	0.01	0.01	0.01	0.01	0	8	8	0.08	0.01	0
A4FV75	Trimeric intracellular cation channel type A	TMEM38A	#N/A	0	#N/A	#N/A	#N/A	#N/A	#N/A	#N/A	0	1	1	#N/A	#N/A	#N/A
A4FV79	MGC142894 protein	MGC142894	#N/A	#N/A	0	0	#N/A	#N/A	#N/A	0	0	3	3	#N/A	#N/A	#N/A
A4FV80	FBRS protein	FBRS	#N/A	#N/A	0	#N/A	#N/A	#N/A	#N/A	#N/A	0	1	1	#N/A	#N/A	#N/A
A4FV84	mRNA turnover protein 4 homolog	MRTO4	0.01	0.01	0.01	0.01	#N/A	#N/A	0.01	0.01	0	6	6	#N/A	#N/A	#N/A
A4FV87	CAMK2G protein	CAMK2G	#N/A	#N/A	#N/A	#N/A	#N/A	#N/A	0.01	#N/A	0	1	1	#N/A	#N/A	#N/A
A4FV90	PCCA protein	PCCA	0.01	0.01	0.01	0.01	0.01	0.01	#N/A	0.01	0	7	7	#N/A	#N/A	#N/A
A4FV92	CYP27A1 protein	CYP27A1	0.515862	0.01	0.01	#N/A	22.7517	0.548197	0.01	0.01	1	6	7	#N/A	#N/A	#N/A
A4FV96	LSR protein	LSR	0.01	0.01	0.01	0	0.01	0.01	0.01	0.01	0	8	8	0.07	0.00875	0
A4FV97	Ribosomal L1 domain-containing protein 1	RSL1D1	0.01	0.01	0.01	0.01	#N/A	#N/A	0.01	0.01	0	6	6	#N/A	#N/A	#N/A
A4GW66	Beta-4-N-acetylgalactosaminyltransferase (Fragment)		#N/A	#N/A	0.01	0.01	#N/A	0.01	0.01	0.01	0	5	5	#N/A	#N/A	#N/A
A4IF62	DNA-directed RNA polymerase III subunit RPC1	POLR3A	#N/A	0	0.01	0.01	#N/A	#N/A	#N/A	0.01	0	4	4	#N/A	#N/A	#N/A
A4IF66	DDR2 protein	DDR2	0	#N/A	#N/A	#N/A	#N/A	#N/A	0	#N/A	0	2	2	#N/A	#N/A	#N/A
A4IF67	ZNF200 protein	ZNF200	#N/A	#N/A	#N/A	#N/A	0	#N/A	#N/A	#N/A	0	1	1	#N/A	#N/A	#N/A
A4IF69	NHL repeat-containing protein 2	NHLRC2	0.01	0.01	0.01	0.01	0.01	0.01	0.01	0.01	0	8	8	0.08	0.01	0
A4IF71	PKP2 protein	PKP2	0.01	0.01	0.01	0.01	#N/A	0.01	0.01	0.01	0	7	7	#N/A	#N/A	#N/A
A4IF78	Tumor necrosis factor alpha-induced protein 8	TNFAIP8	0.01	0.01	0.01	0	0.01	0	0.01	0.01	0	8	8	0.06	0.0075	0
A4IF80	ATG7 protein	ATG7	#N/A	#N/A	#N/A	#N/A	0.01	#N/A	#N/A	0.01	0	2	2	#N/A	#N/A	#N/A
A4IF82	MATR3 protein	MATR3	#N/A	#N/A	#N/A	#N/A	0.01	#N/A	#N/A	#N/A	0	1	1	#N/A	#N/A	#N/A
A4IF83	TDG protein	TDG	#N/A	#N/A	#N/A	#N/A	#N/A	#N/A	0.01	#N/A	0	1	1	#N/A	#N/A	#N/A
A4IF84	LOC518886 protein (Fragment)	LOC518886	0	#N/A	#N/A	#N/A	#N/A	#N/A	#N/A	#N/A	0	1	1	#N/A	#N/A	#N/A
A4IF87	Dihydroxyacetone phosphate acyltransferase	GNPAT	#N/A	#N/A	0.01	#N/A	#N/A	#N/A	0.01	0.01	0	3	3	#N/A	#N/A	#N/A
A4IF88	RCN1 protein	RCN1	#N/A	0.01	0.01	#N/A	#N/A	#N/A	#N/A	#N/A	0	2	2	#N/A	#N/A	#N/A
A4IF89	Exocyst complex component 8	EXOC8	0.01	#N/A	#N/A	#N/A	0.01	#N/A	#N/A	0.01	0	3	3	#N/A	#N/A	#N/A
A4IF90	Rho GTPase-activating protein 15	ARHGAP15	#N/A	#N/A	#N/A	#N/A	0.01	#N/A	#N/A	#N/A	0	1	1	#N/A	#N/A	#N/A
A4IF91	LOC538580 protein	LOC538580	#N/A	#N/A	100	#N/A	#N/A	#N/A	#N/A	#N/A	1	0	1	#N/A	#N/A	#N/A
A4IF93	TBCC domain-containing protein 1	TBCCD1	#N/A	#N/A	#N/A	0	#N/A	#N/A	0	0.01	0	3	3	#N/A	#N/A	#N/A
A4IF94	Hippocampus abundant transcript-like protein 1	MFSD14B	0.01	#N/A	#N/A	#N/A	#N/A	#N/A	#N/A	#N/A	0	1	1	#N/A	#N/A	#N/A
A4IF97	Myosin regulatory light chain 12B	MYL12B	0.01	0.01	0.01	0.01	0.01	0.01	0.01	0.01	0	8	8	0.08	0.01	0
A4IF99	IRF8 protein	IRF8	#N/A	#N/A	#N/A	0	#N/A	#N/A	#N/A	#N/A	0	1	1	#N/A	#N/A	#N/A
A4IFA0	GAS2L1 protein	GAS2L1	#N/A	#N/A	#N/A	#N/A	#N/A	#N/A	#N/A	0	0	1	1	#N/A	#N/A	#N/A
A4IFA3	General transcription factor II-I repeat domain-containing protein 2	GTF2IRD2	#N/A	0	#N/A	#N/A	0	#N/A	0	0	0	4	4	#N/A	#N/A	#N/A
A4IFA7	Carbonyl reductase family member 4	CBR4	#N/A	#N/A	0.01	#N/A	#N/A	0.01	#N/A	0.01	0	3	3	#N/A	#N/A	#N/A
A4IFA8	UPF0696 protein C11orf68 homolog		#N/A	0.01	0.01	0.01	0.01	0.01	#N/A	#N/A	0	5	5	#N/A	#N/A	#N/A
A4IFA9	GFRA3 protein	GFRA3	#N/A	#N/A	#N/A	#N/A	0.01	#N/A	#N/A	0	0	2	2	#N/A	#N/A	#N/A
A4IFB1	Serrate RNA effector molecule homolog	SRRT	0.01	#N/A	0.01	0.01	0.01	#N/A	0.01	0.01	0	6	6	#N/A	#N/A	#N/A
A4IFB6	CCR4-NOT transcription complex subunit 10	CNOT10	0.01	#N/A	0.01	0	#N/A	0	#N/A	0	0	5	5	#N/A	#N/A	#N/A
A4IFB8	IPO4 protein	IPO4	0.01	0.01	0.01	0.01	#N/A	#N/A	0.01	0.01	0	6	6	#N/A	#N/A	#N/A
A4IFC3	Polyadenylate-binding protein	PABPC4	0.01	0.01	0.01	0.01	0.01	0.01	0.01	0.01	0	8	8	0.08	0.01	0
A4IFC4	SH3 domain-binding glutamic acid-rich-like protein 2	SH3BGRL2	0.01	0.01	0.01	0.01	0.01	#N/A	0.01	0.01	0	7	7	#N/A	#N/A	#N/A
A4IFC8	DNA ligase	LIG1	0.01	0.01	88.4875	0	#N/A	#N/A	0.01	0.01	1	5	6	#N/A	#N/A	#N/A
A4IFD4	GPR128 protein	GPR128	0.01	#N/A	#N/A	#N/A	#N/A	#N/A	#N/A	#N/A	0	1	1	#N/A	#N/A	#N/A
A4IFD5	MGC138914 protein	MGC138914	#N/A	0.01	#N/A	#N/A	#N/A	#N/A	#N/A	#N/A	0	1	1	#N/A	#N/A	#N/A
A4IFD7	Zinc transporter 7	SLC30A7	0	0.01	0	0	#N/A	#N/A	0.01	#N/A	0	5	5	#N/A	#N/A	#N/A
A4IFE0	LOC616839 protein	LOC616839	0.01	#N/A	0.01	0.01	#N/A	0	0.01	0.01	0	6	6	#N/A	#N/A	#N/A
A4IFE2	RCHY1 protein	RCHY1	#N/A	#N/A	#N/A	#N/A	#N/A	#N/A	0	#N/A	0	1	1	#N/A	#N/A	#N/A
A4IFE3	Beta-centractin	ACTR1B	0.01	0.01	0.01	#N/A	0.01	0.01	0	0	0	7	7	#N/A	#N/A	#N/A
A4IFE4	Ras-GEF domain-containing family member 1B	RASGEF1B	0	#N/A	#N/A	0.01	#N/A	#N/A	#N/A	#N/A	0	2	2	#N/A	#N/A	#N/A
A4IFE6	ABCE1 protein	ABCE1	0.01	0.01	0.01	0.01	0.01	0	0.01	0.01	0	8	8	0.07	0.00875	0
A4IFE7	Solute carrier family 35 member F6	SLC35F6	#N/A	#N/A	#N/A	#N/A	#N/A	#N/A	0.01	0.01	0	2	2	#N/A	#N/A	#N/A
A4IFF2	WD repeat domain 46	WDR46	#N/A	#N/A	#N/A	#N/A	#N/A	#N/A	0	0	0	2	2	#N/A	#N/A	#N/A
A4IFF4	Ribosomal protein S6 kinase	RPS6KA1	#N/A	#N/A	#N/A	0.01	0.01	#N/A	#N/A	0.01	0	3	3	#N/A	#N/A	#N/A
A4IFG8	RSPRY1 protein	RSPRY1	#N/A	0	#N/A	#N/A	#N/A	#N/A	#N/A	#N/A	0	1	1	#N/A	#N/A	#N/A
A4IFH0	Interleukin-1	IL1RN	0.01	0.01	0	#N/A	0.01	0.01	0.01	0.01	0	7	7	#N/A	#N/A	#N/A
A4IFH4	DNA replication complex GINS protein PSF1	GINS1	#N/A	#N/A	#N/A	#N/A	#N/A	#N/A	0	#N/A	0	1	1	#N/A	#N/A	#N/A
A4IFI3	SHF protein (Fragment)	SHF	#N/A	0	#N/A	#N/A	#N/A	#N/A	#N/A	#N/A	0	1	1	#N/A	#N/A	#N/A
A4IFI5	LRRC24 protein	LRRC24	#N/A	0	#N/A	#N/A	#N/A	#N/A	#N/A	#N/A	0	1	1	#N/A	#N/A	#N/A
A4IFI6	Double C2-like domain-containing protein	DOC2A	#N/A	#N/A	#N/A	#N/A	#N/A	0	#N/A	#N/A	0	1	1	#N/A	#N/A	#N/A
A4IFJ3	MGC151592 protein	STUM	0.01	0.01	0.01	#N/A	0.01	0.01	#N/A	0.01	0	6	6	#N/A	#N/A	#N/A
A4IFJ5	Cytosolic phospholipase A2	PLA2G4A	0.01	0.01	0.01	0.01	0.01	0.01	0.01	0.01	0	8	8	0.08	0.01	0
A4IFJ6	Zinc finger protein Pegasus	IKZF5	#N/A	#N/A	#N/A	0	#N/A	#N/A	#N/A	#N/A	0	1	1	#N/A	#N/A	#N/A
A4IFJ8	ACTL6A protein	ACTL6A	0.01	0.01	0.01	0.01	0.01	0.01	0.01	0.01	0	8	8	0.08	0.01	0
A4IFJ9	V-type proton ATPase subunit C	ATP6V1C2	#N/A	0	#N/A	0.01	#N/A	#N/A	#N/A	#N/A	0	2	2	#N/A	#N/A	#N/A
A4IFK0	Pleckstrin homology domain-containing family O member 1	PLEKHO1	#N/A	#N/A	#N/A	#N/A	#N/A	0	#N/A	#N/A	0	1	1	#N/A	#N/A	#N/A
A4IFK3	LMOD1 protein	LMOD1	0.01	#N/A	#N/A	#N/A	#N/A	#N/A	#N/A	#N/A	0	1	1	#N/A	#N/A	#N/A
A4IFK5	Hexosyltransferase	B3GNT3	0.01	0.01	#N/A	0.01	0.01	0.01	0.01	0.01	0	7	7	#N/A	#N/A	#N/A
A4IFK6	ARFIP1 protein	ARFIP1	0	0.01	0	0.01	0.01	0.01	0.01	0.01	0	8	8	0.06	0.0075	0
A4IFL0	Mitochondrial import inner membrane translocase subunit Tim23	TIMM23	#N/A	0.01	#N/A	0.01	#N/A	#N/A	0.01	#N/A	0	3	3	#N/A	#N/A	#N/A
A4IFL5	Fibroblast growth factor receptor	FGFR1	#N/A	#N/A	#N/A	#N/A	0	#N/A	#N/A	#N/A	0	1	1	#N/A	#N/A	#N/A
A4IFM0	SETMAR protein	SETMAR	#N/A	#N/A	1	#N/A	#N/A	#N/A	#N/A	#N/A	1	0	1	#N/A	#N/A	#N/A
A4IFM1	Transmembrane protein FAM155A	FAM155A	#N/A	0	#N/A	#N/A	#N/A	#N/A	#N/A	#N/A	0	1	1	#N/A	#N/A	#N/A
A4IFM5	CDCA8 protein	CDCA8	0.01	#N/A	#N/A	0.01	#N/A	#N/A	0	#N/A	0	3	3	#N/A	#N/A	#N/A
A4IFM7	Myosin light chain kinase 2, skeletal/cardiac muscle	MYLK2	#N/A	#N/A	0	#N/A	#N/A	#N/A	#N/A	#N/A	0	1	1	#N/A	#N/A	#N/A
A4IFM9	LOC509263 protein	LOC509263	0	#N/A	#N/A	#N/A	#N/A	#N/A	#N/A	#N/A	0	1	1	#N/A	#N/A	#N/A
A4IFN4	LOC615589 protein	LOC615589	#N/A	#N/A	#N/A	#N/A	#N/A	#N/A	0	#N/A	0	1	1	#N/A	#N/A	#N/A
A4IFN5	Fat storage-inducing transmembrane protein 2	FITM2	#N/A	#N/A	#N/A	#N/A	#N/A	#N/A	#N/A	0.01	0	1	1	#N/A	#N/A	#N/A
A4IFN6	Sorting nexin	SNX18	0.01	0.01	#N/A	0.01	0.01	0.01	#N/A	0.01	0	6	6	#N/A	#N/A	#N/A
A4IFN7	UBE3A protein	UBE3A	0.01	0.01	0.01	0.01	#N/A	0.01	0.01	0.01	0	7	7	#N/A	#N/A	#N/A
A4IFN8	PLEKHF2 protein	PLEKHF2	#N/A	0	#N/A	0	0.01	#N/A	#N/A	#N/A	0	3	3	#N/A	#N/A	#N/A
A4IFN9	SMG5 protein	SMG5	#N/A	#N/A	#N/A	#N/A	#N/A	#N/A	#N/A	0	0	1	1	#N/A	#N/A	#N/A
A4IFP0	SLC26A10 protein	SLC26A10	#N/A	#N/A	#N/A	#N/A	#N/A	#N/A	#N/A	0	0	1	1	#N/A	#N/A	#N/A
A4IFP1	F-box protein 47	FBXO47	#N/A	0.01	#N/A	#N/A	#N/A	#N/A	#N/A	100	1	1	2	#N/A	#N/A	#N/A
A4IFP5	RAMP1 protein	RAMP1	0	0	#N/A	0	#N/A	#N/A	#N/A	0	0	4	4	#N/A	#N/A	#N/A
A4IFP6	GIMAP1 protein	GIMAP1	#N/A	0	#N/A	#N/A	#N/A	#N/A	#N/A	#N/A	0	1	1	#N/A	#N/A	#N/A
A4IFP7	ADP ribosylation factor 5	ARF5	#N/A	0.01	0.01	0.01	#N/A	#N/A	0.01	0	0	5	5	#N/A	#N/A	#N/A
A4IFQ0	THO complex subunit 5 homolog	THOC5	0.01	0	0.01	0.01	#N/A	#N/A	0.01	0.01	0	6	6	#N/A	#N/A	#N/A
A4IFQ5	MGC148449 protein	PARVG	#N/A	#N/A	#N/A	#N/A	0.01	#N/A	#N/A	#N/A	0	1	1	#N/A	#N/A	#N/A
A4IFQ6	CALML5 protein	CALML5	0.01	0.01	0.01	0.01	0.01	#N/A	0.01	0.01	0	7	7	#N/A	#N/A	#N/A
A4IFQ7	Branched-chain-amino-acid aminotransferase	BCAT1	0.01	0.01	0.01	0.01	0.01	0.01	0.01	0.01	0	8	8	0.08	0.01	0
A4IFR1	CD2 cytoplasmic tail binding protein 2	CD2BP2	#N/A	#N/A	0.01	#N/A	#N/A	#N/A	0.01	0.01	0	3	3	#N/A	#N/A	#N/A
A4IFR4	ZNF689 protein	ZNF689	#N/A	#N/A	#N/A	#N/A	#N/A	#N/A	0	#N/A	0	1	1	#N/A	#N/A	#N/A
A4IFS2	COUP transcription factor 2	NR2F2	#N/A	#N/A	#N/A	0	#N/A	#N/A	#N/A	#N/A	0	1	1	#N/A	#N/A	#N/A
A4IFS7	CTSL1 protein	CTSL1	0.01	0.01	0.01	0.01	#N/A	0.217863	0.01	0.01	0	7	7	#N/A	#N/A	#N/A
A4IFT6	TMED7 protein	TMED7	0.01	0.01	0.01	0.01	0.01	0.01	0.01	0.01	0	8	8	0.08	0.01	0
A4IFU2	RAP2B protein	RAP2B	0.01	0	#N/A	0.01	0	#N/A	0.01	0.01	0	6	6	#N/A	#N/A	#N/A
A4IFU3	COMTD1 protein	COMTD1	#N/A	0.01	#N/A	0.01	#N/A	#N/A	0.01	0	0	4	4	#N/A	#N/A	#N/A
A4IFU4	STAT4 protein	STAT4	#N/A	#N/A	#N/A	#N/A	#N/A	#N/A	#N/A	0	0	1	1	#N/A	#N/A	#N/A
A4IFV2	CA8 protein	CA8	0.01	0	0.01	0.01	#N/A	0.01	0.01	0.01	0	7	7	#N/A	#N/A	#N/A
A4IFV5	LOC513767 protein	LOC513767	#N/A	#N/A	#N/A	#N/A	#N/A	#N/A	0.01	#N/A	0	1	1	#N/A	#N/A	#N/A
A4K436	Regulator of telomere elongation helicase 1	RTEL1	0	#N/A	#N/A	#N/A	#N/A	#N/A	0.01	#N/A	0	2	2	#N/A	#N/A	#N/A
A4PJ02	Glycophorin A	gpa	#N/A	#N/A	#N/A	#N/A	#N/A	#N/A	#N/A	0	0	1	1	#N/A	#N/A	#N/A
A4ZI01	NADH dehydrogenase subunit 5 (Fragment)	ND5	#N/A	#N/A	0.01	#N/A	#N/A	0.01	#N/A	#N/A	0	2	2	#N/A	#N/A	#N/A
A4ZVC5	Myostatin	MSTN	0.01	#N/A	0.01	0.01	#N/A	#N/A	0.01	0.01	0	5	5	#N/A	#N/A	#N/A
A5D784	CPNE8 protein	CPNE8	0.01	0.01	#N/A	#N/A	0.01	0.01	#N/A	#N/A	0	4	4	#N/A	#N/A	#N/A
A5D785	Exportin-2	CSE1L	0.01	0.01	0.01	0.01	0.01	0.01	0.01	0.01	0	8	8	0.08	0.01	0
A5D788	SGPL1 protein	SGPL1	0.01	0.100914	0.01	0.01	#N/A	#N/A	0.01	0.01	0	6	6	#N/A	#N/A	#N/A
A5D789	Protein THEMIS	THEMIS	#N/A	0	#N/A	#N/A	#N/A	#N/A	#N/A	#N/A	0	1	1	#N/A	#N/A	#N/A
A5D790	CTXN1 protein	CTXN1	#N/A	#N/A	#N/A	0.01	#N/A	#N/A	#N/A	#N/A	0	1	1	#N/A	#N/A	#N/A
A5D791	Eukaryotic translation initiation factor 2 alpha kinase 3	EIF2AK3	#N/A	#N/A	#N/A	#N/A	0	#N/A	#N/A	#N/A	0	1	1	#N/A	#N/A	#N/A
A5D793	ECT2 protein	ECT2	#N/A	#N/A	#N/A	#N/A	#N/A	0	#N/A	#N/A	0	1	1	#N/A	#N/A	#N/A
A5D794	GTPase-activating protein and VPS9 domain-containing protein 1	GAPVD1	0.01	0.01	0.01	0.01	0.01	#N/A	0.01	0.01	0	7	7	#N/A	#N/A	#N/A
A5D796	Spermatogenesis-defective protein 39 homolog	VIPAS39	#N/A	#N/A	#N/A	#N/A	#N/A	#N/A	#N/A	0.01	0	1	1	#N/A	#N/A	#N/A
A5D7A0	EF-hand domain-containing protein D2	EFHD2	0.01	0.01	0.01	0.01	0.01	0.01	0.01	0.01	0	8	8	0.08	0.01	0
A5D7A1	SS18 protein	SS18	#N/A	#N/A	#N/A	0	#N/A	#N/A	#N/A	#N/A	0	1	1	#N/A	#N/A	#N/A
A5D7A2	GARS protein	GARS	0.01	0.01	0.01	0.01	0.01	0.01	0.01	0.01	0	8	8	0.08	0.01	0
A5D7A5	GOLGA5 protein	GOLGA5	0.01	#N/A	0.01	1	#N/A	#N/A	0.01	0.01	1	4	5	#N/A	#N/A	#N/A
A5D7B0	TMEM161A protein	TMEM161A	100	#N/A	#N/A	#N/A	#N/A	#N/A	#N/A	#N/A	1	0	1	#N/A	#N/A	#N/A
A5D7B3	NUPL1 protein	NUP58	#N/A	0.01	0.01	0.01	#N/A	#N/A	0.01	0.01	0	5	5	#N/A	#N/A	#N/A
A5D7B4	ST5 protein	ST5	#N/A	#N/A	#N/A	0.01	#N/A	#N/A	0.01	#N/A	0	2	2	#N/A	#N/A	#N/A
A5D7B8	MGC139150 protein	MGC139150	0.01	#N/A	0.01	0	#N/A	#N/A	0.01	0.01	0	5	5	#N/A	#N/A	#N/A
A5D7B9	CASK protein	CASK	0.01	0.01	#N/A	0.01	#N/A	0.01	0.01	0.01	0	6	6	#N/A	#N/A	#N/A
A5D7C1	Probable ATP-dependent RNA helicase DDX52	DDX52	#N/A	#N/A	0	#N/A	#N/A	#N/A	100	#N/A	1	1	2	#N/A	#N/A	#N/A
A5D7C2	Protein SDA1 homolog	SDAD1	#N/A	#N/A	#N/A	#N/A	0.01	#N/A	#N/A	0.01	0	2	2	#N/A	#N/A	#N/A
A5D7C3	Myelin protein zero-like protein 3	MPZL3	#N/A	0.01	#N/A	#N/A	0	#N/A	0.01	#N/A	0	3	3	#N/A	#N/A	#N/A
A5D7C4	TNPO3 protein	TNPO3	0.01	0.01	0.01	0.01	0.01	0.01	0.01	0.01	0	8	8	0.08	0.01	0
A5D7C7	LOC522691 protein	TTC22	#N/A	#N/A	#N/A	#N/A	#N/A	#N/A	#N/A	0	0	1	1	#N/A	#N/A	#N/A
A5D7C8	SEMA4D protein	SEMA4D	#N/A	0.01	#N/A	#N/A	#N/A	#N/A	#N/A	#N/A	0	1	1	#N/A	#N/A	#N/A
A5D7D1	Alpha-actinin-4	ACTN4	0.01	0.01	0.01	0.01	0.01	0.01	0.01	0.01	0	8	8	0.08	0.01	0
A5D7D3	CSDE1 protein	CSDE1	#N/A	0.01	#N/A	#N/A	0.01	0.01	#N/A	#N/A	0	3	3	#N/A	#N/A	#N/A
A5D7D4	GSPT1 protein	GSPT1	0.01	0.01	0.01	0.01	0.01	#N/A	0.01	0.01	0	7	7	#N/A	#N/A	#N/A
A5D7D5	MATN2 protein	MATN2	#N/A	#N/A	#N/A	#N/A	#N/A	0.01	0	#N/A	0	2	2	#N/A	#N/A	#N/A
A5D7D9	DEAH-box helicase 15	DHX15	0.01	0.01	0.01	0.01	0.01	0.01	0.01	0.01	0	8	8	0.08	0.01	0
A5D7E0	RAB35 protein	RAB35	0.01	#N/A	0.01	0.01	0.01	#N/A	#N/A	#N/A	0	4	4	#N/A	#N/A	#N/A
A5D7E1	EH domain containing 3	EHD3	#N/A	#N/A	#N/A	#N/A	0.01	0.01	#N/A	#N/A	0	2	2	#N/A	#N/A	#N/A
A5D7E2	Transmembrane 9 superfamily member 4	TM9SF4	#N/A	#N/A	0.01	0.01	0.01	#N/A	0.01	0.01	0	5	5	#N/A	#N/A	#N/A
A5D7E4	RNA helicase aquarius	AQR	#N/A	#N/A	#N/A	0.01	#N/A	#N/A	#N/A	#N/A	0	1	1	#N/A	#N/A	#N/A
A5D7E8	Protein disulfide-isomerase	PDIA3	0.01	0.01	0.01	0.01	0.01	0.01	0.01	0.01	0	8	8	0.08	0.01	0
A5D7F0	CDKL2 protein	CDKL2	#N/A	#N/A	#N/A	#N/A	#N/A	#N/A	#N/A	0.01	0	1	1	#N/A	#N/A	#N/A
A5D7F4	PCDHGC3 protein	PCDHGC3	#N/A	#N/A	#N/A	#N/A	#N/A	#N/A	0.01	#N/A	0	1	1	#N/A	#N/A	#N/A
A5D7G0	Tyrosine--tRNA ligase	YARS2	#N/A	0	#N/A	#N/A	#N/A	#N/A	0.01	#N/A	0	2	2	#N/A	#N/A	#N/A
A5D7G1	O-linked N-acetylglucosamine (GlcNAc) transferase	OGT	0.01	#N/A	0.01	0.01	#N/A	#N/A	#N/A	0.01	0	4	4	#N/A	#N/A	#N/A
A5D7G6	STT3B protein	STT3B	0.01	0.01	0.01	0.01	0.01	0.01	0.01	0.01	0	8	8	0.08	0.01	0
A5D7H2	Striatin-3	STRN3	0.01	0.01	0.01	0.01	#N/A	0.01	0.01	0.01	0	7	7	#N/A	#N/A	#N/A
A5D7H3	Choline transporter-like protein 2	SLC44A2	0.01	1.54956	0.01	0.01	0.01	0.01	0.01	0.01	1	7	8	1.61956	0.202445	0.202445
A5D7H4	RNF6 protein	RNF6	#N/A	0	#N/A	#N/A	#N/A	#N/A	#N/A	#N/A	0	1	1	#N/A	#N/A	#N/A
A5D7H6	KLRAQ1 protein	PPP1R21	0.01	0.01	0.01	0.01	1	0.01	0.01	0.01	1	7	8	1.07	0.13375	0.13375
A5D7H7	LOC528833 protein	NOP9	#N/A	#N/A	0.01	0	#N/A	#N/A	0	0.01	0	4	4	#N/A	#N/A	#N/A
A5D7H9	Transporter	SLC6A14	#N/A	#N/A	#N/A	#N/A	0	#N/A	#N/A	#N/A	0	1	1	#N/A	#N/A	#N/A
A5D7I1	EPS15 protein	EPS15	0.01	#N/A	0.01	0.01	0.01	#N/A	#N/A	0	0	5	5	#N/A	#N/A	#N/A
A5D7I2	LOC525062 protein	LOC525062	#N/A	#N/A	0.01	#N/A	#N/A	0.01	#N/A	#N/A	0	2	2	#N/A	#N/A	#N/A
A5D7I5	FGD1 protein	FGD1	0.01	#N/A	#N/A	#N/A	0	#N/A	#N/A	#N/A	0	2	2	#N/A	#N/A	#N/A
A5D7I8	ASAM protein	CLMP	#N/A	#N/A	#N/A	#N/A	#N/A	#N/A	#N/A	0	0	1	1	#N/A	#N/A	#N/A
A5D7J3	Lysine-rich nucleolar protein 1	KNOP1	0.01	#N/A	0.01	#N/A	#N/A	#N/A	#N/A	#N/A	0	2	2	#N/A	#N/A	#N/A
A5D7J6	CALR protein	CALR	0.01	0.01	0.01	0.01	0.01	0.01	0.01	0.01	0	8	8	0.08	0.01	0
A5D7J7	ARSE protein	ARSE	0.01	0.01	0.01	0.01	0.01	0.01	#N/A	0.01	0	7	7	#N/A	#N/A	#N/A
A5D7J9	CCDC9 protein	CCDC9	#N/A	0.01	#N/A	#N/A	#N/A	#N/A	0.01	#N/A	0	2	2	#N/A	#N/A	#N/A
A5D7K0	Biliverdin reductase A	BLVRA	0.01	0.01	0.01	0.01	0.01	0.01	0.01	0.01	0	8	8	0.08	0.01	0
A5D7K1	Specifically androgen-regulated gene protein	SARG	#N/A	#N/A	#N/A	#N/A	#N/A	#N/A	0.01	#N/A	0	1	1	#N/A	#N/A	#N/A
A5D7K2	THSD1 protein	THSD1	#N/A	#N/A	#N/A	#N/A	100	#N/A	#N/A	#N/A	1	0	1	#N/A	#N/A	#N/A
A5D7L0	PLA2G12A protein	PLA2G12A	0	#N/A	#N/A	#N/A	#N/A	#N/A	#N/A	#N/A	0	1	1	#N/A	#N/A	#N/A
A5D7L1	C-type lectin domain containing 11A	CLEC11A	#N/A	#N/A	#N/A	100	#N/A	#N/A	#N/A	#N/A	1	0	1	#N/A	#N/A	#N/A
A5D7L2	SH2 domain containing 3C	SH2D3C	#N/A	#N/A	0	#N/A	0	#N/A	#N/A	#N/A	0	2	2	#N/A	#N/A	#N/A
A5D7L4	LOC781700 protein	PROSER2	#N/A	#N/A	#N/A	#N/A	#N/A	0	#N/A	#N/A	0	1	1	#N/A	#N/A	#N/A
A5D7L6	MRAS protein	MRAS	#N/A	#N/A	#N/A	#N/A	#N/A	#N/A	0	#N/A	0	1	1	#N/A	#N/A	#N/A
A5D7L8	PGC-1 and ERR-induced regulator in muscle protein 1	PERM1	#N/A	#N/A	#N/A	#N/A	#N/A	#N/A	#N/A	0	0	1	1	#N/A	#N/A	#N/A
A5D7L9	NRAP protein	NRAP	#N/A	#N/A	#N/A	#N/A	0	#N/A	0	#N/A	0	2	2	#N/A	#N/A	#N/A
A5D7M0	RB transcriptional corepressor like 2	RBL2	#N/A	#N/A	#N/A	#N/A	0	#N/A	#N/A	#N/A	0	1	1	#N/A	#N/A	#N/A
A5D7M1	MGC155143 protein	ZBTB33	#N/A	#N/A	#N/A	#N/A	#N/A	100	100	#N/A	2	0	2	#N/A	#N/A	#N/A
A5D7N2	Histone H2B	HIST2H2BE	#N/A	0.01	0.01	#N/A	0.01	0.01	0.01	0.01	0	6	6	#N/A	#N/A	#N/A
A5D7N3	Transmembrane protein 11, mitochondrial	TMEM11	#N/A	#N/A	0.01	#N/A	#N/A	#N/A	0.01	#N/A	0	2	2	#N/A	#N/A	#N/A
A5D7N5	PAPOLG protein	PAPOLG	#N/A	#N/A	#N/A	#N/A	#N/A	#N/A	0	#N/A	0	1	1	#N/A	#N/A	#N/A
A5D7N6	Kinesin-like protein	KIF23	0.01	0.01	0.01	0	0.01	0.01	0.01	0.01	0	8	8	0.07	0.00875	0
A5D7N8	TMPO protein	TMPO	0.01	0.01	0.01	0.01	0.01	#N/A	0.01	0.01	0	7	7	#N/A	#N/A	#N/A
A5D7P0	M-phase inducer phosphatase 3	CDC25C	0.01	#N/A	#N/A	#N/A	#N/A	#N/A	#N/A	#N/A	0	1	1	#N/A	#N/A	#N/A
A5D7P1	Ribulose-phosphate 3-epimerase	RPE	0.01	0.01	#N/A	0.01	0.01	#N/A	0.01	#N/A	0	5	5	#N/A	#N/A	#N/A
A5D7P3	Platelet-activating factor acetylhydrolase IB subunit alpha	PAFAH1B1	0.01	0.01	0.01	0.01	0.01	0.01	0.01	0.01	0	8	8	0.08	0.01	0
A5D7P5	Gamma-tubulin complex component	TUBGCP2	0.01	0.01	0.01	0.01	#N/A	#N/A	0.01	0.01	0	6	6	#N/A	#N/A	#N/A
A5D7P7	ABCB6 protein	ABCB6	#N/A	#N/A	0.01	#N/A	#N/A	#N/A	0.01	#N/A	0	2	2	#N/A	#N/A	#N/A
A5D7Q0	LOC407171 protein	LOC407171	#N/A	#N/A	#N/A	#N/A	0.01	#N/A	#N/A	#N/A	0	1	1	#N/A	#N/A	#N/A
A5D7Q2	Uncharacterized protein		0.01	0.01	0.01	0.01	0.01	0.01	0.01	0.01	0	8	8	0.08	0.01	0
A5D7Q4	CSDA protein	YBX3	0.01	0.01	0.01	0.01	#N/A	#N/A	0.01	0.01	0	6	6	#N/A	#N/A	#N/A
A5D7Q5	CCNT1 protein	CCNT1	#N/A	#N/A	#N/A	0.01	#N/A	#N/A	#N/A	#N/A	0	1	1	#N/A	#N/A	#N/A
A5D7Q6	PCDHGA2 protein	PCDHGA2	#N/A	#N/A	100	#N/A	#N/A	#N/A	#N/A	#N/A	1	0	1	#N/A	#N/A	#N/A
A5D7Q9	OLFM3 protein	OLFM3	#N/A	#N/A	#N/A	#N/A	#N/A	#N/A	0.01	#N/A	0	1	1	#N/A	#N/A	#N/A
A5D7R0	FAS protein	FAS	0.01	#N/A	#N/A	#N/A	#N/A	#N/A	#N/A	#N/A	0	1	1	#N/A	#N/A	#N/A
A5D7R1	Tumor necrosis factor receptor superfamily member 11B	TNFRSF11B	#N/A	#N/A	#N/A	#N/A	0	#N/A	#N/A	#N/A	0	1	1	#N/A	#N/A	#N/A
A5D7R2	Nucleolar complex protein 3 homolog	NOC3L	#N/A	#N/A	#N/A	#N/A	#N/A	#N/A	0.01	0.01	0	2	2	#N/A	#N/A	#N/A
A5D7R3	RNA cytidine acetyltransferase	NAT10	0.01	#N/A	0.01	0.01	#N/A	#N/A	0.01	0.01	0	5	5	#N/A	#N/A	#N/A
A5D7R4	CRYL1 protein	CRYL1	0.01	#N/A	0.01	0.01	0.01	0.01	#N/A	0.0133502	0	6	6	#N/A	#N/A	#N/A
A5D7R6	ITIH2 protein	ITIH2	0.01	0.01	0.01	0.01	0.01	0.01	#N/A	0.01	0	7	7	#N/A	#N/A	#N/A
A5D7R9	NRAS protein	NRAS	0.01	0	0.01	0.01	0.01	0.01	0.01	0.01	0	8	8	0.07	0.00875	0
A5D7S0	Alpha-soluble NSF attachment protein	NAPA	0.01	0.01	0.01	0.01	0.01	0.01	0.01	0.01	0	8	8	0.08	0.01	0
A5D7S1	ATR interacting protein	ATRIP	0	#N/A	#N/A	#N/A	#N/A	#N/A	#N/A	#N/A	0	1	1	#N/A	#N/A	#N/A
A5D7S2	NRF1 protein	NRF1	#N/A	#N/A	0.01	#N/A	#N/A	#N/A	#N/A	#N/A	0	1	1	#N/A	#N/A	#N/A
A5D7S3	TRMT1-like protein	TRMT1L	0	#N/A	0.01	0	#N/A	#N/A	#N/A	0.01	0	4	4	#N/A	#N/A	#N/A
A5D7S4	IL27RA protein	IL27RA	#N/A	#N/A	#N/A	#N/A	0.01	#N/A	#N/A	#N/A	0	1	1	#N/A	#N/A	#N/A
A5D7S6	PEF1 protein	PEF1	#N/A	0.01	0.01	#N/A	0.01	#N/A	0.01	0.01	0	5	5	#N/A	#N/A	#N/A
A5D7S8	Fibulin-1	FBLN1	0.01	0.01	0	0.01	0.01	0.01	0.01	0.01	0	8	8	0.07	0.00875	0
A5D7S9	RUNX1T1 protein	RUNX1T1	#N/A	#N/A	#N/A	#N/A	0	#N/A	#N/A	#N/A	0	1	1	#N/A	#N/A	#N/A
A5D7T3	SHE protein	SHE	0	#N/A	#N/A	0	#N/A	#N/A	#N/A	#N/A	0	2	2	#N/A	#N/A	#N/A
A5D7T5	Serine/threonine-protein phosphatase	PPP3CC	#N/A	0.01	#N/A	#N/A	#N/A	#N/A	#N/A	#N/A	0	1	1	#N/A	#N/A	#N/A
A5D7T9	A-kinase anchoring protein 10	AKAP10	#N/A	#N/A	#N/A	#N/A	#N/A	#N/A	0	#N/A	0	1	1	#N/A	#N/A	#N/A
A5D7U0	Cytoskeleton-associated protein 2	CKAP2	#N/A	#N/A	0	#N/A	#N/A	#N/A	#N/A	#N/A	0	1	1	#N/A	#N/A	#N/A
A5D7U1	Placenta-expressed transcript 1 protein	PLET1	0.01	0.01	0.01	0.01	0.01	0.01	0.01	0.01	0	8	8	0.08	0.01	0
A5D7U3	PARD6B protein	PARD6B	0.01	#N/A	0.01	#N/A	#N/A	#N/A	#N/A	0.01	0	3	3	#N/A	#N/A	#N/A
A5D7U5	Beta-galactosidase	GLB1	0.01	0.01	0.01	0.01	0.01	0.01	0.01	0.01	0	8	8	0.08	0.01	0
A5D7U7	MAPK8IP1 protein	MAPK8IP1	#N/A	#N/A	0.01	#N/A	#N/A	#N/A	#N/A	#N/A	0	1	1	#N/A	#N/A	#N/A
A5D7U9	DCPS protein	DCPS	0.01	0.01	0.01	0.01	0.01	0.01	0.01	0.01	0	8	8	0.08	0.01	0
A5D7V1	CHEK1 protein	CHEK1	0	#N/A	#N/A	#N/A	#N/A	#N/A	#N/A	#N/A	0	1	1	#N/A	#N/A	#N/A
A5D7V2	PCDH12 protein	PCDH12	#N/A	#N/A	0.01	#N/A	#N/A	#N/A	#N/A	#N/A	0	1	1	#N/A	#N/A	#N/A
A5D7V5	Cell surface glycoprotein CD200 receptor 1	CD200R1	0	#N/A	#N/A	#N/A	#N/A	#N/A	#N/A	#N/A	0	1	1	#N/A	#N/A	#N/A
A5D7V9	Probable histidine--tRNA ligase, mitochondrial	HARS2	#N/A	#N/A	0.01	0.01	#N/A	#N/A	0.01	#N/A	0	3	3	#N/A	#N/A	#N/A
A5D954	Solute carrier family 25 (Mitochondrial carrier; oxoglutarate carrier), member 11 (Fragment)	SLC25A11	0.01	0.01	0.01	0.01	0.01	0.01	0.01	0.01	0	8	8	0.08	0.01	0
A5D955	Guanylate binding protein 1, interferon-inducible	GBP1	#N/A	#N/A	#N/A	#N/A	#N/A	#N/A	0.01	#N/A	0	1	1	#N/A	#N/A	#N/A
A5D956	Polymerase (RNA) III (DNA directed) polypeptide D	POLR3D	#N/A	#N/A	0	#N/A	#N/A	#N/A	#N/A	0.01	0	2	2	#N/A	#N/A	#N/A
A5D966	G protein-coupled receptor 180	GPR180	#N/A	0	#N/A	#N/A	#N/A	#N/A	#N/A	#N/A	0	1	1	#N/A	#N/A	#N/A
A5D973	Alpha isoform of regulatory subunit A, protein phosphatase 2	PPP2R1A	0.01	0.01	0.01	0.01	0.01	0.01	0.01	0.01	0	8	8	0.08	0.01	0
A5D974	Acyl-Coenzyme A dehydrogenase family, member 9	ACAD9	0.01	#N/A	0.01	#N/A	#N/A	0.01	0.01	0.01	0	5	5	#N/A	#N/A	#N/A
A5D975	Nuclear factor (Erythroid-derived 2)-like 2	NFE2L2	#N/A	#N/A	#N/A	0	#N/A	#N/A	#N/A	#N/A	0	1	1	#N/A	#N/A	#N/A
A5D977	RALB protein	RALB	0.01	0.01	0.01	0.01	0.01	0.01	#N/A	0.01	0	7	7	#N/A	#N/A	#N/A
A5D980	Tyrosine-protein phosphatase non-receptor type	PTPN6	#N/A	#N/A	0.01	#N/A	0.01	#N/A	0.01	#N/A	0	3	3	#N/A	#N/A	#N/A
A5D982	Tyrosine-protein phosphatase non-receptor type	PTPN2	0.01	#N/A	0.01	0.01	#N/A	#N/A	0.01	#N/A	0	4	4	#N/A	#N/A	#N/A
A5D984	Pyruvate kinase	PKM	0.01	0.01	0.01	0.01	0.01	0.01	0.01	0.01	0	8	8	0.08	0.01	0
A5D986	Cytosolic sialic acid 9-O-acetylesterase homolog	SIAE	0.01	0.01	0.01	0.01	0.01	0.01	#N/A	0.01	0	7	7	#N/A	#N/A	#N/A
A5D987	Ubiquitin-conjugating enzyme E2N-like	UBE2N	0.01	0.01	0.01	0.01	0.01	0.01	0.01	0.01	0	8	8	0.08	0.01	0
A5D989	Elongation factor 1-delta	EEF1D	0.01	0.01	0.01	0.01	#N/A	0.01	0.01	0.01	0	7	7	#N/A	#N/A	#N/A
A5D991	Cytoplasmic cysteine conjugate-beta lyase	CCBL1	0.01	0	#N/A	0.01	#N/A	#N/A	#N/A	#N/A	0	3	3	#N/A	#N/A	#N/A
A5D9A5	Transcription factor-like protein 4 (Fragment)	MLX	#N/A	#N/A	#N/A	#N/A	#N/A	#N/A	0	#N/A	0	1	1	#N/A	#N/A	#N/A
A5D9A8	Squalene epoxidase	SQLE	0	#N/A	0.01	0.01	#N/A	#N/A	#N/A	0.01	0	4	4	#N/A	#N/A	#N/A
A5D9B4	Heterogeneous nuclear ribonucleoprotein H2	HNRNPH2	#N/A	#N/A	#N/A	#N/A	0.01	#N/A	#N/A	#N/A	0	1	1	#N/A	#N/A	#N/A
A5D9B6	Syntenin	SDCBP	0.01	0.01	0.01	0.01	0.01	0.01	0.01	0.01	0	8	8	0.08	0.01	0
A5D9C1	Amine oxidase	MAOA	#N/A	#N/A	#N/A	0.01	#N/A	#N/A	#N/A	#N/A	0	1	1	#N/A	#N/A	#N/A
A5D9C3	Zinc finger, C3HC type 1	ZC3HC1	0.01	#N/A	0.01	0.01	#N/A	#N/A	0.01	0.01	0	5	5	#N/A	#N/A	#N/A
A5D9D1	Vanin 2	VNN2	0.01	0.01	0.01	0.01	0.01	0.01	0.01	0.01	0	8	8	0.08	0.01	0
A5D9D2	Complement component 4 binding protein, alpha chain	C4BPA	#N/A	#N/A	#N/A	#N/A	#N/A	#N/A	#N/A	0.01	0	1	1	#N/A	#N/A	#N/A
A5D9D7	Procollagen-lysine, 2-oxoglutarate 5-dioxygenase 3 (Fragment)	PLOD3	0.01	#N/A	0.01	0.01	#N/A	#N/A	#N/A	0.01	0	4	4	#N/A	#N/A	#N/A
A5D9E0	Uncharacterized protein DKFZp686F02235 (Fragment)	DKFZp686F02235	0.01	0.01	0.01	0.01	0.01	#N/A	#N/A	0.01	0	6	6	#N/A	#N/A	#N/A
A5D9E1	Tumor protein D52	TPD52	#N/A	0.01	0.01	0.01	0.01	0.01	0.01	0.01	0	7	7	#N/A	#N/A	#N/A
A5D9E5	C-terminal binding protein 2 (Fragment)	CTBP2	0.01	0.01	0.01	0.01	#N/A	#N/A	0.01	1.16751	1	5	6	#N/A	#N/A	#N/A
A5D9E8	Mimecan	OGN	#N/A	#N/A	#N/A	0.01	#N/A	#N/A	#N/A	0.01	0	2	2	#N/A	#N/A	#N/A
A5D9E9	Complement C1r	C1R	#N/A	#N/A	#N/A	#N/A	0.01	#N/A	#N/A	#N/A	0	1	1	#N/A	#N/A	#N/A
A5D9F0	Calcium/calmodulin-dependent protein kinase II delta	CAMK2D	0.01	0.01	0.01	#N/A	#N/A	#N/A	0.01	0.01	0	5	5	#N/A	#N/A	#N/A
A5D9F1	C-terminal binding protein 1 (Fragment)	CTBP1	0.01	0.01	0.01	0.01	0.01	#N/A	0.01	0.01	0	7	7	#N/A	#N/A	#N/A
A5D9F7	Sorting nexin 6 (Fragment)	SNX6	#N/A	#N/A	#N/A	#N/A	0.01	#N/A	#N/A	#N/A	0	1	1	#N/A	#N/A	#N/A
A5D9G1	UDP-N-acteylglucosamine pyrophosphorylase 1	UAP1	0.01	1	0.01	0.01	0.01	0.01	0.01	0.01	1	7	8	1.07	0.13375	0.13375
A5D9G3	Succinate-CoA ligase subunit beta (Fragment)	LOC283398	0.01	#N/A	0.01	0.01	0.01	0.01	#N/A	0.01	0	6	6	#N/A	#N/A	#N/A
A5D9G5	WD repeat domain 10 (Fragment)	IFT122	#N/A	#N/A	#N/A	100	#N/A	#N/A	#N/A	#N/A	1	0	1	#N/A	#N/A	#N/A
A5D9G9	Eukaryotic translation initiation factor 2C, 2	EIF2C2	#N/A	#N/A	#N/A	#N/A	0	0.01	#N/A	#N/A	0	2	2	#N/A	#N/A	#N/A
A5D9H1	Inositol-1-monophosphatase	IMPA1	0.01	0.01	0.01	0.01	0.01	0.01	0.01	0.01	0	8	8	0.08	0.01	0
A5D9H4	Chromatin assembly factor 1 subunit B	CHAF1B	#N/A	0	0.01	#N/A	#N/A	#N/A	0.01	0.01	0	4	4	#N/A	#N/A	#N/A
A5D9H5	Heterogeneous nuclear ribonucleoprotein D	HNRNPD	0.01	0.01	0.01	0.01	0.01	0.01	0.01	0.01	0	8	8	0.08	0.01	0
A5H027	Ribonuclease L (2',5'-oligoisoadenylate synthetase-dependent)	RNASEL	#N/A	#N/A	#N/A	#N/A	0.0928519	0	#N/A	#N/A	0	2	2	#N/A	#N/A	#N/A
A5H2K9	HEAT-like repeat containing protein		#N/A	#N/A	#N/A	#N/A	#N/A	0	#N/A	#N/A	0	1	1	#N/A	#N/A	#N/A
A5H649	Toll-like receptor 3	TLR3	0	0.01	#N/A	#N/A	#N/A	#N/A	#N/A	#N/A	0	2	2	#N/A	#N/A	#N/A
A5LIP3	Carboxypeptidase	PPCA	0.01	#N/A	#N/A	0.01	#N/A	#N/A	#N/A	#N/A	0	2	2	#N/A	#N/A	#N/A
A5PJ69	SERPINA10 protein	SERPINA10	#N/A	#N/A	#N/A	#N/A	#N/A	#N/A	#N/A	0.01	0	1	1	#N/A	#N/A	#N/A
A5PJ71	MRPL41 protein	MRPL41	#N/A	#N/A	0.01	0	#N/A	#N/A	0.01	#N/A	0	3	3	#N/A	#N/A	#N/A
A5PJ81	LACTB protein	LACTB	#N/A	0.01	#N/A	#N/A	#N/A	#N/A	#N/A	#N/A	0	1	1	#N/A	#N/A	#N/A
A5PJ88	BOLA-DQA5 protein	BOLA-DQA5	#N/A	0	#N/A	#N/A	#N/A	#N/A	#N/A	#N/A	0	1	1	#N/A	#N/A	#N/A
A5PJ92	C9ORF59 protein	FAM78A	#N/A	#N/A	0.01	#N/A	#N/A	#N/A	#N/A	#N/A	0	1	1	#N/A	#N/A	#N/A
A5PJA4	CCDC43 protein	CCDC43	0.01	0.01	#N/A	#N/A	#N/A	#N/A	0	0.01	0	4	4	#N/A	#N/A	#N/A
A5PJA6	Stomatin (EPB72)-like 2	STOML2	0.01	0.01	0.01	0.01	0.01	0.01	0.01	0	0	8	8	0.07	0.00875	0
A5PJA8	ER membrane protein complex subunit 7	EMC7	#N/A	0.01	#N/A	#N/A	#N/A	0.01	0.01	#N/A	0	3	3	#N/A	#N/A	#N/A
A5PJB7	ANGPT2 protein	ANGPT2	#N/A	#N/A	#N/A	#N/A	#N/A	0	#N/A	#N/A	0	1	1	#N/A	#N/A	#N/A
A5PJC2	MGC152301 protein	MGC152301	0	100	#N/A	#N/A	#N/A	#N/A	0	#N/A	1	2	3	#N/A	#N/A	#N/A
A5PJC3	NARS2 protein	NARS2	0	#N/A	#N/A	#N/A	0	#N/A	#N/A	#N/A	0	2	2	#N/A	#N/A	#N/A
A5PJC5	MLYCD protein	MLYCD	0	#N/A	#N/A	0	#N/A	#N/A	0	#N/A	0	3	3	#N/A	#N/A	#N/A
A5PJD1	PHLDB3 protein	PHLDB3	#N/A	#N/A	#N/A	#N/A	0	#N/A	#N/A	#N/A	0	1	1	#N/A	#N/A	#N/A
A5PJD6	ATL3 protein	ATL3	0.01	0.01	0.01	0.01	0.01	0.01	0.01	0.01	0	8	8	0.08	0.01	0
A5PJD7	CHRNA3 protein	CHRNA3	#N/A	#N/A	#N/A	0	#N/A	#N/A	#N/A	#N/A	0	1	1	#N/A	#N/A	#N/A
A5PJD9	MGC152337 protein	MGC152337	0	#N/A	#N/A	#N/A	#N/A	#N/A	#N/A	#N/A	0	1	1	#N/A	#N/A	#N/A
A5PJE3	Fibrinogen alpha chain	FGA	0.01	0.01	0.01	0.01	0.01	0.01	0.01	0.01	0	8	8	0.08	0.01	0
A5PJE5	NFATC2IP protein	NFATC2IP	0	#N/A	#N/A	0.01	#N/A	#N/A	0.01	#N/A	0	3	3	#N/A	#N/A	#N/A
A5PJF5	BRI3 binding protein	BRI3BP	0.01	0.01	0.01	0.01	0.01	#N/A	0.01	0.01	0	7	7	#N/A	#N/A	#N/A
A5PJF6	Inactive hydroxysteroid dehydrogenase-like protein 1	HSDL1	#N/A	0	#N/A	#N/A	#N/A	#N/A	#N/A	#N/A	0	1	1	#N/A	#N/A	#N/A
A5PJF9	UEV and lactate/malate dehyrogenase domains	UEVLD	0.01	#N/A	0.01	0.01	#N/A	0.01	0.01	0.01	0	6	6	#N/A	#N/A	#N/A
A5PJG1	MGC152484 protein	MGC152484	#N/A	#N/A	#N/A	0	#N/A	#N/A	#N/A	#N/A	0	1	1	#N/A	#N/A	#N/A
A5PJG4	HCCA2 protein	HCCA2	#N/A	#N/A	#N/A	#N/A	#N/A	#N/A	#N/A	0.01	0	1	1	#N/A	#N/A	#N/A
A5PJG8	KLRF1 protein	KLRF1	#N/A	#N/A	#N/A	#N/A	#N/A	#N/A	#N/A	0	0	1	1	#N/A	#N/A	#N/A
A5PJH2	DNAJC12 protein	DNAJC12	#N/A	#N/A	#N/A	0	#N/A	#N/A	#N/A	#N/A	0	1	1	#N/A	#N/A	#N/A
A5PJH7	LOC788112 protein	LOC788112	#N/A	#N/A	#N/A	#N/A	0.01	0.01	0.01	0.01	0	4	4	#N/A	#N/A	#N/A
A5PJH9	Uridine phosphorylase	UPP1	#N/A	#N/A	#N/A	#N/A	#N/A	2.19026	#N/A	#N/A	1	0	1	#N/A	#N/A	#N/A
A5PJI5	ATPase ASNA1	ASNA1	0.01	0.01	0.01	0.01	0.01	0.01	0.01	0.01	0	8	8	0.08	0.01	0
A5PJJ2	Mannosyltransferase	ALG12	#N/A	#N/A	#N/A	#N/A	0.01	0.01	#N/A	0.01	0	3	3	#N/A	#N/A	#N/A
A5PJJ3	MMP27 protein	MMP27	#N/A	0	#N/A	#N/A	#N/A	#N/A	#N/A	#N/A	0	1	1	#N/A	#N/A	#N/A
A5PJJ7	Short-chain dehydrogenase/reductase family 16C member 6	SDR16C6	#N/A	#N/A	#N/A	0	#N/A	#N/A	#N/A	#N/A	0	1	1	#N/A	#N/A	#N/A
A5PJK0	Serpin B10	SERPINB10	0.01	#N/A	0.01	0.01	#N/A	#N/A	#N/A	#N/A	0	3	3	#N/A	#N/A	#N/A
A5PJK4	Keratinocyte differentiation factor 1	KDF1	#N/A	0	#N/A	#N/A	#N/A	#N/A	#N/A	#N/A	0	1	1	#N/A	#N/A	#N/A
A5PJK9	ZFP3 protein	ZFP3	#N/A	#N/A	#N/A	#N/A	#N/A	#N/A	100	#N/A	1	0	1	#N/A	#N/A	#N/A
A5PJL0	4-hydroxyphenylpyruvate dioxygenase like	HPDL	#N/A	#N/A	0.01	#N/A	#N/A	#N/A	0	#N/A	0	2	2	#N/A	#N/A	#N/A
A5PJL4	Ribosomal protein S6 kinase	RPS6KA3	0.01	0.01	#N/A	0.01	0.0167764	#N/A	0	0.01	0	6	6	#N/A	#N/A	#N/A
A5PJL7	Acyl-CoA thioesterase 4	MGC160092	#N/A	#N/A	0	0.01	#N/A	0.01	#N/A	0.01	0	4	4	#N/A	#N/A	#N/A
A5PJM1	LOC538805 protein	LOC538805	0	0	#N/A	#N/A	#N/A	#N/A	#N/A	#N/A	0	2	2	#N/A	#N/A	#N/A
A5PJM4	Apoptosis-inducing factor 2	AIFM2	0.01	#N/A	0.01	#N/A	#N/A	#N/A	#N/A	0.01	0	3	3	#N/A	#N/A	#N/A
A5PJM5	Mini-chromosome maintenance complex-binding protein	MCMBP	0.01	0.01	0.01	0.01	#N/A	#N/A	0.01	0.01	0	6	6	#N/A	#N/A	#N/A
A5PJN2	ERO1-like protein alpha	ERO1A	0.01	0.01	0.01	0.01	0.01	0.01	0.01	0.01	0	8	8	0.08	0.01	0
A5PJN5	TRPM8 channel-associated factor 1	TCAF1	#N/A	#N/A	0.01	#N/A	#N/A	#N/A	#N/A	#N/A	0	1	1	#N/A	#N/A	#N/A
A5PJN6	UTP6 protein	UTP6	#N/A	#N/A	#N/A	#N/A	#N/A	#N/A	0.01	#N/A	0	1	1	#N/A	#N/A	#N/A
A5PJP1	Biogenesis of lysosome-related organelles complex 1 subunit 3	BLOC1S3	#N/A	#N/A	0.01	#N/A	#N/A	#N/A	#N/A	#N/A	0	1	1	#N/A	#N/A	#N/A
A5PJP2	SAFB protein	SAFB	#N/A	#N/A	#N/A	#N/A	#N/A	#N/A	0.01	0.01	0	2	2	#N/A	#N/A	#N/A
A5PJP3	RAB22A protein	RAB22A	0	0.01	#N/A	0	#N/A	#N/A	#N/A	0.01	0	4	4	#N/A	#N/A	#N/A
A5PJP5	PINK1 protein	PINK1	0	#N/A	#N/A	#N/A	#N/A	#N/A	#N/A	#N/A	0	1	1	#N/A	#N/A	#N/A
A5PJP6	Lys-63-specific deubiquitinase BRCC36	BRCC3	0.01	#N/A	0.01	#N/A	#N/A	0	#N/A	0.01	0	4	4	#N/A	#N/A	#N/A
A5PJP8	MAP2K4 protein	MAP2K4	0.01	#N/A	#N/A	#N/A	#N/A	#N/A	#N/A	#N/A	0	1	1	#N/A	#N/A	#N/A
A5PJQ1	DEK protein	DEK	0.01	0	0.01	0	0.01	#N/A	0.01	0.01	0	7	7	#N/A	#N/A	#N/A
A5PJQ6	PGRMC2 protein	PGRMC2	0.01	0.01	0.01	0.01	0.01	0.01	0.01	0.01	0	8	8	0.08	0.01	0
A5PJQ7	PX domain containing serine/threonine kinase like	PXK	0.01	#N/A	0.01	#N/A	#N/A	#N/A	#N/A	#N/A	0	2	2	#N/A	#N/A	#N/A
A5PJQ8	E74 like ETS transcription factor 3	ELF3	#N/A	0	0	#N/A	#N/A	0	#N/A	0	0	4	4	#N/A	#N/A	#N/A
A5PJQ9	Phosphatidylinositol 3-kinase catalytic subunit type 3	PIK3C3	0.01	#N/A	#N/A	#N/A	#N/A	#N/A	#N/A	0.01	0	2	2	#N/A	#N/A	#N/A
A5PJR2	MCL1 protein	MCL1	#N/A	#N/A	#N/A	#N/A	#N/A	#N/A	0.01	#N/A	0	1	1	#N/A	#N/A	#N/A
A5PJR3	Dicarbonyl/L-xylulose reductase	DCXR	0.01	0.01	0.01	0.01	0.01	0.01	0.01	0	0	8	8	0.07	0.00875	0
A5PJR4	Adenylosuccinate synthetase isozyme 1	ADSSL1	0	#N/A	0.01	#N/A	0.01	#N/A	#N/A	#N/A	0	3	3	#N/A	#N/A	#N/A
A5PJR5	CSTF3 protein	CSTF3	0.01	0.01	0.01	0.01	#N/A	0.01	0.01	0.01	0	7	7	#N/A	#N/A	#N/A
A5PJR7	STX18 protein	STX18	0	0.01	0.01	0.01	#N/A	#N/A	0.01	#N/A	0	5	5	#N/A	#N/A	#N/A
A5PJS4	LOC100138178 protein (Fragment)	LOC100138178	0	0.01	#N/A	#N/A	#N/A	#N/A	#N/A	#N/A	0	2	2	#N/A	#N/A	#N/A
A5PJS5	ORC5L protein	ORC5	#N/A	#N/A	#N/A	#N/A	#N/A	#N/A	0	#N/A	0	1	1	#N/A	#N/A	#N/A
A5PJS6	Ubiquitin carboxyl-terminal hydrolase 10	USP10	0.01	0.01	0.01	0.01	#N/A	0.01	0.01	0.01	0	7	7	#N/A	#N/A	#N/A
A5PJT3	MGC151858 protein	PRMT9	#N/A	#N/A	#N/A	0	#N/A	#N/A	#N/A	#N/A	0	1	1	#N/A	#N/A	#N/A
A5PJT5	POGK protein	POGK	#N/A	#N/A	#N/A	#N/A	#N/A	#N/A	0	#N/A	0	1	1	#N/A	#N/A	#N/A
A5PJT7	ECM1 protein	ECM1	#N/A	0.01	#N/A	#N/A	0.01	0.01	#N/A	#N/A	0	3	3	#N/A	#N/A	#N/A
A5PJU0	Nucleolar protein 6	NOL6	0.01	0	0.01	0.01	#N/A	#N/A	0.01	0.01	0	6	6	#N/A	#N/A	#N/A
A5PJU1	CREB/ATF bZIP transcription factor	CREBZF	#N/A	#N/A	#N/A	#N/A	#N/A	#N/A	0.01	#N/A	0	1	1	#N/A	#N/A	#N/A
A5PJU4	LOC615069 protein	LOC615069	#N/A	#N/A	#N/A	#N/A	#N/A	#N/A	0	#N/A	0	1	1	#N/A	#N/A	#N/A
A5PJU7	RecQ-mediated genome instability protein 2	RMI2	#N/A	0	#N/A	#N/A	#N/A	#N/A	#N/A	#N/A	0	1	1	#N/A	#N/A	#N/A
A5PJU9	Septin-1	2001-09-01	#N/A	#N/A	#N/A	#N/A	0	#N/A	#N/A	#N/A	0	1	1	#N/A	#N/A	#N/A
A5PJV4	RAB29, member RAS oncogene family	RAB29	0.01	0.01	#N/A	0.01	#N/A	#N/A	#N/A	0.01	0	4	4	#N/A	#N/A	#N/A
A5PJV5	DDC protein	DDC	#N/A	0.01	0.01	#N/A	#N/A	#N/A	#N/A	#N/A	0	2	2	#N/A	#N/A	#N/A
A5PJV6	GOSR2 protein	GOSR2	#N/A	#N/A	0.01	#N/A	#N/A	#N/A	0.01	0.01	0	3	3	#N/A	#N/A	#N/A
A5PJV7	NGFR protein	NGFR	#N/A	#N/A	#N/A	#N/A	#N/A	0.01	#N/A	#N/A	0	1	1	#N/A	#N/A	#N/A
A5PJV8	Mitotic-spindle organizing protein 2	MZT2	#N/A	#N/A	0.01	#N/A	#N/A	#N/A	#N/A	#N/A	0	1	1	#N/A	#N/A	#N/A
A5PJV9	DTYMK protein	DTYMK	#N/A	#N/A	0.01	0.01	#N/A	0.01	#N/A	0.01	0	4	4	#N/A	#N/A	#N/A
A5PJW1	Transcription initiation factor TFIID subunit 10	TAF10	#N/A	#N/A	0	#N/A	#N/A	#N/A	0	#N/A	0	2	2	#N/A	#N/A	#N/A
A5PJW8	DNA-directed RNA polymerase subunit beta	POLR2B	0.01	0.01	0.01	0.01	0.01	#N/A	0.01	0.01	0	7	7	#N/A	#N/A	#N/A
A5PJW9	HHIP protein	HHIP	#N/A	#N/A	0	#N/A	0.01	#N/A	#N/A	#N/A	0	2	2	#N/A	#N/A	#N/A
A5PJX0	F-box protein 22	FBXO22	0.213681	0	0.01	13.6553	#N/A	0.01	0.01	0.01	1	6	7	#N/A	#N/A	#N/A
A5PJX8	TRMT61B protein (Fragment)	TRMT61B	0	#N/A	#N/A	#N/A	#N/A	#N/A	#N/A	#N/A	0	1	1	#N/A	#N/A	#N/A
A5PJY0	LMAN1 protein	LMAN1	#N/A	0.01	#N/A	0.01	0	0.0562177	0.01	#N/A	0	5	5	#N/A	#N/A	#N/A
A5PJY6	ZNF189 protein	ZNF189	#N/A	#N/A	#N/A	0	#N/A	0.01	#N/A	#N/A	0	2	2	#N/A	#N/A	#N/A
A5PJY9	CPNE3 protein	CPNE3	#N/A	0.01	0.01	0.01	0.01	#N/A	0.01	0.01	0	6	6	#N/A	#N/A	#N/A
A5PJZ1	Calcium-binding mitochondrial carrier protein SCaMC-1	SLC25A24	0.01	0.01	0.01	0.01	0.01	0.01	0.01	0.01	0	8	8	0.08	0.01	0
A5PJZ2	Protein phosphatase 1L	PPM1L	#N/A	0	#N/A	#N/A	#N/A	#N/A	0.01	#N/A	0	2	2	#N/A	#N/A	#N/A
A5PJZ4	HECTD3 protein	HECTD3	0.01	#N/A	0.01	0.01	0	#N/A	0.01	0.01	0	6	6	#N/A	#N/A	#N/A
A5PJZ5	Nuclear pore complex protein Nup93	NUP93	0.01	0	0.01	0.01	0.01	0.01	0.01	0.01	0	8	8	0.07	0.00875	0
A5PJZ8	SKIV2L2 protein	SKIV2L2	0.01	#N/A	0.01	#N/A	#N/A	#N/A	#N/A	0.01	0	3	3	#N/A	#N/A	#N/A
A5PJZ9	FBXO18 protein	FBXO18	#N/A	#N/A	#N/A	#N/A	#N/A	#N/A	0.01	#N/A	0	1	1	#N/A	#N/A	#N/A
A5PK00	Vacuolar protein-sorting-associated protein 36	VPS36	#N/A	#N/A	0.01	0.01	0.01	0.01	0.01	#N/A	0	5	5	#N/A	#N/A	#N/A
A5PK07	WD repeat domain 44	WDR44	#N/A	#N/A	#N/A	0.01	0	#N/A	#N/A	0.01	0	3	3	#N/A	#N/A	#N/A
A5PK13	Volume-regulated anion channel subunit LRRC8C	LRRC8C	100	100	#N/A	0	#N/A	#N/A	#N/A	#N/A	2	1	3	#N/A	#N/A	#N/A
A5PK15	TCF7 protein	TCF7	#N/A	#N/A	#N/A	0.01	#N/A	#N/A	#N/A	0.01	0	2	2	#N/A	#N/A	#N/A
A5PK17	EVI5L protein	EVI5L	0.01	#N/A	#N/A	#N/A	#N/A	#N/A	#N/A	#N/A	0	1	1	#N/A	#N/A	#N/A
A5PK18	AGK protein	AGK	#N/A	#N/A	0.01	#N/A	#N/A	0.01	#N/A	0	0	3	3	#N/A	#N/A	#N/A
A5PK19	eEF1A lysine and N-terminal methyltransferase	EEF1AKNMT	0.01	0.01	0.01	0.01	#N/A	#N/A	0.01	0.01	0	6	6	#N/A	#N/A	#N/A
A5PK26	Arf-GAP with coiled-coil, ANK repeat and PH domain-containing protein 1	ACAP1	#N/A	#N/A	#N/A	0	#N/A	#N/A	#N/A	#N/A	0	1	1	#N/A	#N/A	#N/A
A5PK29	Tumor necrosis factor alpha-induced protein 8-like protein 1	TNFAIP8L1	#N/A	#N/A	#N/A	#N/A	#N/A	#N/A	#N/A	0	0	1	1	#N/A	#N/A	#N/A
A5PK35	CPNE9 protein	CPNE9	#N/A	#N/A	0	#N/A	#N/A	#N/A	#N/A	0.01	0	2	2	#N/A	#N/A	#N/A
A5PK39	Tripeptidyl-peptidase 2	TPP2	0.01	0.01	0.01	0.01	0	0.01	0.01	0.01	0	8	8	0.07	0.00875	0
A5PK40	Choline transporter-like protein 3	SLC44A3	#N/A	#N/A	#N/A	#N/A	#N/A	#N/A	0	#N/A	0	1	1	#N/A	#N/A	#N/A
A5PK45	Procollagen galactosyltransferase 1	COLGALT1	0	#N/A	0.01	#N/A	#N/A	#N/A	0.01	0.01	0	4	4	#N/A	#N/A	#N/A
A5PK49	IGL@ protein	IGL@	#N/A	#N/A	#N/A	#N/A	#N/A	#N/A	#N/A	0.01	0	1	1	#N/A	#N/A	#N/A
A5PK54	LOC785621 protein	LOC785621	#N/A	#N/A	#N/A	#N/A	#N/A	#N/A	0	#N/A	0	1	1	#N/A	#N/A	#N/A
A5PK55	PARVA protein	PARVA	0.01	#N/A	#N/A	0.01	#N/A	#N/A	0.01	0.01	0	4	4	#N/A	#N/A	#N/A
A5PK59	LOC100125939 protein	LOC100125939	#N/A	#N/A	#N/A	#N/A	#N/A	0.01	0.01	0.01	0	3	3	#N/A	#N/A	#N/A
A5PK65	D-dopachrome decarboxylase	DDT	0.01	0.01	0.01	0.01	0.01	0.01	0.01	0.01	0	8	8	0.08	0.01	0
A5PK67	Chromosome 15 open reading frame 48	C10H15orf48	0.01	#N/A	#N/A	#N/A	0.01	0.0478018	#N/A	#N/A	0	3	3	#N/A	#N/A	#N/A
A5PK70	Nucleoside diphosphate kinase	NME3	0.01	0.01	0.01	0.01	0.01	0.01	0.01	0.01	0	8	8	0.08	0.01	0
A5PK71	PACRG protein	PACRG	#N/A	0.01	#N/A	#N/A	0.01	#N/A	#N/A	#N/A	0	2	2	#N/A	#N/A	#N/A
A5PK74	Ribosomal oxygenase 1	RIOX1	0.01	#N/A	#N/A	#N/A	#N/A	#N/A	0.01	#N/A	0	2	2	#N/A	#N/A	#N/A
A5PK75	Torsin	TOR1A	#N/A	0.01	#N/A	0.01	0.01	0.01	0	0.01	0	6	6	#N/A	#N/A	#N/A
A5PK76	ASPSCR1 protein	ASPSCR1	0.01	0.9718	#N/A	0.01	#N/A	#N/A	#N/A	#N/A	0	3	3	#N/A	#N/A	#N/A
A5PK77	SERPINA11 protein	SERPINA11	0.01	0.01	0.01	0.01	0.01	0.01	0.01	0.01	0	8	8	0.08	0.01	0
A5PK80	TP53 regulating kinase	TP53RK	#N/A	#N/A	#N/A	0	#N/A	#N/A	0.01	#N/A	0	2	2	#N/A	#N/A	#N/A
A5PK86	MAP3K8 protein	MAP3K8	#N/A	#N/A	#N/A	#N/A	#N/A	#N/A	#N/A	0	0	1	1	#N/A	#N/A	#N/A
A5PK88	MGC159500 protein	PITHD1	0.01	0.01	0.01	0.01	0.01	0	0.01	0.01	0	8	8	0.07	0.00875	0
A5PK90	LYPLAL1 protein	LYPLAL1	#N/A	#N/A	0.01	#N/A	#N/A	#N/A	#N/A	#N/A	0	1	1	#N/A	#N/A	#N/A
A5PK96	ACP1 protein	ACP1	0.01	0	0.01	0.01	0.01	0.01	0.01	0.01	0	8	8	0.07	0.00875	0
A5PK97	HAPLN3 protein	HAPLN3	#N/A	#N/A	#N/A	#N/A	0	#N/A	#N/A	#N/A	0	1	1	#N/A	#N/A	#N/A
A5PKA5	Sorting nexin-27	SNX27	#N/A	#N/A	0.01	1.35337	0.01	#N/A	1	0.0752582	2	3	5	#N/A	#N/A	#N/A
A5PKC9	GPATCH3 protein	GPATCH3	0.01	#N/A	#N/A	#N/A	#N/A	#N/A	#N/A	#N/A	0	1	1	#N/A	#N/A	#N/A
A5PKD1	NOP14 nucleolar protein	NOP14	0.01	#N/A	0.01	0.01	#N/A	#N/A	#N/A	0.01	0	4	4	#N/A	#N/A	#N/A
A5PKD2	GLTP protein	GLTP	0.01	0.01	0.01	0.01	0.01	0.01	0.01	0.01	0	8	8	0.08	0.01	0
A5PKD6	G protein subunit beta 4	GNB4	#N/A	#N/A	#N/A	#N/A	#N/A	#N/A	0.01	#N/A	0	1	1	#N/A	#N/A	#N/A
A5PKD7	SMPD4 protein (Fragment)	SMPD4	0.01	#N/A	#N/A	0.01	#N/A	#N/A	0.01	0.01	0	4	4	#N/A	#N/A	#N/A
A5PKD9	Alpha/beta hydrolase domain-containing protein 17C	ABHD17C	0	#N/A	#N/A	#N/A	#N/A	0.01	100	#N/A	1	2	3	#N/A	#N/A	#N/A
A5PKE0	C16H1ORF55 protein	C16H1ORF55	#N/A	0.01	0.01	#N/A	#N/A	#N/A	#N/A	#N/A	0	2	2	#N/A	#N/A	#N/A
A5PKE2	DnaJ homolog subfamily C member 10	DNAJC10	0.01	0.01	0.01	0.01	0.01	#N/A	0.01	0.01	0	7	7	#N/A	#N/A	#N/A
A5PKE7	Alpha and gamma adaptin binding protein	AAGAB	#N/A	0.01	#N/A	#N/A	#N/A	#N/A	#N/A	#N/A	0	1	1	#N/A	#N/A	#N/A
A5PKG2	PAIP1 protein	PAIP1	0.01	0.01	0.01	0.01	0.01	#N/A	0.01	#N/A	0	6	6	#N/A	#N/A	#N/A
A5PKG4	NFS1 protein	NFS1	#N/A	#N/A	0.01	#N/A	0.01	#N/A	0.01	0.01	0	4	4	#N/A	#N/A	#N/A
A5PKG6	Ubiquitin conjugation factor E4 A	UBE4A	0.01	#N/A	0.01	0.01	#N/A	#N/A	#N/A	0.01	0	4	4	#N/A	#N/A	#N/A
A5PKG8	Homeobox protein DBX1	DBX1	#N/A	#N/A	#N/A	#N/A	#N/A	0	#N/A	#N/A	0	1	1	#N/A	#N/A	#N/A
A5PKG9	Tyrosine-protein kinase	FGR	#N/A	#N/A	#N/A	#N/A	0.01	#N/A	#N/A	#N/A	0	1	1	#N/A	#N/A	#N/A
A5PKH0	TOR1AIP2 protein	TOR1AIP2	0.01	0.01	#N/A	0.01	0.01	#N/A	0.01	0	0	6	6	#N/A	#N/A	#N/A
A5PKH3	Fumarylacetoacetase	FAH	0.01	#N/A	#N/A	0.01	0.01	0.01	#N/A	#N/A	0	4	4	#N/A	#N/A	#N/A
A5PKH8	PGM2L1 protein	PGM2L1	0	#N/A	#N/A	#N/A	#N/A	#N/A	#N/A	0.01	0	2	2	#N/A	#N/A	#N/A
A5PKI0	APPL1 protein	APPL1	0.01	0.01	0.01	0.01	0.01	0.01	0.01	0.01	0	8	8	0.08	0.01	0
A5PKI2	ZC3H11A protein	ZC3H11A	#N/A	0	0	#N/A	#N/A	#N/A	#N/A	#N/A	0	2	2	#N/A	#N/A	#N/A
A5PKI3	Protein FAM3C	FAM3C	0.01	0.01	0.01	0.01	0.01	0.01	0.01	0.01	0	8	8	0.08	0.01	0
A5PKI6	CC2D1A protein	CC2D1A	0	0.01	#N/A	0	#N/A	#N/A	#N/A	0.01	0	4	4	#N/A	#N/A	#N/A
A5PKJ2	SMARCE1 protein	SMARCE1	0.01	#N/A	#N/A	#N/A	#N/A	#N/A	0.01	0.01	0	3	3	#N/A	#N/A	#N/A
A5PKJ3	DCTN1 protein	DCTN1	0.01	0.01	#N/A	0.01	0.01	#N/A	0.01	0.01	0	6	6	#N/A	#N/A	#N/A
A5PKJ5	UNC45A protein	UNC45A	0.01	0.01	0.01	0.01	0.01	0.01	0.01	0.01	0	8	8	0.08	0.01	0
A5PKK0	FAM151B protein	FAM151B	0.01	0.01	0.01	0.01	#N/A	0.01	#N/A	0.01	0	6	6	#N/A	#N/A	#N/A
A5PKK1	N(alpha)-acetyltransferase 40, NatD catalytic subunit	NAA40	#N/A	#N/A	0.01	0	0	#N/A	0.01	#N/A	0	4	4	#N/A	#N/A	#N/A
A5PKK5	SMARCA2 protein	SMARCA2	#N/A	#N/A	#N/A	#N/A	#N/A	#N/A	#N/A	100	1	0	1	#N/A	#N/A	#N/A
A5PKL2	RAS related 2	RRAS2	0.01	0.01	0.01	0.01	0.01	0.01	0.01	0.01	0	8	8	0.08	0.01	0
A5PKL7	Leucine zipper putative tumor suppressor 2	LZTS2	#N/A	#N/A	#N/A	#N/A	100	#N/A	#N/A	#N/A	1	0	1	#N/A	#N/A	#N/A
A5PKL9	MGST1 protein	MGST1	0.01	0.01	0.01	0.01	#N/A	0.01	0.01	0.01	0	7	7	#N/A	#N/A	#N/A
A5PKM1	ZNRF2 protein	ZNRF2	#N/A	0.01	0	#N/A	0.01	0.01	#N/A	0.01	0	5	5	#N/A	#N/A	#N/A
A5PKM3	SPTLC2 protein	SPTLC2	0.01	#N/A	#N/A	0.01	0.01	0.01	0.01	0.01	0	6	6	#N/A	#N/A	#N/A
A5YMS5	Cytochrome c oxidase subunit 1 (Fragment)	COXI	#N/A	#N/A	#N/A	#N/A	#N/A	0	#N/A	#N/A	0	1	1	#N/A	#N/A	#N/A
A6BMK7	Sialidase-1	NEU1	0.01	0.01	0.01	0.01	0.01	0.01	0.01	0.01	0	8	8	0.08	0.01	0
A6BML7	Carboxypeptidase	PPGB	#N/A	0.01	0.01	#N/A	0.01	0.01	0.01	0.01	0	6	6	#N/A	#N/A	#N/A
A6H6W7	BCL2 family apoptosis regulator BOK	BOK	#N/A	#N/A	#N/A	#N/A	0.01	0.01	#N/A	#N/A	0	2	2	#N/A	#N/A	#N/A
A6H6W9	Sin3 histone deacetylase corepressor complex component SDS3	SUDS3	0.01	100	#N/A	#N/A	#N/A	#N/A	0.01	0.01	1	3	4	#N/A	#N/A	#N/A
A6H6X4	BTB/POZ domain-containing protein KCTD4	KCTD4	#N/A	#N/A	0	0	#N/A	#N/A	#N/A	#N/A	0	2	2	#N/A	#N/A	#N/A
A6H6Y4	Carboxypeptidase A1 (Pancreatic)	CPA1	#N/A	0	#N/A	#N/A	#N/A	#N/A	#N/A	#N/A	0	1	1	#N/A	#N/A	#N/A
A6H6Z0	GAPT protein	GAPT	#N/A	#N/A	#N/A	#N/A	0.01	#N/A	#N/A	#N/A	0	1	1	#N/A	#N/A	#N/A
A6H6Z1	TMEM8 protein	TMEM8A	#N/A	0	#N/A	#N/A	0.01	0.01	#N/A	#N/A	0	3	3	#N/A	#N/A	#N/A
A6H6Z2	MGC152639 protein	MGC152639	#N/A	#N/A	#N/A	#N/A	#N/A	#N/A	#N/A	0.01	0	1	1	#N/A	#N/A	#N/A
A6H6Z5	Polypeptide N-acetylgalactosaminyltransferase	GALNT6	#N/A	0.01	#N/A	#N/A	0	0.01	0	#N/A	0	4	4	#N/A	#N/A	#N/A
A6H6Z7	Targeting protein for Xklp2	TPX2	0	#N/A	#N/A	#N/A	#N/A	#N/A	#N/A	#N/A	0	1	1	#N/A	#N/A	#N/A
A6H701	LRRTM2 protein	LRRTM2	#N/A	#N/A	#N/A	#N/A	0.01	#N/A	0.01	#N/A	0	2	2	#N/A	#N/A	#N/A
A6H704	CHMP7 protein	CHMP7	#N/A	0.01	#N/A	#N/A	#N/A	#N/A	#N/A	#N/A	0	1	1	#N/A	#N/A	#N/A
A6H707	Protein THEM6	THEM6	#N/A	0.01	0.01	#N/A	#N/A	#N/A	#N/A	#N/A	0	2	2	#N/A	#N/A	#N/A
A6H709	HSPC321 protein	SWAP70	0.01	0.01	0.01	0.01	0.01	0.01	0.01	0.01	0	8	8	0.08	0.01	0
A6H712	Keratin, type I cytoskeletal 26	KRT26	#N/A	#N/A	#N/A	#N/A	#N/A	#N/A	0	#N/A	0	1	1	#N/A	#N/A	#N/A
A6H713	Lipase	LIPA	0.01	#N/A	#N/A	#N/A	#N/A	0.01	0.01	0.01	0	4	4	#N/A	#N/A	#N/A
A6H714	SKIV2L2 protein	SKIV2L2	#N/A	#N/A	#N/A	#N/A	#N/A	#N/A	0.01	#N/A	0	1	1	#N/A	#N/A	#N/A
A6H718	ARMC6 protein	ARMC6	#N/A	#N/A	#N/A	#N/A	#N/A	#N/A	#N/A	0	0	1	1	#N/A	#N/A	#N/A
A6H719	KIN protein	KIN	0	#N/A	#N/A	#N/A	#N/A	#N/A	#N/A	#N/A	0	1	1	#N/A	#N/A	#N/A
A6H720	Cytoplasmic protein	NCK2	0.01	0.01	#N/A	#N/A	#N/A	#N/A	0.01	#N/A	0	3	3	#N/A	#N/A	#N/A
A6H722	CYP39A1 protein	CYP39A1	0.01	0.01	0.01	0.01	0.01	0.01	0.01	0.01	0	8	8	0.08	0.01	0
A6H727	GLI family zinc finger 1	GLI1	0	#N/A	#N/A	#N/A	#N/A	0	#N/A	#N/A	0	2	2	#N/A	#N/A	#N/A
A6H730	Prostatic acid phosphatase	ACPP	#N/A	0.01	0.01	0	0.01	#N/A	0	#N/A	0	5	5	#N/A	#N/A	#N/A
A6H731	LPHN2 protein (Fragment)	LPHN2	#N/A	0	#N/A	#N/A	#N/A	#N/A	#N/A	#N/A	0	1	1	#N/A	#N/A	#N/A
A6H732	TMX4 protein	TMX4	0	0.0392999	0.01	0.01	0.01	0.01	0.01	0.01	0	8	8	0.0992999	0.0124125	0
A6H733	DLX1 protein	DLX1	#N/A	#N/A	#N/A	#N/A	0	#N/A	#N/A	#N/A	0	1	1	#N/A	#N/A	#N/A
A6H735	MICALL2 protein	MICALL2	0	0.01	0	#N/A	#N/A	#N/A	#N/A	#N/A	0	3	3	#N/A	#N/A	#N/A
A6H736	RNF166 protein	RNF166	#N/A	0	#N/A	#N/A	#N/A	#N/A	0.01	#N/A	0	2	2	#N/A	#N/A	#N/A
A6H737	Lysyl oxidase homolog 2	LOXL2	#N/A	#N/A	#N/A	#N/A	#N/A	#N/A	0.01	#N/A	0	1	1	#N/A	#N/A	#N/A
A6H739	Tetratricopeptide repeat protein 30B	TTC30B	#N/A	#N/A	#N/A	#N/A	#N/A	0.01	#N/A	#N/A	0	1	1	#N/A	#N/A	#N/A
A6H742	Plastin-1	PLS1	0.01	0.01	0.01	0.01	0.01	0.01	0.01	0.01	0	8	8	0.08	0.01	0
A6H744	SUMO-conjugating enzyme UBC9	UBE2I	0.01	0.01	0.01	0.01	0.01	0.01	0.01	0.01	0	8	8	0.08	0.01	0
A6H745	UBE2U protein	UBE2U	#N/A	#N/A	0	#N/A	#N/A	#N/A	#N/A	#N/A	0	1	1	#N/A	#N/A	#N/A
A6H749	MATN4 protein	MATN4	#N/A	#N/A	#N/A	#N/A	#N/A	0.01	#N/A	#N/A	0	1	1	#N/A	#N/A	#N/A
A6H750	Kinesin-like protein KIF2B	KIF2B	0	#N/A	#N/A	#N/A	#N/A	#N/A	#N/A	#N/A	0	1	1	#N/A	#N/A	#N/A
A6H755	LOC504511 protein	LOC504511	#N/A	#N/A	#N/A	#N/A	#N/A	#N/A	#N/A	0.01	0	1	1	#N/A	#N/A	#N/A
A6H756	ZCCHC9 protein	ZCCHC9	0.01	#N/A	0.01	#N/A	#N/A	#N/A	0.01	0	0	4	4	#N/A	#N/A	#N/A
A6H757	Lysophosphatidic acid phosphatase type 6	ACP6	0.01	0.01	0	0.01	#N/A	0	0.01	0	0	7	7	#N/A	#N/A	#N/A
A6H761	mRNA cap guanine-N7 methyltransferase	RNMT	#N/A	0	0	0.01	#N/A	#N/A	0.01	0.01	0	5	5	#N/A	#N/A	#N/A
A6H767	Nucleosome assembly protein 1-like 1	NAP1L1	0.01	0.01	0.01	0.01	0.01	0.01	0.01	0.01	0	8	8	0.08	0.01	0
A6H768	Galactokinase	GALK1	0.01	0.01	0.01	0.01	0.01	0.01	0.01	0.01	0	8	8	0.08	0.01	0
A6H769	40S ribosomal protein S7	RPS7	0.01	0.01	0.01	0.01	0.01	0.01	0.01	0.01	0	8	8	0.08	0.01	0
A6H772	Serine/threonine-protein phosphatase 4 catalytic subunit	PPP4C	0.01	0.01	0.01	0.01	0.01	0.01	0.01	0.01	0	8	8	0.08	0.01	0
A6H773	Transmembrane protein 70, mitochondrial	TMEM70	#N/A	0.01	0.01	#N/A	#N/A	0.01	0.01	#N/A	0	4	4	#N/A	#N/A	#N/A
A6H777	SLC25A30 protein	SLC25A30	#N/A	#N/A	#N/A	#N/A	0	#N/A	#N/A	#N/A	0	1	1	#N/A	#N/A	#N/A
A6H782	Tektin-3	TEKT3	#N/A	0	#N/A	#N/A	#N/A	#N/A	#N/A	100	1	1	2	#N/A	#N/A	#N/A
A6H784	Protein SCO2 homolog, mitochondrial	SCO2	#N/A	#N/A	0.01	#N/A	#N/A	#N/A	0.01	0.01	0	3	3	#N/A	#N/A	#N/A
A6H788	SNRPA1 protein	SNRPA1	0.01	0.01	0.01	0.01	0.01	0.01	0.01	0.01	0	8	8	0.08	0.01	0
A6H791	tRNA (adenine(58)-N(1))-methyltransferase catalytic subunit TRMT61A	TRMT61A	0.01	0.01	#N/A	0.01	#N/A	#N/A	0.01	0.01	0	5	5	#N/A	#N/A	#N/A
A6H794	C28H10ORF35 protein	FAM241B	#N/A	0.01	0.01	0.01	#N/A	#N/A	0.01	0.01	0	5	5	#N/A	#N/A	#N/A
A6H795	Ubiquitin-conjugating enzyme E2 W	UBE2W	0.01	#N/A	#N/A	#N/A	#N/A	#N/A	#N/A	#N/A	0	1	1	#N/A	#N/A	#N/A
A6H797	MLEC protein	MLEC	0.01	0.01	0.01	0.01	0.01	0.01	0.01	0.01	0	8	8	0.08	0.01	0
A6H7A2	Adenosine deaminase	ADA	0.01	0.01	#N/A	0.01	0.01	#N/A	0.01	0	0	6	6	#N/A	#N/A	#N/A
A6H7A4	BET1 protein	BET1	#N/A	#N/A	#N/A	#N/A	#N/A	#N/A	0.01	#N/A	0	1	1	#N/A	#N/A	#N/A
A6H7A8	Deoxynucleotidyltransferase terminal-interacting protein 1	DNTTIP1	#N/A	#N/A	#N/A	#N/A	0	#N/A	#N/A	#N/A	0	1	1	#N/A	#N/A	#N/A
A6H7B0	Plasmolipin	PLLP	0.01	0.01	#N/A	0.01	0	#N/A	0	#N/A	0	5	5	#N/A	#N/A	#N/A
A6H7B3	NDC80 kinetochore complex component NUF2	NUF2	#N/A	#N/A	#N/A	#N/A	100	#N/A	#N/A	#N/A	1	0	1	#N/A	#N/A	#N/A
A6H7B5	COP9 signalosome complex subunit 3	COPS3	0.01	0.01	0.01	0.01	0.01	0.01	0.01	0.01	0	8	8	0.08	0.01	0
A6H7B6	DDX24 protein	DDX24	0.01	0	0.01	0	#N/A	#N/A	0.01	0	0	6	6	#N/A	#N/A	#N/A
A6H7B7	SFRS5 protein	SRSF5	0.01	#N/A	0	#N/A	#N/A	#N/A	#N/A	0.01	0	3	3	#N/A	#N/A	#N/A
A6H7C1	MORF4L2 protein	MORF4L2	#N/A	0	#N/A	#N/A	0	#N/A	0	#N/A	0	3	3	#N/A	#N/A	#N/A
A6H7C2	Peroxisomal biogenesis factor 3	PEX3	#N/A	#N/A	0.01	#N/A	#N/A	#N/A	0.01	#N/A	0	2	2	#N/A	#N/A	#N/A
A6H7C4	CBX3 protein	CBX3	0.01	0.01	0.01	0.01	#N/A	0.01	0.01	0.01	0	7	7	#N/A	#N/A	#N/A
A6H7C6	N-terminal EF-hand calcium binding protein 2	NECAB2	#N/A	#N/A	#N/A	#N/A	#N/A	0.01	#N/A	#N/A	0	1	1	#N/A	#N/A	#N/A
A6H7D1	Tetratricopeptide repeat protein 23-like	TTC23L	#N/A	0.01	#N/A	#N/A	#N/A	#N/A	#N/A	#N/A	0	1	1	#N/A	#N/A	#N/A
A6H7D6	MRAP2 protein	MRAP2	#N/A	#N/A	#N/A	0.01	#N/A	#N/A	#N/A	#N/A	0	1	1	#N/A	#N/A	#N/A
A6H7D7	BZW2 protein	BZW2	0.01	0.01	0.01	0.01	0.01	0.01	0.01	0.01	0	8	8	0.08	0.01	0
A6H7E1	Methionine--tRNA ligase, mitochondrial	MARS2	#N/A	#N/A	0	0	#N/A	#N/A	0.01	#N/A	0	3	3	#N/A	#N/A	#N/A
A6H7E3	PDZ and LIM domain 1	PDLIM1	0.01	0.01	0.01	0.01	0.0542686	0.01	0.01	0.01	0	8	8	0.124269	0.0155336	0
A6H7E5	tRNA-splicing endonuclease subunit Sen2	TSEN2	#N/A	0	#N/A	#N/A	#N/A	#N/A	#N/A	#N/A	0	1	1	#N/A	#N/A	#N/A
A6H7F2	GPN-loop GTPase 2	GPN2	#N/A	0	#N/A	#N/A	#N/A	#N/A	#N/A	#N/A	0	1	1	#N/A	#N/A	#N/A
A6H7F3	Apoptosis facilitator Bcl-2-like protein 14	BCL2L14	0.01	0	#N/A	#N/A	#N/A	#N/A	#N/A	#N/A	0	2	2	#N/A	#N/A	#N/A
A6H7F4	QTRTD1 protein	QTRT2	#N/A	0.01	0.01	#N/A	#N/A	#N/A	0.01	0.01	0	4	4	#N/A	#N/A	#N/A
A6H7F6	Golgi phosphoprotein 3-like	GOLPH3L	0.01	#N/A	#N/A	#N/A	#N/A	0.01	#N/A	#N/A	0	2	2	#N/A	#N/A	#N/A
A6H7F7	Trafficking protein particle complex subunit 2-like protein	TRAPPC2L	#N/A	0.01	#N/A	0.01	#N/A	#N/A	0.01	0.01	0	4	4	#N/A	#N/A	#N/A
A6H7F8	DNA helicase	MCM5	0.01	0.01	0.01	0.01	0.01	#N/A	0.01	0.01	0	7	7	#N/A	#N/A	#N/A
A6H7G2	Drebrin-like protein	DBNL	0.01	0.01	0.01	0.01	0.01	0.01	0.01	0.01	0	8	8	0.08	0.01	0
A6H7G3	Methylsterol monooxygenase 1	MSMO1	0.01	0.01	0.01	0.01	0.01	0.01	0.01	0.01	0	8	8	0.08	0.01	0
A6H7G7	GPR19 protein	GPR19	#N/A	#N/A	#N/A	#N/A	0	#N/A	#N/A	#N/A	0	1	1	#N/A	#N/A	#N/A
A6H7G8	General transcription factor IIH subunit 4	GTF2H4	#N/A	#N/A	0.01	#N/A	#N/A	#N/A	0	#N/A	0	2	2	#N/A	#N/A	#N/A
A6H7G9	GABBR1 protein	GABBR1	#N/A	#N/A	#N/A	#N/A	#N/A	#N/A	100	0	1	1	2	#N/A	#N/A	#N/A
A6H7H0	IQGAP3 protein	IQGAP3	0	#N/A	0.01	0.01	#N/A	#N/A	0	0	0	5	5	#N/A	#N/A	#N/A
A6H7H2	KLC1 protein	KLC1	0.01	#N/A	#N/A	#N/A	#N/A	#N/A	#N/A	#N/A	0	1	1	#N/A	#N/A	#N/A
A6H7H3	LOC789567 protein	HSD17B12	0.01	0.01	0.01	0.01	0.01	0.01	0.01	0.01	0	8	8	0.08	0.01	0
A6H7H5	Gamma-tubulin complex component	TUBGCP5	#N/A	#N/A	0.01	#N/A	#N/A	#N/A	#N/A	#N/A	0	1	1	#N/A	#N/A	#N/A
A6H7H6	CDH17 protein	CDH17	0.01	0.01	0.01	0.01	0.01	0.01	0.01	0.01	0	8	8	0.08	0.01	0
A6H7H7	F-box only protein 3	FBXO3	0.01	#N/A	0.01	0	#N/A	#N/A	0.01	#N/A	0	4	4	#N/A	#N/A	#N/A
A6H7I3	Protein angel homolog 2	ANGEL2	#N/A	#N/A	#N/A	#N/A	#N/A	#N/A	100	#N/A	1	0	1	#N/A	#N/A	#N/A
A6H7I4	Mediator of RNA polymerase II transcription subunit 20	MED20	#N/A	0	0.01	0.01	#N/A	#N/A	0.01	0.01	0	5	5	#N/A	#N/A	#N/A
A6H7I5	Dynamin-2	DNM2	0.01	0.01	0.01	0.01	0.01	0.01	0.01	0.01	0	8	8	0.08	0.01	0
A6H7I8	TBC1 domain family member 14	TBC1D14	#N/A	#N/A	#N/A	0.01	#N/A	#N/A	#N/A	#N/A	0	1	1	#N/A	#N/A	#N/A
A6H7J3	GAN protein	GAN	0.169307	0	0.01	20.6778	#N/A	#N/A	0.01	0.01	1	5	6	#N/A	#N/A	#N/A
A6H7J6	Protein disulfide-isomerase	P4HB	0.01	0.01	0.01	0.01	0.01	0.01	0.01	0.01	0	8	8	0.08	0.01	0
A6N4C9	Myodulin	TNMD	0.01	#N/A	#N/A	#N/A	#N/A	#N/A	#N/A	#N/A	0	1	1	#N/A	#N/A	#N/A
A6N9I4	RAS guanyl-releasing protein 2	RASGRP2	#N/A	#N/A	#N/A	#N/A	0.01	#N/A	#N/A	#N/A	0	1	1	#N/A	#N/A	#N/A
A6QL51	SAMD14 protein	SAMD14	#N/A	#N/A	#N/A	0	#N/A	#N/A	#N/A	#N/A	0	1	1	#N/A	#N/A	#N/A
A6QL68	CLYBL protein	CLYBL	0.01	#N/A	0.01	0.01	#N/A	#N/A	#N/A	0.01	0	4	4	#N/A	#N/A	#N/A
A6QL75	PTP4A2 protein	PTP4A2	0.01	0.01	0.01	0.01	0	#N/A	0.01	0.01	0	7	7	#N/A	#N/A	#N/A
A6QL77	Prolyl 4-hydroxylase subunit alpha-1	P4HA1	0.01	#N/A	0	0.01	#N/A	#N/A	0.01	0.33487	0	5	5	#N/A	#N/A	#N/A
A6QL79	Protein NATD1	NATD1	0.01	#N/A	#N/A	#N/A	0.01	#N/A	0	0.01	0	4	4	#N/A	#N/A	#N/A
A6QL80	PRMT3 protein	PRMT3	0.01	#N/A	#N/A	0.01	0	#N/A	0.01	#N/A	0	4	4	#N/A	#N/A	#N/A
A6QL84	Transmembrane 6 superfamily member 1	TM6SF1	#N/A	#N/A	#N/A	0	0	#N/A	#N/A	#N/A	0	2	2	#N/A	#N/A	#N/A
A6QL85	RCC2 protein	RCC2	0.01	#N/A	0.01	0.01	#N/A	#N/A	0.01	0.01	0	5	5	#N/A	#N/A	#N/A
A6QL88	Phosphatidylinositide phosphatase SAC1	SACM1L	0.01	0.01	0.01	0.01	0.01	0.01	0.01	0.01	0	8	8	0.08	0.01	0
A6QL93	TACC3 protein	TACC3	#N/A	#N/A	0.01	0	#N/A	#N/A	#N/A	0	0	3	3	#N/A	#N/A	#N/A
A6QL97	TMX3 protein	TMX3	#N/A	#N/A	0.01	0.01	0.01	0	0.01	0	0	6	6	#N/A	#N/A	#N/A
A6QL99	6-phosphofructo-2-kinase/fructose-2,6-bisphosphatase 2	PFKFB2	#N/A	0.01	#N/A	#N/A	0.01	#N/A	#N/A	0	0	3	3	#N/A	#N/A	#N/A
A6QLA0	Transcriptional repressor NF-X1	NFX1	0	0	0	0	#N/A	#N/A	#N/A	#N/A	0	4	4	#N/A	#N/A	#N/A
A6QLA4	Methionine aminopeptidase 1	METAP1	0.01	0.01	0.01	0.01	#N/A	#N/A	0.01	0	0	6	6	#N/A	#N/A	#N/A
A6QLA6	Chromatin assembly factor 1 subunit A	CHAF1A	#N/A	#N/A	0.01	#N/A	#N/A	#N/A	#N/A	#N/A	0	1	1	#N/A	#N/A	#N/A
A6QLA7	MGC152575 protein	MGC152575	#N/A	#N/A	#N/A	#N/A	#N/A	#N/A	0	#N/A	0	1	1	#N/A	#N/A	#N/A
A6QLA8	TRIM25 protein	TRIM25	0.01	0.01	0.01	0.01	0.01	0.01	0.01	0.01	0	8	8	0.08	0.01	0
A6QLB0	Beta-mannosidase	MANBA	0.01	0.01	0.01	0.01	0.01	0.01	0.01	0.01	0	8	8	0.08	0.01	0
A6QLB1	RAB27A protein	RAB27A	#N/A	#N/A	#N/A	#N/A	0.01	#N/A	#N/A	#N/A	0	1	1	#N/A	#N/A	#N/A
A6QLB2	DDX23 protein	DDX23	0.01	0.01	0.01	0.01	#N/A	0.01	0.01	0.01	0	7	7	#N/A	#N/A	#N/A
A6QLB4	UTP14A protein	UTP14A	#N/A	#N/A	0.01	#N/A	#N/A	#N/A	#N/A	#N/A	0	1	1	#N/A	#N/A	#N/A
A6QLB5	EML3 protein	EML3	0.01	0.01	0.01	0.01	#N/A	#N/A	0.01	0.01	0	6	6	#N/A	#N/A	#N/A
A6QLB7	Adenylyl cyclase-associated protein	CAP1	0	0.01	#N/A	0.01	#N/A	#N/A	0.01	#N/A	0	4	4	#N/A	#N/A	#N/A
A6QLB8	GSK3A protein	GSK3A	0.01	0.01	0.01	0.01	0.01	#N/A	0.01	0.01	0	7	7	#N/A	#N/A	#N/A
A6QLC2	Phospholipase A(2)	PLA2G2F	#N/A	#N/A	#N/A	#N/A	#N/A	#N/A	0	#N/A	0	1	1	#N/A	#N/A	#N/A
A6QLC3	Uncharacterized protein (Fragment)		#N/A	#N/A	#N/A	#N/A	#N/A	#N/A	0	#N/A	0	1	1	#N/A	#N/A	#N/A
A6QLC7	Trafficking protein particle complex subunit 11	TRAPPC11	#N/A	0.01	#N/A	0.01	0.01	#N/A	#N/A	0	0	4	4	#N/A	#N/A	#N/A
A6QLC8	TTC15 protein	TTC15	#N/A	#N/A	#N/A	#N/A	#N/A	#N/A	#N/A	0	0	1	1	#N/A	#N/A	#N/A
A6QLC9	ZZZ3 protein	ZZZ3	#N/A	#N/A	#N/A	#N/A	#N/A	#N/A	#N/A	0	0	1	1	#N/A	#N/A	#N/A
A6QLD1	EXOC4 protein	EXOC4	0.01	0.01	0	0.01	0.01	0.01	0.01	0.01	0	8	8	0.07	0.00875	0
A6QLD2	Olfactomedin-like protein 2B	OLFML2B	#N/A	#N/A	#N/A	#N/A	#N/A	#N/A	#N/A	0	0	1	1	#N/A	#N/A	#N/A
A6QLD4	ASB16 protein	ASB16	#N/A	#N/A	#N/A	#N/A	#N/A	#N/A	#N/A	0	0	1	1	#N/A	#N/A	#N/A
A6QLD6	MYO1B protein	MYO1B	0.01	0.01	0.01	0.01	0.01	0.01	0.01	0.01	0	8	8	0.08	0.01	0
A6QLD7	ADNP homeobox 2	ADNP2	#N/A	#N/A	#N/A	0	#N/A	#N/A	#N/A	#N/A	0	1	1	#N/A	#N/A	#N/A
A6QLE1	Tudor domain-containing protein 7	TDRD7	0	0.01	#N/A	#N/A	#N/A	#N/A	#N/A	#N/A	0	2	2	#N/A	#N/A	#N/A
A6QLE3	NUMB protein	NUMB	#N/A	0.01	#N/A	#N/A	#N/A	#N/A	#N/A	0.01	0	2	2	#N/A	#N/A	#N/A
A6QLE5	NACHT, LRR and PYD domains-containing protein 3	NLRP3	#N/A	#N/A	0	#N/A	#N/A	#N/A	#N/A	#N/A	0	1	1	#N/A	#N/A	#N/A
A6QLE6	Anoctamin-4	ANO4	0	0.01	#N/A	0	#N/A	#N/A	#N/A	#N/A	0	3	3	#N/A	#N/A	#N/A
A6QLE7	G-protein coupled receptor 52	GPR52	#N/A	#N/A	#N/A	#N/A	#N/A	#N/A	#N/A	0.01	0	1	1	#N/A	#N/A	#N/A
A6QLE9	MTMR14 protein	MTMR14	0	0.01	#N/A	#N/A	#N/A	#N/A	#N/A	#N/A	0	2	2	#N/A	#N/A	#N/A
A6QLF1	ZNF304 protein	ZNF304	#N/A	0	#N/A	#N/A	#N/A	#N/A	#N/A	#N/A	0	1	1	#N/A	#N/A	#N/A
A6QLG1	Malignant T-cell-amplified sequence	LOC515358	0.01	0.01	0.01	0.01	0.01	0.01	0.01	0.01	0	8	8	0.08	0.01	0
A6QLG3	PDK3 protein	PDK3	#N/A	#N/A	#N/A	0.01	#N/A	#N/A	#N/A	#N/A	0	1	1	#N/A	#N/A	#N/A
A6QLG5	40S ribosomal protein S9	RPS9	0.01	0.01	0.01	0.01	0.01	0.01	0.01	0.01	0	8	8	0.08	0.01	0
A6QLG6	FXR1 protein	FXR1	0.01	0.01	#N/A	0.01	#N/A	0.01	0.01	0.01	0	6	6	#N/A	#N/A	#N/A
A6QLH2	CCKAR protein	CCKAR	#N/A	#N/A	#N/A	#N/A	#N/A	#N/A	#N/A	0	0	1	1	#N/A	#N/A	#N/A
A6QLH6	N-terminal kinase-like protein	SCYL1	#N/A	#N/A	0.01	#N/A	#N/A	#N/A	#N/A	#N/A	0	1	1	#N/A	#N/A	#N/A
A6QLI0	Mammalian ependymin-related protein 1	EPDR1	#N/A	0.01	0.01	0.01	0.01	0.01	0.01	#N/A	0	6	6	#N/A	#N/A	#N/A
A6QLI2	Secretogranin-3	SCG3	#N/A	#N/A	#N/A	#N/A	0	#N/A	#N/A	0	0	2	2	#N/A	#N/A	#N/A
A6QLI4	CHODL protein	CHODL	#N/A	0.01	#N/A	#N/A	#N/A	#N/A	#N/A	#N/A	0	1	1	#N/A	#N/A	#N/A
A6QLI6	5-aminolevulinate synthase, nonspecific, mitochondrial	ALAS1	#N/A	#N/A	#N/A	100	0	#N/A	#N/A	#N/A	1	1	2	#N/A	#N/A	#N/A
A6QLI8	General transcription factor IIE subunit 1	GTF2E1	#N/A	#N/A	#N/A	0.01	#N/A	0	0.01	#N/A	0	3	3	#N/A	#N/A	#N/A
A6QLJ2	HSPA12B protein	HSPA12B	#N/A	#N/A	#N/A	#N/A	#N/A	#N/A	#N/A	0	0	1	1	#N/A	#N/A	#N/A
A6QLJ3	Translation factor GUF1, mitochondrial	GUF1	#N/A	#N/A	#N/A	#N/A	0	#N/A	#N/A	#N/A	0	1	1	#N/A	#N/A	#N/A
A6QLJ6	SCEL protein	SCEL	#N/A	0	0	#N/A	#N/A	#N/A	#N/A	0	0	3	3	#N/A	#N/A	#N/A
A6QLJ7	RRP9 protein	RRP9	0.01	0.01	0.01	0.01	#N/A	#N/A	0.01	0.01	0	6	6	#N/A	#N/A	#N/A
A6QLJ8	Phosphotriesterase-related protein	PTER	#N/A	0.01	#N/A	0	#N/A	#N/A	0.01	0.01	0	4	4	#N/A	#N/A	#N/A
A6QLK5	Paraneoplastic antigen Ma1 homolog	PNMA1	0.01	#N/A	#N/A	#N/A	#N/A	#N/A	#N/A	#N/A	0	1	1	#N/A	#N/A	#N/A
A6QLL2	MTX2 protein	MTX2	#N/A	#N/A	#N/A	0.01	#N/A	0.01	0.01	0.01	0	4	4	#N/A	#N/A	#N/A
A6QLL5	Sodium/potassium-transporting ATPase subunit beta	ATP1B2	#N/A	#N/A	#N/A	0.01	0	#N/A	#N/A	#N/A	0	2	2	#N/A	#N/A	#N/A
A6QLL8	Fructose-bisphosphate aldolase	ALDOA	0.01	0.01	0.01	0.01	0.01	0.01	0.01	0.01	0	8	8	0.08	0.01	0
A6QLL9	G protein-coupled receptor 6	GPR6	#N/A	#N/A	#N/A	#N/A	#N/A	100	#N/A	#N/A	1	0	1	#N/A	#N/A	#N/A
A6QLM8	HSCB protein	HSCB	#N/A	0	0.01	0.01	0	#N/A	0.01	#N/A	0	5	5	#N/A	#N/A	#N/A
A6QLN5	PI4K2A protein	PI4K2A	#N/A	#N/A	0.01	#N/A	0.01	#N/A	#N/A	#N/A	0	2	2	#N/A	#N/A	#N/A
A6QLN6	MYH11 protein	MYH11	0.01	#N/A	#N/A	0	0.01	#N/A	#N/A	0.01	0	4	4	#N/A	#N/A	#N/A
A6QLN8	SCYL2 protein	SCYL2	0.01	0.01	0.01	0.01	0.01	0.01	0.01	0.01	0	8	8	0.08	0.01	0
A6QLN9	von Willebrand factor A domain-containing protein 1	VWA1	#N/A	0.01	#N/A	#N/A	0.01	0.01	#N/A	#N/A	0	3	3	#N/A	#N/A	#N/A
A6QLP2	Adenosylhomocysteinase 3	AHCYL2	#N/A	#N/A	0.01	0	0.01	#N/A	#N/A	#N/A	0	3	3	#N/A	#N/A	#N/A
A6QLP6	USP38 protein	USP38	#N/A	0	#N/A	0	#N/A	#N/A	#N/A	#N/A	0	2	2	#N/A	#N/A	#N/A
A6QLP7	Translocon-associated protein subunit alpha	SSR1	0.01	0.01	0.01	0.01	0.01	0.01	0.01	0.01	0	8	8	0.08	0.01	0
A6QLP9	SSH3 protein	SSH3	#N/A	#N/A	#N/A	0	#N/A	#N/A	#N/A	#N/A	0	1	1	#N/A	#N/A	#N/A
A6QLQ0	RNF2 protein	RNF2	#N/A	#N/A	0.01	#N/A	#N/A	#N/A	#N/A	#N/A	0	1	1	#N/A	#N/A	#N/A
A6QLQ8	Poly(U)-specific endoribonuclease	ENDOU	0.01	0.01	0.01	#N/A	#N/A	0.01	0.01	0.01	0	6	6	#N/A	#N/A	#N/A
A6QLR0	ERG protein	ERG	#N/A	#N/A	#N/A	#N/A	#N/A	#N/A	#N/A	0.01	0	1	1	#N/A	#N/A	#N/A
A6QLR1	Nectin-4	NECTIN4	0	0.01	#N/A	0	0.01	0.01	#N/A	#N/A	0	5	5	#N/A	#N/A	#N/A
A6QLR2	LARS protein	LARS	0.01	0.01	0.01	0.01	0.01	0.01	0.01	0.01	0	8	8	0.08	0.01	0
A6QLR3	BRISC complex subunit Abraxas 2	ABRAXAS2	0.01	0.01	0	#N/A	#N/A	0.01	0	0.01	0	6	6	#N/A	#N/A	#N/A
A6QLR7	ARSG protein	ARSG	0.01	0.01	0	0.01	0.01	0.01	#N/A	0.01	0	7	7	#N/A	#N/A	#N/A
A6QLR8	DYNLT3 protein	DYNLT3	0.01	0.01	0.01	0.01	#N/A	0.01	0.01	0.01	0	7	7	#N/A	#N/A	#N/A
A6QLR9	Mitogen-activated protein kinase	MAPK14	#N/A	#N/A	0.01	0.01	0.01	#N/A	0.01	0.100858	0	5	5	#N/A	#N/A	#N/A
A6QLS0	DNA-directed RNA polymerase subunit beta	POLR1B	0.01	0.01	0.01	0.01	#N/A	#N/A	0.01	0.01	0	6	6	#N/A	#N/A	#N/A
A6QLS3	CDKN1B protein	CDKN1B	#N/A	#N/A	0	#N/A	#N/A	#N/A	#N/A	#N/A	0	1	1	#N/A	#N/A	#N/A
A6QLS4	NDE1 protein	NDE1	#N/A	#N/A	#N/A	#N/A	#N/A	#N/A	100	#N/A	1	0	1	#N/A	#N/A	#N/A
A6QLS5	MGC143209 protein	OTULINL	#N/A	#N/A	#N/A	0.01	0.01	0.01	#N/A	0.01	0	4	4	#N/A	#N/A	#N/A
A6QLS7	DIRC2 protein	SLC49A4	#N/A	#N/A	#N/A	#N/A	0	#N/A	#N/A	#N/A	0	1	1	#N/A	#N/A	#N/A
A6QLS8	BRWD2 protein	WDR11	0	0	0.01	0	#N/A	#N/A	0.01	0.01	0	6	6	#N/A	#N/A	#N/A
A6QLS9	RAB10 protein	RAB10	0.01	0.01	0.01	0.01	0.01	0.01	0.01	0.01	0	8	8	0.08	0.01	0
A6QLT3	C2 calcium dependent domain containing 5	C2CD5	0	#N/A	#N/A	#N/A	#N/A	#N/A	#N/A	#N/A	0	1	1	#N/A	#N/A	#N/A
A6QLT4	Myotubularin	MTM1	#N/A	#N/A	0	#N/A	#N/A	#N/A	#N/A	#N/A	0	1	1	#N/A	#N/A	#N/A
A6QLT6	RNF145 protein	RNF145	#N/A	100	#N/A	#N/A	#N/A	#N/A	#N/A	#N/A	1	0	1	#N/A	#N/A	#N/A
A6QLT7	Exocyst complex component	EXOC6	#N/A	#N/A	#N/A	#N/A	#N/A	#N/A	#N/A	0.01	0	1	1	#N/A	#N/A	#N/A
A6QLT8	FOLH1 protein	FOLH1	#N/A	0.01	#N/A	#N/A	#N/A	#N/A	#N/A	#N/A	0	1	1	#N/A	#N/A	#N/A
A6QLT9	AARS protein	AARS	0.01	0.01	#N/A	#N/A	#N/A	#N/A	#N/A	0.01	0	3	3	#N/A	#N/A	#N/A
A6QLU0	PAQR8 protein	PAQR8	#N/A	#N/A	#N/A	#N/A	#N/A	#N/A	#N/A	0.01	0	1	1	#N/A	#N/A	#N/A
A6QLU1	Glycerol-3-phosphate dehydrogenase, mitochondrial	GPD2	0.01	0.01	0.01	0.01	0.01	0.01	0.01	0.01	0	8	8	0.08	0.01	0
A6QLU3	GRB2-associated-binding protein 1	GAB1	0	#N/A	#N/A	#N/A	#N/A	#N/A	#N/A	0.01	0	2	2	#N/A	#N/A	#N/A
A6QLU7	TRPM8 channel-associated factor 2	TCAF2	0.01	0.01	0.01	0.01	0.01	0.01	0.01	0.01	0	8	8	0.08	0.01	0
A6QLU8	Nucleoredoxin	NXN	0.01	0.01	0.01	0.01	0.01	0.01	0.01	0.01	0	8	8	0.08	0.01	0
A6QLU9	LOC508963 protein	OTULIN	#N/A	#N/A	#N/A	0.01	#N/A	#N/A	#N/A	#N/A	0	1	1	#N/A	#N/A	#N/A
A6QLV0	RIPK4 protein	RIPK4	#N/A	#N/A	#N/A	#N/A	#N/A	#N/A	0.01	#N/A	0	1	1	#N/A	#N/A	#N/A
A6QLV1	Sad1 and UNC84 domain containing 2	SUN2	0	#N/A	#N/A	0	0.01	#N/A	0.01	#N/A	0	4	4	#N/A	#N/A	#N/A
A6QLV2	URB2 protein	URB2	#N/A	#N/A	#N/A	#N/A	#N/A	#N/A	0.01	#N/A	0	1	1	#N/A	#N/A	#N/A
A6QLV3	Leucine-rich repeat protein SHOC-2	SHOC2	#N/A	0.01	#N/A	0.01	#N/A	0	0	0.01	0	5	5	#N/A	#N/A	#N/A
A6QLV4	TFAP4 protein	TFAP4	0	#N/A	#N/A	#N/A	#N/A	#N/A	#N/A	#N/A	0	1	1	#N/A	#N/A	#N/A
A6QLV6	KCTD10 protein	KCTD10	#N/A	#N/A	0.01	#N/A	#N/A	#N/A	0	#N/A	0	2	2	#N/A	#N/A	#N/A
A6QLV9	SEMA4G protein	SEMA4G	#N/A	0.01	#N/A	#N/A	0.01	#N/A	0	#N/A	0	3	3	#N/A	#N/A	#N/A
A6QLW0	BUB1 mitotic checkpoint serine/threonine kinase	BUB1	#N/A	#N/A	#N/A	0.01	#N/A	#N/A	#N/A	#N/A	0	1	1	#N/A	#N/A	#N/A
A6QLW1	PIK3R4 protein	PIK3R4	0.01	#N/A	0.01	0	#N/A	#N/A	0.01	0.01	0	5	5	#N/A	#N/A	#N/A
A6QLW3	RPRD1B protein	RPRD1B	0.01	0.01	0.01	0.01	0.01	#N/A	0.01	0.01	0	7	7	#N/A	#N/A	#N/A
A6QLX3	MGC148992 protein	RGCC	#N/A	#N/A	#N/A	0	#N/A	#N/A	#N/A	#N/A	0	1	1	#N/A	#N/A	#N/A
A6QLX5	Clathrin light chain	CLTLB	0.01	#N/A	0.01	#N/A	#N/A	#N/A	#N/A	0.01	0	3	3	#N/A	#N/A	#N/A
A6QLX6	Polypeptide N-acetylgalactosaminyltransferase	GALNT12	0	#N/A	#N/A	#N/A	#N/A	#N/A	#N/A	#N/A	0	1	1	#N/A	#N/A	#N/A
A6QLX9	NINJ2 protein	NINJ2	#N/A	#N/A	#N/A	#N/A	0.01	#N/A	#N/A	0	0	2	2	#N/A	#N/A	#N/A
A6QLY0	EFNA4 protein	EFNA4	#N/A	#N/A	#N/A	0	#N/A	#N/A	#N/A	#N/A	0	1	1	#N/A	#N/A	#N/A
A6QLY2	Glutathione peroxidase 7	GPX7	#N/A	0.01	0.01	#N/A	#N/A	#N/A	#N/A	#N/A	0	2	2	#N/A	#N/A	#N/A
A6QLY3	LEPREL1 protein	P3H2	#N/A	#N/A	#N/A	#N/A	#N/A	#N/A	0	#N/A	0	1	1	#N/A	#N/A	#N/A
A6QLY4	Isochorismatase domain-containing protein 1	ISOC1	0.01	0.01	0.01	0.01	0.01	0.01	0.01	0.01	0	8	8	0.08	0.01	0
A6QLY7	Pre-B-cell leukemia transcription factor-interacting protein 1	PBXIP1	0.01	0.01	0.01	0	#N/A	0.01	0.01	0.01	0	7	7	#N/A	#N/A	#N/A
A6QLY8	IGFBP7 protein	IGFBP7	#N/A	0.01	0	#N/A	#N/A	#N/A	#N/A	0.01	0	3	3	#N/A	#N/A	#N/A
A6QLZ0	Galectin	LGALS3	0.01	0.01	0.01	0.01	0.01	0.01	0.01	0.01	0	8	8	0.08	0.01	0
A6QLZ3	ARSB protein	ARSB	0.01	0.01	0.01	0.01	0.01	0.01	0.01	0.01	0	8	8	0.08	0.01	0
A6QLZ5	Protein FAM177A1	FAM177A1	0.01	0.01	0.01	#N/A	0	#N/A	0	0.01	0	6	6	#N/A	#N/A	#N/A
A6QLZ6	GLRX5 protein	GLRX5	0.01	0.01	0.01	0.01	0.01	0.01	0.01	0.01	0	8	8	0.08	0.01	0
A6QLZ8	Coronin	CORO6	#N/A	0.01	#N/A	#N/A	#N/A	#N/A	#N/A	#N/A	0	1	1	#N/A	#N/A	#N/A
A6QM00	Acidic amino acid decarboxylase GADL1	GADL1	0	#N/A	#N/A	#N/A	#N/A	#N/A	#N/A	#N/A	0	1	1	#N/A	#N/A	#N/A
A6QM01	N-acetyl-alpha-glucosaminidase	NAGLU	0.01	0.01	0.01	0.01	0.01	0.01	0.01	0.01	0	8	8	0.08	0.01	0
A6QM02	NUP188 protein	NUP188	#N/A	#N/A	0.01	0.01	0.01	#N/A	0.01	0.01	0	5	5	#N/A	#N/A	#N/A
A6QM04	Protein zwilch homolog	ZWILCH	#N/A	#N/A	0.01	#N/A	#N/A	#N/A	0	#N/A	0	2	2	#N/A	#N/A	#N/A
A6QM06	Sterol regulatory element-binding protein cleavage-activating protein	SCAP	#N/A	0.01	#N/A	#N/A	#N/A	#N/A	#N/A	#N/A	0	1	1	#N/A	#N/A	#N/A
A6QM09	Uncharacterized protein		#N/A	0	#N/A	#N/A	0.01	0.01	0.01	0.01	0	5	5	#N/A	#N/A	#N/A
A6QM11	Pro-thyrotropin-releasing hormone	TRH	#N/A	0	#N/A	#N/A	#N/A	#N/A	#N/A	#N/A	0	1	1	#N/A	#N/A	#N/A
A6QNJ7	PGM5 protein	PGM5	#N/A	#N/A	#N/A	0.01	#N/A	#N/A	#N/A	0.01	0	2	2	#N/A	#N/A	#N/A
A6QNJ8	GANAB protein (Fragment)	GANAB	0.01	0.01	0.01	0.01	0.01	0.01	0.01	0.01	0	8	8	0.08	0.01	0
A6QNJ9	BAZ2B protein (Fragment)	BAZ2B	#N/A	#N/A	#N/A	0	#N/A	#N/A	0.01	#N/A	0	2	2	#N/A	#N/A	#N/A
A6QNK0	USP12P1 protein	USP12P1	0	#N/A	0	#N/A	0.01	#N/A	#N/A	0.01	0	4	4	#N/A	#N/A	#N/A
A6QNK1	Galactosylceramide sulfotransferase	GAL3ST1	#N/A	#N/A	0	#N/A	0.01	#N/A	#N/A	#N/A	0	2	2	#N/A	#N/A	#N/A
A6QNK3	STARD7 protein	STARD7	0.241977	#N/A	0.246466	0	#N/A	0	#N/A	#N/A	0	4	4	#N/A	#N/A	#N/A
A6QNK8	TAPBPL protein	TAPBPL	#N/A	0.01	#N/A	0	0.01	0.01	0.01	0.01	0	6	6	#N/A	#N/A	#N/A
A6QNL1	PTPRC protein (Fragment)	PTPRC	#N/A	#N/A	#N/A	0	#N/A	#N/A	#N/A	#N/A	0	1	1	#N/A	#N/A	#N/A
A6QNL3	CAMTA1 protein	CAMTA1	#N/A	0	#N/A	#N/A	#N/A	#N/A	#N/A	#N/A	0	1	1	#N/A	#N/A	#N/A
A6QNL5	PDIA6 protein (Fragment)	PDIA6	0.01	0.01	0.01	0.01	0.01	0.01	0.01	0.01	0	8	8	0.08	0.01	0
A6QNL6	Sodium/potassium-transporting ATPase subunit beta-1-interacting protein 2	NKAIN2	#N/A	#N/A	#N/A	0	#N/A	#N/A	#N/A	#N/A	0	1	1	#N/A	#N/A	#N/A
A6QNL8	MCAT protein (Fragment)	MCAT	0.01	#N/A	0.01	#N/A	#N/A	0.01	#N/A	#N/A	0	3	3	#N/A	#N/A	#N/A
A6QNM0	Septin 7	2007-09-01	0.01	0.01	0.01	0.01	0.01	0.01	0.01	0.01	0	8	8	0.08	0.01	0
A6QNM2	Ribosome-releasing factor 2, mitochondrial	GFM2	#N/A	#N/A	#N/A	#N/A	#N/A	0.01	#N/A	0.01	0	2	2	#N/A	#N/A	#N/A
A6QNM4	ITGAL protein	ITGAL	#N/A	#N/A	#N/A	#N/A	0.01	#N/A	#N/A	#N/A	0	1	1	#N/A	#N/A	#N/A
A6QNM5	INPP5K protein	INPP5K	0.01	0.01	0.01	0.01	0.01	0.01	0.01	0.01	0	8	8	0.08	0.01	0
A6QNM6	SMN protein (Fragment)	SMN	#N/A	#N/A	#N/A	#N/A	0.01	#N/A	#N/A	#N/A	0	1	1	#N/A	#N/A	#N/A
A6QNM9	SLC25A12 protein	SLC25A12	0.01	0.01	0.01	0.01	0.01	0.01	0.01	0.01	0	8	8	0.08	0.01	0
A6QNN2	CNOT2 protein	CNOT2	#N/A	#N/A	0.01	#N/A	#N/A	#N/A	#N/A	#N/A	0	1	1	#N/A	#N/A	#N/A
A6QNN7	Deoxyribonuclease	DNASE1L1	0.01	0.01	#N/A	#N/A	0.01	#N/A	#N/A	#N/A	0	3	3	#N/A	#N/A	#N/A
A6QNP1	AHCYL1 protein	AHCYL1	#N/A	#N/A	#N/A	#N/A	#N/A	0.01	#N/A	#N/A	0	1	1	#N/A	#N/A	#N/A
A6QNP3	Protein phosphatase 1 regulatory subunit 3B	PPP1R3B	#N/A	#N/A	#N/A	#N/A	0	#N/A	#N/A	#N/A	0	1	1	#N/A	#N/A	#N/A
A6QNP4	BTNL2 protein	BTNL2	#N/A	#N/A	#N/A	100	#N/A	#N/A	#N/A	#N/A	1	0	1	#N/A	#N/A	#N/A
A6QNP5	MGC139169 protein	MGC139169	#N/A	#N/A	#N/A	#N/A	0	#N/A	#N/A	#N/A	0	1	1	#N/A	#N/A	#N/A
A6QNQ3	UHRF2 protein	UHRF2	0.01	#N/A	#N/A	#N/A	#N/A	#N/A	0	#N/A	0	2	2	#N/A	#N/A	#N/A
A6QNQ6	DNA endonuclease RBBP8	RBBP8	#N/A	#N/A	0	#N/A	#N/A	0	#N/A	#N/A	0	2	2	#N/A	#N/A	#N/A
A6QNQ9	ILDR1 protein	ILDR1	#N/A	#N/A	#N/A	0	#N/A	#N/A	#N/A	#N/A	0	1	1	#N/A	#N/A	#N/A
A6QNR0	Hexosaminidase D	HEXD	#N/A	0.01	#N/A	0	#N/A	#N/A	#N/A	#N/A	0	2	2	#N/A	#N/A	#N/A
A6QNR2	LOC510660 protein	LOC510660	0	#N/A	#N/A	0	#N/A	#N/A	#N/A	#N/A	0	2	2	#N/A	#N/A	#N/A
A6QNR4	MTMR4 protein	MTMR4	0.01	#N/A	#N/A	#N/A	#N/A	0	#N/A	#N/A	0	2	2	#N/A	#N/A	#N/A
A6QNR8	TSC22D3 protein	TSC22D3	0	#N/A	#N/A	#N/A	#N/A	#N/A	0.01	0.01	0	3	3	#N/A	#N/A	#N/A
A6QNS2	UBE4B protein	UBE4B	0.01	0.01	0.01	0.01	0.01	#N/A	0.01	0.01	0	7	7	#N/A	#N/A	#N/A
A6QNS3	Active breakpoint cluster region-related protein	ABR	0.01	#N/A	0	0.01	0.01	0	#N/A	#N/A	0	5	5	#N/A	#N/A	#N/A
A6QNS6	NID1 protein	NID1	#N/A	#N/A	#N/A	0.01	#N/A	#N/A	#N/A	#N/A	0	1	1	#N/A	#N/A	#N/A
A6QNS7	Cardiomyopathy-associated protein 2	PDE4DIP	#N/A	#N/A	0	#N/A	#N/A	#N/A	#N/A	#N/A	0	1	1	#N/A	#N/A	#N/A
A6QNS8	HOOK2 protein	HOOK2	#N/A	#N/A	#N/A	#N/A	0.01	0	#N/A	#N/A	0	2	2	#N/A	#N/A	#N/A
A6QNT2	NARF protein	NARF	#N/A	0	#N/A	#N/A	#N/A	0.01	#N/A	#N/A	0	2	2	#N/A	#N/A	#N/A
A6QNT3	TUBE1 protein	TUBE1	#N/A	#N/A	#N/A	#N/A	0	#N/A	#N/A	#N/A	0	1	1	#N/A	#N/A	#N/A
A6QNT4	Constitutive coactivator of peroxisome proliferator-activated receptor gamma	FAM120B	0.01	0.01	0.01	0.01	0.01	0.01	0.01	0.01	0	8	8	0.08	0.01	0
A6QNT5	PCDHA13 protein (Fragment)	PCDHA13	#N/A	#N/A	#N/A	#N/A	#N/A	#N/A	0.01	#N/A	0	1	1	#N/A	#N/A	#N/A
A6QNT8	Protein transport protein Sec24A	SEC24A	0.01	0.01	0.01	0.01	#N/A	#N/A	0.01	0.01	0	6	6	#N/A	#N/A	#N/A
A6QNT9	BBS12 protein	BBS12	#N/A	#N/A	0	#N/A	#N/A	#N/A	#N/A	#N/A	0	1	1	#N/A	#N/A	#N/A
A6QNU6	DUSP27 protein	DUSP27	#N/A	#N/A	100	0	0.01	#N/A	0.01	#N/A	1	3	4	#N/A	#N/A	#N/A
A6QNU8	C24H18ORF10 protein	TPGS2	#N/A	#N/A	#N/A	#N/A	#N/A	0	#N/A	0	0	2	2	#N/A	#N/A	#N/A
A6QNV2	PADI2 protein	PADI2	#N/A	#N/A	0.01	#N/A	#N/A	#N/A	#N/A	#N/A	0	1	1	#N/A	#N/A	#N/A
A6QNV4	GGA1 protein (Fragment)	GGA1	0.01	0.01	#N/A	#N/A	#N/A	0.01	#N/A	#N/A	0	3	3	#N/A	#N/A	#N/A
A6QNV6	DNA polymerase kappa	POLK	100	0	#N/A	#N/A	0.01	100	#N/A	#N/A	2	2	4	#N/A	#N/A	#N/A
A6QNW2	PRDM9 protein	PRDM9	#N/A	#N/A	0.01	#N/A	#N/A	#N/A	#N/A	#N/A	0	1	1	#N/A	#N/A	#N/A
A6QNW3	PIGR protein	PIGR	0.01	#N/A	0.01	#N/A	#N/A	#N/A	#N/A	0.01	0	3	3	#N/A	#N/A	#N/A
A6QNW4	SYN1 protein	SYN1	#N/A	0	#N/A	#N/A	#N/A	#N/A	0.01	#N/A	0	2	2	#N/A	#N/A	#N/A
A6QNW7	CD5L protein	CD5L	#N/A	0	#N/A	#N/A	0.01	0.01	#N/A	0.01	0	4	4	#N/A	#N/A	#N/A
A6QNW8	Adhesion G protein-coupled receptor E5	ADGRE5	0.01	0.01	#N/A	0.01	0.01	0.01	0	#N/A	0	6	6	#N/A	#N/A	#N/A
A6QNX2	DPP7 protein	DPP7	0.01	0.01	#N/A	0.01	#N/A	#N/A	0.01	#N/A	0	4	4	#N/A	#N/A	#N/A
A6QNY0	TTF1 protein	TTF1	0.01	0	#N/A	0.01	#N/A	#N/A	0.01	#N/A	0	4	4	#N/A	#N/A	#N/A
A6QNY2	TACC2 protein	TACC2	#N/A	0.01	#N/A	#N/A	#N/A	0.01	#N/A	0	0	3	3	#N/A	#N/A	#N/A
A6QNY3	MOGAT2 protein	MOGAT2	#N/A	#N/A	#N/A	#N/A	#N/A	#N/A	0	#N/A	0	1	1	#N/A	#N/A	#N/A
A6QNY4	STAU1 protein (Fragment)	STAU1	0.01	0.01	0.01	0.01	0.01	0.01	0.01	0.01	0	8	8	0.08	0.01	0
A6QNZ5	MGC151537 protein	MAP7	#N/A	#N/A	0.01	#N/A	#N/A	#N/A	#N/A	#N/A	0	1	1	#N/A	#N/A	#N/A
A6QNZ9	Uncharacterized protein (Fragment)		0	#N/A	#N/A	#N/A	#N/A	#N/A	#N/A	#N/A	0	1	1	#N/A	#N/A	#N/A
A6QP00	HERC5 protein	HERC5	100	#N/A	#N/A	0	#N/A	#N/A	#N/A	#N/A	1	1	2	#N/A	#N/A	#N/A
A6QP01	Thioredoxin reductase-like selenoprotein T	SELENOT	0.01	0.01	#N/A	0	0	#N/A	0.01	#N/A	0	5	5	#N/A	#N/A	#N/A
A6QP03	KANK4 protein	KANK4	#N/A	#N/A	0	#N/A	0	#N/A	#N/A	#N/A	0	2	2	#N/A	#N/A	#N/A
A6QP05	Dehydrogenase/reductase SDR family member 12	DHRS12	#N/A	#N/A	#N/A	#N/A	0	#N/A	#N/A	100	1	1	2	#N/A	#N/A	#N/A
A6QP06	Synaptotagmin-like protein 2	SYTL2	#N/A	0	#N/A	#N/A	#N/A	#N/A	0.01	#N/A	0	2	2	#N/A	#N/A	#N/A
A6QP15	Hydroxyacid-oxoacid transhydrogenase, mitochondrial	ADHFE1	#N/A	#N/A	#N/A	#N/A	#N/A	#N/A	#N/A	100	1	0	1	#N/A	#N/A	#N/A
A6QP26	SIRT2 protein (Fragment)	SIRT2	0.01	0.01	0.01	0.01	0	#N/A	0.01	0.01	0	7	7	#N/A	#N/A	#N/A
A6QP28	SUPV3L1 protein	SUPV3L1	0	#N/A	0.01	#N/A	#N/A	#N/A	0.01	#N/A	0	3	3	#N/A	#N/A	#N/A
A6QP36	LMAN2 protein	LMAN2	0.01	0.01	0.01	0.01	0.01	0.01	0.01	0.01	0	8	8	0.08	0.01	0
A6QP39	MSLN protein	MSLN	#N/A	0.01	0.01	0.01	0.01	0.01	0.01	0.01	0	7	7	#N/A	#N/A	#N/A
A6QP40	LRR binding FLII interacting protein 1	LRRFIP1	#N/A	0.01	#N/A	0.01	#N/A	#N/A	#N/A	#N/A	0	2	2	#N/A	#N/A	#N/A
A6QP41	LOC512887 protein	LOC512887	#N/A	100	0	#N/A	#N/A	#N/A	#N/A	0	1	2	3	#N/A	#N/A	#N/A
A6QP44	FUK protein	FUK	0.01	0.01	0.01	0.01	0.01	0	0.01	0.01	0	8	8	0.07	0.00875	0
A6QP45	C9H6ORF203 protein	C9H6orf203	#N/A	#N/A	0	30.1525	#N/A	#N/A	#N/A	#N/A	1	1	2	#N/A	#N/A	#N/A
A6QP52	SMTN protein	SMTN	#N/A	#N/A	#N/A	0	#N/A	#N/A	#N/A	#N/A	0	1	1	#N/A	#N/A	#N/A
A6QP55	Sideroflexin-3	SFXN3	#N/A	#N/A	#N/A	#N/A	#N/A	0.01	#N/A	#N/A	0	1	1	#N/A	#N/A	#N/A
A6QP57	Protein-glutamine gamma-glutamyltransferase E	TGM3	0.01	#N/A	#N/A	0	0.01	0.01	#N/A	#N/A	0	4	4	#N/A	#N/A	#N/A
A6QP58	AP4B1 protein	AP4B1	#N/A	#N/A	#N/A	#N/A	#N/A	#N/A	0.01	#N/A	0	1	1	#N/A	#N/A	#N/A
A6QP60	Uncharacterized protein (Fragment)		#N/A	0.01	#N/A	#N/A	#N/A	0	#N/A	#N/A	0	2	2	#N/A	#N/A	#N/A
A6QP62	KRT23 protein	KRT23	0.01	#N/A	#N/A	#N/A	#N/A	#N/A	#N/A	#N/A	0	1	1	#N/A	#N/A	#N/A
A6QP63	GTF3C2 protein	GTF3C2	#N/A	#N/A	#N/A	0	#N/A	#N/A	#N/A	#N/A	0	1	1	#N/A	#N/A	#N/A
A6QP64	VPS37B protein (Fragment)	VPS37B	0	0.01	0.01	0.01	0.01	0.01	0.01	0.01	0	8	8	0.07	0.00875	0
A6QP68	tRNA pseudouridine synthase (Fragment)	PUSL1	#N/A	#N/A	0	#N/A	#N/A	#N/A	#N/A	0	0	2	2	#N/A	#N/A	#N/A
A6QP69	TXLNB protein	TXLNB	#N/A	#N/A	0	#N/A	#N/A	#N/A	#N/A	#N/A	0	1	1	#N/A	#N/A	#N/A
A6QP71	CDH15 protein	CDH15	#N/A	#N/A	#N/A	#N/A	#N/A	#N/A	#N/A	0.01	0	1	1	#N/A	#N/A	#N/A
A6QP73	RNA helicase	DDX31	0.01	0.01	0.01	0.01	0.01	0.01	0.01	0.01	0	8	8	0.08	0.01	0
A6QP75	ALS2 C-terminal-like protein	ALS2CL	#N/A	#N/A	0.01	#N/A	#N/A	0.01	0	0.01	0	4	4	#N/A	#N/A	#N/A
A6QP76	PEAR1 protein	PEAR1	#N/A	#N/A	0	0	#N/A	#N/A	#N/A	#N/A	0	2	2	#N/A	#N/A	#N/A
A6QP77	TCOF1 protein (Fragment)	TCOF1	0.01	#N/A	0.01	0.01	#N/A	#N/A	0.01	#N/A	0	4	4	#N/A	#N/A	#N/A
A6QP79	Collectin-12	COLEC12	#N/A	#N/A	#N/A	#N/A	#N/A	#N/A	0	#N/A	0	1	1	#N/A	#N/A	#N/A
A6QP83	FUBP3 protein	FUBP3	#N/A	#N/A	#N/A	#N/A	#N/A	#N/A	0	#N/A	0	1	1	#N/A	#N/A	#N/A
A6QP85	KLHL31 protein	KLHL31	#N/A	0	#N/A	#N/A	#N/A	#N/A	#N/A	0	0	2	2	#N/A	#N/A	#N/A
A6QP89	MYBPC1 protein	MYBPC1	#N/A	#N/A	#N/A	0	0	#N/A	#N/A	0	0	3	3	#N/A	#N/A	#N/A
A6QP90	KRT32 protein	KRT32	0	#N/A	#N/A	#N/A	#N/A	#N/A	#N/A	#N/A	0	1	1	#N/A	#N/A	#N/A
A6QP92	Trichohyalin-like protein 1	TCHHL1	#N/A	0.01	0.01	#N/A	#N/A	#N/A	#N/A	0.01	0	3	3	#N/A	#N/A	#N/A
A6QP93	KLHL2 protein	KLHL2	#N/A	#N/A	#N/A	0	#N/A	#N/A	#N/A	#N/A	0	1	1	#N/A	#N/A	#N/A
A6QP94	LAS1 like, ribosome biogenesis factor	LAS1L	#N/A	#N/A	0.01	0.01	#N/A	0.01	0.01	0.01	0	5	5	#N/A	#N/A	#N/A
A6QP98	LOC529366 protein (Fragment)	LOC529366	0.01	#N/A	0.01	#N/A	#N/A	#N/A	0.01	0	0	4	4	#N/A	#N/A	#N/A
A6QP99	LMOD3 protein	LMOD3	#N/A	#N/A	#N/A	#N/A	#N/A	#N/A	#N/A	0	0	1	1	#N/A	#N/A	#N/A
A6QPA0	Protein shisa-2 homolog	SHISA2	#N/A	#N/A	#N/A	0	#N/A	#N/A	#N/A	#N/A	0	1	1	#N/A	#N/A	#N/A
A6QPA1	CCDC90B protein	CCDC90B	#N/A	#N/A	#N/A	#N/A	#N/A	#N/A	#N/A	100	1	0	1	#N/A	#N/A	#N/A
A6QPA5	HOXA10 protein	HOXA10	#N/A	#N/A	0.01	#N/A	#N/A	#N/A	#N/A	#N/A	0	1	1	#N/A	#N/A	#N/A
A6QPA8	DUS4L protein	DUS4L	#N/A	#N/A	0	#N/A	#N/A	#N/A	#N/A	#N/A	0	1	1	#N/A	#N/A	#N/A
A6QPB2	G-rich RNA sequence binding factor 1	GRSF1	#N/A	#N/A	#N/A	#N/A	#N/A	#N/A	0.01	#N/A	0	1	1	#N/A	#N/A	#N/A
A6QPB3	Collagen alpha-1(XVII) chain	COL17A1	#N/A	#N/A	#N/A	#N/A	#N/A	0	#N/A	#N/A	0	1	1	#N/A	#N/A	#N/A
A6QPB4	Vesicle transport protein	SFT2D2	0.01	0.01	0.01	0.01	0.01	0	0.01	0.01	0	8	8	0.07	0.00875	0
A6QPB5	PGM1 protein	PGM1	#N/A	#N/A	#N/A	0	#N/A	#N/A	0.01	0.01	0	3	3	#N/A	#N/A	#N/A
A6QPB7	N-acetylated alpha-linked acidic dipeptidase like 1	NAALADL1	#N/A	#N/A	#N/A	#N/A	#N/A	0	#N/A	#N/A	0	1	1	#N/A	#N/A	#N/A
A6QPC0	Uncharacterized protein C10orf82 homolog		0	#N/A	#N/A	#N/A	#N/A	#N/A	#N/A	#N/A	0	1	1	#N/A	#N/A	#N/A
A6QPC1	GNAS protein	GNAS	#N/A	#N/A	0.01	#N/A	#N/A	#N/A	#N/A	#N/A	0	1	1	#N/A	#N/A	#N/A
A6QPC5	CTNNA2 protein	CTNNA2	0.01	#N/A	#N/A	#N/A	#N/A	#N/A	#N/A	#N/A	0	1	1	#N/A	#N/A	#N/A
A6QPC6	SIRPA protein	SIRPA	#N/A	#N/A	#N/A	#N/A	0.01	#N/A	#N/A	#N/A	0	1	1	#N/A	#N/A	#N/A
A6QPD4	LOC790886 protein	LOC790886	#N/A	#N/A	#N/A	#N/A	#N/A	#N/A	#N/A	0.01	0	1	1	#N/A	#N/A	#N/A
A6QPD5	UDP-glucuronosyltransferase	LOC781988	#N/A	#N/A	#N/A	#N/A	#N/A	0	#N/A	#N/A	0	1	1	#N/A	#N/A	#N/A
A6QPD9	Phospholipid scramblase	PLSCR1	0	#N/A	#N/A	#N/A	#N/A	#N/A	#N/A	#N/A	0	1	1	#N/A	#N/A	#N/A
A6QPE1	RNA-binding protein 48	RBM48	#N/A	#N/A	#N/A	0.01	#N/A	#N/A	0	#N/A	0	2	2	#N/A	#N/A	#N/A
A6QPE5	PGGT1B protein (Fragment)	PGGT1B	#N/A	#N/A	0.01	#N/A	#N/A	#N/A	#N/A	0.01	0	2	2	#N/A	#N/A	#N/A
A6QPE7	Ankyrin repeat domain-containing protein 65	ANKRD65	#N/A	#N/A	#N/A	0	#N/A	0.01	#N/A	#N/A	0	2	2	#N/A	#N/A	#N/A
A6QPE8	Kinesin-like protein	KIF2C	#N/A	#N/A	#N/A	#N/A	#N/A	#N/A	0.01	0.01	0	2	2	#N/A	#N/A	#N/A
A6QPE9	LOC515336 protein	LOC515336	#N/A	#N/A	#N/A	#N/A	#N/A	#N/A	0.01	#N/A	0	1	1	#N/A	#N/A	#N/A
A6QPF3	ADH4 protein	ADH4	#N/A	0	#N/A	#N/A	#N/A	#N/A	#N/A	#N/A	0	1	1	#N/A	#N/A	#N/A
A6QPF8	Transmembrane protein 120B	TMEM120B	#N/A	0	#N/A	#N/A	#N/A	#N/A	#N/A	#N/A	0	1	1	#N/A	#N/A	#N/A
A6QPG6	LANCL2 protein	LANCL2	0.01	0.01	0.01	0.01	0.01	0.01	0.01	0.01	0	8	8	0.08	0.01	0
A6QPG9	Solute carrier family 25 (Mitochondrial carrier; Graves disease autoantigen), member 16	SLC25A16	#N/A	#N/A	#N/A	#N/A	#N/A	#N/A	#N/A	0	0	1	1	#N/A	#N/A	#N/A
A6QPH1	Partner of Y14 and mago	PYM1	0	#N/A	0.01	#N/A	#N/A	#N/A	0	0.01	0	4	4	#N/A	#N/A	#N/A
A6QPH2	SIPA1 protein	SIPA1	0.01	#N/A	#N/A	#N/A	#N/A	#N/A	#N/A	#N/A	0	1	1	#N/A	#N/A	#N/A
A6QPH7	AKR7A2 protein	AKR7A2	0.01	0.01	0.01	0.01	#N/A	#N/A	#N/A	0.01	0	5	5	#N/A	#N/A	#N/A
A6QPI1	Probable UDP-sugar transporter protein SLC35A5	SLC35A5	#N/A	#N/A	0	#N/A	#N/A	#N/A	#N/A	#N/A	0	1	1	#N/A	#N/A	#N/A
A6QPI4	Protein FAM162B	FAM162B	#N/A	#N/A	#N/A	0.01	#N/A	#N/A	#N/A	#N/A	0	1	1	#N/A	#N/A	#N/A
A6QPI6	Mitochondrial import receptor subunit TOM22 homolog	TOMM22	#N/A	0	#N/A	0.01	#N/A	#N/A	0.01	#N/A	0	3	3	#N/A	#N/A	#N/A
A6QPJ3	TRABD protein	TRABD	#N/A	#N/A	#N/A	0	#N/A	#N/A	#N/A	#N/A	0	1	1	#N/A	#N/A	#N/A
A6QPJ6	Peptidylprolyl isomerase	FKBP7	#N/A	#N/A	0.01	#N/A	#N/A	#N/A	0.01	#N/A	0	2	2	#N/A	#N/A	#N/A
A6QPK3	LOC539067 protein	LRIF1	0.01	0	#N/A	#N/A	#N/A	#N/A	#N/A	#N/A	0	2	2	#N/A	#N/A	#N/A
A6QPK4	PEX26 protein	PEX26	#N/A	0	#N/A	#N/A	#N/A	#N/A	0	#N/A	0	2	2	#N/A	#N/A	#N/A
A6QPK7	PTI protein	PTI	#N/A	#N/A	#N/A	0.01	#N/A	#N/A	#N/A	#N/A	0	1	1	#N/A	#N/A	#N/A
A6QPL3	PQ loop repeat containing 3	PQLC3	0.01	#N/A	#N/A	#N/A	#N/A	#N/A	0	0.01	0	3	3	#N/A	#N/A	#N/A
A6QPL4	Kinesin-like protein KIF22	KIF22	#N/A	#N/A	0	#N/A	#N/A	#N/A	0	#N/A	0	2	2	#N/A	#N/A	#N/A
A6QPL7	DDN protein	DDN	#N/A	#N/A	#N/A	#N/A	#N/A	#N/A	#N/A	0	0	1	1	#N/A	#N/A	#N/A
A6QPL8	NAAA protein	NAAA	0.01	0.01	0.01	0.0799944	0.01	0.829047	0.01	0.01	0	8	8	0.969041	0.12113	0
A6QPM9	PTMS protein	PTMS	#N/A	#N/A	#N/A	#N/A	0.01	#N/A	#N/A	0	0	2	2	#N/A	#N/A	#N/A
A6QPN0	GABBR1 protein	GABBR1	#N/A	0	#N/A	#N/A	#N/A	0	#N/A	#N/A	0	2	2	#N/A	#N/A	#N/A
A6QPN3	ZNF777 protein (Fragment)	ZNF777	#N/A	#N/A	#N/A	0	#N/A	#N/A	#N/A	#N/A	0	1	1	#N/A	#N/A	#N/A
A6QPN5	Matrix metallopeptidase 2 (Gelatinase A, 72kDa gelatinase, 72kDa type IV collagenase)	MMP2	#N/A	#N/A	#N/A	#N/A	0.01	0	#N/A	#N/A	0	2	2	#N/A	#N/A	#N/A
A6QPN6	Gamma-interferon-inducible lysosomal thiol reductase	IFI30	#N/A	0.01	0.01	0.01	#N/A	#N/A	#N/A	#N/A	0	3	3	#N/A	#N/A	#N/A
A6QPP1	MGC157263 protein	SLC22A31	0	#N/A	#N/A	#N/A	0	#N/A	#N/A	#N/A	0	2	2	#N/A	#N/A	#N/A
A6QPP2	SERPIND1 protein	SERPIND1	0.01	0.01	0.01	0.01	0.01	0.01	0.0530569	0.01	0	8	8	0.123057	0.0153821	0
A6QPP7	ELA2 protein	ELANE	#N/A	#N/A	#N/A	#N/A	0.01	0.01	0	#N/A	0	3	3	#N/A	#N/A	#N/A
A6QPQ0	MORC4 protein	MORC4	0	0	0	#N/A	#N/A	#N/A	#N/A	#N/A	0	3	3	#N/A	#N/A	#N/A
A6QPQ1	NEPN protein	NEPN	#N/A	#N/A	#N/A	#N/A	#N/A	0	#N/A	#N/A	0	1	1	#N/A	#N/A	#N/A
A6QPQ5	39S ribosomal protein L1, mitochondrial	MRPL1	0	#N/A	0.01	0.01	#N/A	#N/A	0.01	0.01	0	5	5	#N/A	#N/A	#N/A
A6QPR0	COG5 protein	COG5	0	#N/A	#N/A	#N/A	#N/A	#N/A	#N/A	#N/A	0	1	1	#N/A	#N/A	#N/A
A6QPR1	PCYOX1 protein	PCYOX1	0.01	0.01	0.01	0.01	0.01	0.01	0.01	0.01	0	8	8	0.08	0.01	0
A6QPS1	PPCS protein	PPCS	0.01	0.01	0.01	0.01	0.01	#N/A	#N/A	0.01	0	6	6	#N/A	#N/A	#N/A
A6QPS3	RABGAP1L protein	RABGAP1L	0.01	#N/A	#N/A	#N/A	#N/A	#N/A	0.01	#N/A	0	2	2	#N/A	#N/A	#N/A
A6QPS5	CENPI protein	CENPI	#N/A	#N/A	0.01	0	#N/A	#N/A	#N/A	#N/A	0	2	2	#N/A	#N/A	#N/A
A6QPS8	SLC15A3 protein (Fragment)	SLC15A3	#N/A	#N/A	0.01	#N/A	#N/A	#N/A	#N/A	#N/A	0	1	1	#N/A	#N/A	#N/A
A6QPT1	ATXN7L2 protein	ATXN7L2	#N/A	#N/A	#N/A	0	#N/A	#N/A	#N/A	#N/A	0	1	1	#N/A	#N/A	#N/A
A6QPT4	MPO protein	MPO	#N/A	#N/A	#N/A	#N/A	0.01	0.01	#N/A	#N/A	0	2	2	#N/A	#N/A	#N/A
A6QPT5	AP1GBP1 protein	AP1GBP1	#N/A	#N/A	0	#N/A	#N/A	#N/A	#N/A	#N/A	0	1	1	#N/A	#N/A	#N/A
A6QPT6	Neurotrophin receptor-interacting factor homolog	ZNF274	#N/A	#N/A	#N/A	#N/A	0	#N/A	0	#N/A	0	2	2	#N/A	#N/A	#N/A
A6QPT7	Endoplasmic reticulum aminopeptidase 2	ERAP2	0.01	0.01	0.01	0.01	0.01	0.01	0.01	0.01	0	8	8	0.08	0.01	0
A6QPT9	LOC535754 protein (Fragment)	LOC535754	#N/A	#N/A	#N/A	#N/A	0.392537	#N/A	#N/A	#N/A	0	1	1	#N/A	#N/A	#N/A
A6QPU2	ARHGAP12 protein	ARHGAP12	#N/A	#N/A	#N/A	0.01	#N/A	#N/A	#N/A	0	0	2	2	#N/A	#N/A	#N/A
A6QPU3	Elongin A	ELOA	#N/A	#N/A	#N/A	0.01	#N/A	#N/A	0	0.01	0	3	3	#N/A	#N/A	#N/A
A6QPU5	Aspartate--tRNA ligase, mitochondrial	DARS2	#N/A	#N/A	#N/A	#N/A	#N/A	#N/A	0	0.01	0	2	2	#N/A	#N/A	#N/A
A6QPV1	RCC2 protein	RCC2	#N/A	0.01	#N/A	#N/A	0.01	0.01	#N/A	#N/A	0	3	3	#N/A	#N/A	#N/A
A6QPV3	GBP4 protein	GBP4	#N/A	#N/A	#N/A	#N/A	#N/A	#N/A	#N/A	0.01	0	1	1	#N/A	#N/A	#N/A
A6QPW6	SERPINI2 protein	SERPINI2	#N/A	#N/A	#N/A	#N/A	0	#N/A	#N/A	#N/A	0	1	1	#N/A	#N/A	#N/A
A6QPW7	TNF receptor superfamily member 6b	TNFRSF6B	#N/A	#N/A	#N/A	#N/A	0.01	0	#N/A	#N/A	0	2	2	#N/A	#N/A	#N/A
A6QPY0	Dolichyl-diphosphooligosaccharide--protein glycosyltransferase 48 kDa subunit	DDOST	#N/A	0.01	#N/A	#N/A	#N/A	#N/A	0.01	#N/A	0	2	2	#N/A	#N/A	#N/A
A6QPY7	LGI4 protein (Fragment)	LGI4	0.01	0	#N/A	0.01	#N/A	#N/A	#N/A	#N/A	0	3	3	#N/A	#N/A	#N/A
A6QPY8	Peptidyl-prolyl cis-trans isomerase NIMA-interacting 4	PIN4	0.01	0	0.01	0	0.01	#N/A	0.01	0.01	0	7	7	#N/A	#N/A	#N/A
A6QPZ0	CSTB protein	CSTB	0.01	0.01	0.01	0.01	0.01	#N/A	0.01	0.01	0	7	7	#N/A	#N/A	#N/A
A6QPZ3	NUP35 protein	NUP35	#N/A	#N/A	#N/A	0.01	#N/A	0.01	#N/A	#N/A	0	2	2	#N/A	#N/A	#N/A
A6QPZ4	SERPINB4 protein	SERPINB4	#N/A	#N/A	#N/A	#N/A	#N/A	0.01	0.01	#N/A	0	2	2	#N/A	#N/A	#N/A
A6QQ06	100125581 protein	100125581	#N/A	#N/A	#N/A	#N/A	#N/A	#N/A	0.01	#N/A	0	1	1	#N/A	#N/A	#N/A
A6QQ07	Biotinidase	BTD	0.01	0.01	0.01	0.01	0.01	0.01	0.01	0.01	0	8	8	0.08	0.01	0
A6QQ09	LOC100138230 protein (Fragment)	LOC100138230	0.01	#N/A	#N/A	#N/A	#N/A	#N/A	0	0	0	3	3	#N/A	#N/A	#N/A
A6QQ11	PGM2 protein (Fragment)	PGM2	0.01	0.01	0.01	0.01	0.01	0.01	0.01	0.01	0	8	8	0.08	0.01	0
A6QQ14	DNA polymerase epsilon subunit 4	POLE4	#N/A	#N/A	0	#N/A	#N/A	#N/A	#N/A	0.01	0	2	2	#N/A	#N/A	#N/A
A6QQ15	NEK4 protein	NEK4	#N/A	#N/A	#N/A	#N/A	#N/A	#N/A	0	#N/A	0	1	1	#N/A	#N/A	#N/A
A6QQ17	DEPDC6 protein	DEPDC6	0	#N/A	#N/A	#N/A	#N/A	#N/A	#N/A	#N/A	0	1	1	#N/A	#N/A	#N/A
A6QQ20	TGOLN2 protein (Fragment)	TGOLN2	#N/A	#N/A	#N/A	#N/A	#N/A	#N/A	0	#N/A	0	1	1	#N/A	#N/A	#N/A
A6QQ21	COP9 signalosome complex subunit 6	COPS6	#N/A	#N/A	0.01	#N/A	0.01	0	#N/A	0.01	0	4	4	#N/A	#N/A	#N/A
A6QQ24	N-acetylglucosaminyl-phosphatidylinositol de-N-acetylase	PIGL	#N/A	#N/A	#N/A	#N/A	#N/A	#N/A	0.01	0.01	0	2	2	#N/A	#N/A	#N/A
A6QQ38	Uncharacterized protein		0.01	#N/A	#N/A	#N/A	#N/A	#N/A	#N/A	0	0	2	2	#N/A	#N/A	#N/A
A6QQ47	Vacuolar protein sorting-associated protein 51 homolog	VPS51	#N/A	#N/A	0.01	0.01	#N/A	#N/A	0.01	0.0288519	0	4	4	#N/A	#N/A	#N/A
A6QQ52	MGC152281 protein	MGC152281	#N/A	#N/A	#N/A	#N/A	#N/A	#N/A	0.01	#N/A	0	1	1	#N/A	#N/A	#N/A
A6QQ55	LOC515697 protein	LOC515697	#N/A	#N/A	#N/A	#N/A	#N/A	#N/A	#N/A	0.01	0	1	1	#N/A	#N/A	#N/A
A6QQ57	HIPK2 protein	HIPK2	#N/A	#N/A	0	#N/A	#N/A	#N/A	#N/A	#N/A	0	1	1	#N/A	#N/A	#N/A
A6QQ59	Keratinocyte-associated protein 2	KRTCAP2	0.01	0	0.01	0.01	0.01	#N/A	0.01	0.01	0	7	7	#N/A	#N/A	#N/A
A6QQ60	O(6)-methylguanine-induced apoptosis 2	STPG1	#N/A	#N/A	#N/A	#N/A	#N/A	#N/A	0	#N/A	0	1	1	#N/A	#N/A	#N/A
A6QQ64	HERPUD1 protein	HERPUD1	#N/A	#N/A	#N/A	#N/A	#N/A	#N/A	0.01	#N/A	0	1	1	#N/A	#N/A	#N/A
A6QQ68	Protein FAM228B	FAM228B	#N/A	#N/A	#N/A	#N/A	#N/A	0.01	0	#N/A	0	2	2	#N/A	#N/A	#N/A
A6QQ69	Desumoylating isopeptidase 2	DESI2	#N/A	#N/A	#N/A	#N/A	#N/A	#N/A	0	#N/A	0	1	1	#N/A	#N/A	#N/A
A6QQ70	Microtubule-associated protein 1S	MAP1S	#N/A	0.01	0.01	0.01	#N/A	#N/A	0.01	#N/A	0	4	4	#N/A	#N/A	#N/A
A6QQ71	Inactive peptidyl-prolyl cis-trans isomerase FKBP6	FKBP6	0.01	#N/A	#N/A	#N/A	#N/A	#N/A	#N/A	#N/A	0	1	1	#N/A	#N/A	#N/A
A6QQ75	MAGEB16 protein	MAGEB16	0	#N/A	#N/A	#N/A	#N/A	#N/A	#N/A	#N/A	0	1	1	#N/A	#N/A	#N/A
A6QQ79	Uncharacterized protein (Fragment)		#N/A	#N/A	#N/A	#N/A	#N/A	#N/A	#N/A	0	0	1	1	#N/A	#N/A	#N/A
A6QQ81	DSN1 homolog, MIS12 kinetochore complex component	DSN1	#N/A	#N/A	#N/A	#N/A	0.01	#N/A	0	#N/A	0	2	2	#N/A	#N/A	#N/A
A6QQ83	Acyl-CoA thioesterase 13	ACOT13	0.01	0.01	0.01	0.01	#N/A	0.01	0.01	#N/A	0	6	6	#N/A	#N/A	#N/A
A6QQ85	Uroplakin-3b-like protein 1	UPK3BL1	0.01	0.01	0.01	0.01	0.01	0.01	0.01	0.01	0	8	8	0.08	0.01	0
A6QQ89	LOC512150 protein	LOC512150	#N/A	0	#N/A	#N/A	#N/A	#N/A	#N/A	#N/A	0	1	1	#N/A	#N/A	#N/A
A6QQ99	CCDC88A protein (Fragment)	CCDC88A	#N/A	#N/A	0	#N/A	#N/A	#N/A	#N/A	#N/A	0	1	1	#N/A	#N/A	#N/A
A6QQA1	MFSD2 protein	MFSD2A	#N/A	#N/A	#N/A	#N/A	#N/A	#N/A	#N/A	0	0	1	1	#N/A	#N/A	#N/A
A6QQA2	TMCC1 protein	TMCC1	#N/A	#N/A	#N/A	0	#N/A	#N/A	#N/A	#N/A	0	1	1	#N/A	#N/A	#N/A
A6QQA7	RIPK3 protein	RIPK3	#N/A	#N/A	#N/A	#N/A	0.01	#N/A	#N/A	#N/A	0	1	1	#N/A	#N/A	#N/A
A6QQA8	Sulfhydryl oxidase	QSOX1	0.01	0.01	0.01	0.01	0.01	0.01	0.01	0.01	0	8	8	0.08	0.01	0
A6QQA9	ACOT2 protein	ACOT2	0	0.01	0.01	#N/A	#N/A	#N/A	0.01	#N/A	0	4	4	#N/A	#N/A	#N/A
A6QQB7	TRAF interacting protein	TRAIP	#N/A	0	#N/A	#N/A	#N/A	#N/A	#N/A	#N/A	0	1	1	#N/A	#N/A	#N/A
A6QQC0	Activator of 90 kDa heat shock protein ATPase homolog 2	AHSA2	#N/A	#N/A	#N/A	0	#N/A	#N/A	#N/A	#N/A	0	1	1	#N/A	#N/A	#N/A
A6QQC1	LOC100125388 protein	ZNF891	#N/A	#N/A	0	#N/A	#N/A	#N/A	#N/A	#N/A	0	1	1	#N/A	#N/A	#N/A
A6QQC4	GPR175 protein	GPR175	#N/A	#N/A	#N/A	#N/A	#N/A	#N/A	0	#N/A	0	1	1	#N/A	#N/A	#N/A
A6QQC7	LOXL2 protein (Fragment)	LOXL2	#N/A	0.01	#N/A	#N/A	#N/A	#N/A	#N/A	#N/A	0	1	1	#N/A	#N/A	#N/A
A6QQC9	OLFM4 protein (Fragment)	OLFM4	#N/A	#N/A	#N/A	0	0.01	0.01	0.01	#N/A	0	4	4	#N/A	#N/A	#N/A
A6QQD1	MYLIP protein	MYLIP	0	#N/A	#N/A	#N/A	#N/A	#N/A	#N/A	0	0	2	2	#N/A	#N/A	#N/A
A6QQD5	SLC27A6 protein	SLC27A6	0.01	0.01	0.01	0.01	#N/A	0.01	0.01	0.01	0	7	7	#N/A	#N/A	#N/A
A6QQD7	HRC protein	HRC	#N/A	#N/A	0	#N/A	#N/A	#N/A	0	#N/A	0	2	2	#N/A	#N/A	#N/A
A6QQD8	Uncharacterized protein (Fragment)		0.01	#N/A	0	0.01	0	#N/A	0.01	#N/A	0	5	5	#N/A	#N/A	#N/A
A6QQD9	OGT protein	OGT	#N/A	#N/A	#N/A	#N/A	#N/A	#N/A	0.01	#N/A	0	1	1	#N/A	#N/A	#N/A
A6QQE6	MSH3 protein (Fragment)	MSH3	#N/A	#N/A	0	0	#N/A	#N/A	0.01	#N/A	0	3	3	#N/A	#N/A	#N/A
A6QQF0	PSAPL1 protein	PSAPL1	#N/A	#N/A	#N/A	#N/A	#N/A	#N/A	#N/A	0	0	1	1	#N/A	#N/A	#N/A
A6QQF3	TJP2 protein	TJP2	#N/A	0	#N/A	#N/A	#N/A	#N/A	#N/A	#N/A	0	1	1	#N/A	#N/A	#N/A
A6QQF4	DHX40 protein (Fragment)	DHX40	#N/A	#N/A	#N/A	#N/A	#N/A	#N/A	#N/A	0.01	0	1	1	#N/A	#N/A	#N/A
A6QQF5	Quinone oxidoreductase-like protein 2		#N/A	#N/A	#N/A	#N/A	#N/A	#N/A	0	#N/A	0	1	1	#N/A	#N/A	#N/A
A6QQF6	Suprabasin	SBSN	#N/A	#N/A	#N/A	0	0	#N/A	#N/A	#N/A	0	2	2	#N/A	#N/A	#N/A
A6QQG4	MYPN protein	MYPN	#N/A	#N/A	#N/A	#N/A	#N/A	#N/A	0	#N/A	0	1	1	#N/A	#N/A	#N/A
A6QQG5	KCTD9 protein	KCTD9	#N/A	#N/A	#N/A	0.01	#N/A	#N/A	#N/A	#N/A	0	1	1	#N/A	#N/A	#N/A
A6QQG7	TTPAL protein (Fragment)	TTPAL	#N/A	#N/A	0	#N/A	#N/A	#N/A	#N/A	0.01	0	2	2	#N/A	#N/A	#N/A
A6QQG9	FERMT1 protein (Fragment)	FERMT1	#N/A	#N/A	#N/A	#N/A	#N/A	0	#N/A	#N/A	0	1	1	#N/A	#N/A	#N/A
A6QQH0	LOC781494 protein	LOC781494	100	#N/A	#N/A	#N/A	#N/A	#N/A	0	#N/A	1	1	2	#N/A	#N/A	#N/A
A6QQH1	PIR protein	PIR	#N/A	#N/A	#N/A	#N/A	#N/A	#N/A	0.01	0	0	2	2	#N/A	#N/A	#N/A
A6QQH2	HAUS augmin like complex subunit 7	HAUS7	0.01	#N/A	#N/A	#N/A	#N/A	#N/A	#N/A	#N/A	0	1	1	#N/A	#N/A	#N/A
A6QQI1	ROBO4 protein	ROBO4	#N/A	#N/A	0	#N/A	#N/A	0.01	#N/A	#N/A	0	2	2	#N/A	#N/A	#N/A
A6QQI5	Cysteine protease	ATG4D	#N/A	#N/A	#N/A	0	#N/A	#N/A	#N/A	#N/A	0	1	1	#N/A	#N/A	#N/A
A6QQI6	BCAS3 protein (Fragment)	BCAS3	0.01	0.01	0	0.01	#N/A	#N/A	#N/A	0.01	0	5	5	#N/A	#N/A	#N/A
A6QQI8	MMAA protein	MMAA	0	#N/A	#N/A	#N/A	#N/A	0.01	#N/A	0.01	0	3	3	#N/A	#N/A	#N/A
A6QQJ1	TP53BP1 protein	TP53BP1	#N/A	#N/A	#N/A	0.01	#N/A	#N/A	0	#N/A	0	2	2	#N/A	#N/A	#N/A
A6QQJ2	TMEM140 protein	TMEM140	#N/A	0.01	#N/A	#N/A	#N/A	#N/A	0.01	0.01	0	3	3	#N/A	#N/A	#N/A
A6QQJ3	Peripherin	PRPH	#N/A	0	#N/A	#N/A	#N/A	#N/A	#N/A	#N/A	0	1	1	#N/A	#N/A	#N/A
A6QQJ4	TIMELESS protein	TIMELESS	0	#N/A	0	#N/A	#N/A	#N/A	#N/A	0	0	3	3	#N/A	#N/A	#N/A
A6QQJ9	GPRASP1 protein	GPRASP1	#N/A	0	#N/A	#N/A	#N/A	#N/A	#N/A	0	0	2	2	#N/A	#N/A	#N/A
A6QQK2	MAP3K7IP1 protein	MAP3K7IP1	#N/A	#N/A	#N/A	#N/A	0	#N/A	#N/A	#N/A	0	1	1	#N/A	#N/A	#N/A
A6QQK3	MOSPD2 protein	MOSPD2	0.01	0.01	0.01	0.01	0.01	#N/A	0.01	0.01	0	7	7	#N/A	#N/A	#N/A
A6QQK8	TEX2 protein	TEX2	#N/A	#N/A	0.01	0.01	#N/A	#N/A	#N/A	0.01	0	3	3	#N/A	#N/A	#N/A
A6QQL3	Septin-14	2014-09-01	#N/A	#N/A	#N/A	0	#N/A	#N/A	#N/A	#N/A	0	1	1	#N/A	#N/A	#N/A
A6QQL4	UBFD1 protein	UBFD1	0.01	0.01	0.01	0.01	#N/A	0.01	0.01	0.01	0	7	7	#N/A	#N/A	#N/A
A6QQL7	DCN1-like protein	DCUN1D1	#N/A	#N/A	#N/A	#N/A	#N/A	#N/A	#N/A	0.01	0	1	1	#N/A	#N/A	#N/A
A6QQL9	Signal recognition particle 14 kDa protein	SRP14	0.01	0.01	0.01	0.01	#N/A	0.01	0.01	0.01	0	7	7	#N/A	#N/A	#N/A
A6QQM0	Neurogenic differentiation factor	NEUROD1	#N/A	0	#N/A	#N/A	#N/A	#N/A	#N/A	#N/A	0	1	1	#N/A	#N/A	#N/A
A6QQM1	CCNY protein	CCNY	#N/A	#N/A	#N/A	0.01	0	#N/A	#N/A	0.01	0	3	3	#N/A	#N/A	#N/A
A6QQM3	LRRC48 protein	LRRC48	#N/A	#N/A	#N/A	0	#N/A	#N/A	#N/A	#N/A	0	1	1	#N/A	#N/A	#N/A
A6QQM7	CLIP4 protein	CLIP4	#N/A	#N/A	#N/A	#N/A	#N/A	#N/A	0	#N/A	0	1	1	#N/A	#N/A	#N/A
A6QQM8	Coiled-coil domain-containing protein 42	CCDC42	#N/A	#N/A	#N/A	#N/A	#N/A	#N/A	0	#N/A	0	1	1	#N/A	#N/A	#N/A
A6QQN0	SYVN1 protein	SYVN1	#N/A	0.01	#N/A	#N/A	#N/A	#N/A	#N/A	#N/A	0	1	1	#N/A	#N/A	#N/A
A6QQN2	Tyrosine-protein phosphatase non-receptor type	PTPN1	0.01	0.01	0.01	0.01	0.01	0.01	0.01	0.01	0	8	8	0.08	0.01	0
A6QQN4	TSR1 protein	TSR1	#N/A	#N/A	0.01	#N/A	#N/A	0.01	#N/A	#N/A	0	2	2	#N/A	#N/A	#N/A
A6QQN6	Acid sphingomyelinase-like phosphodiesterase	SMPDL3B	0.01	0.01	0.01	0.01	0.01	0.01	0.01	0.01	0	8	8	0.08	0.01	0
A6QQN7	ANKRD13D protein	ANKRD13D	#N/A	#N/A	#N/A	#N/A	#N/A	#N/A	0	#N/A	0	1	1	#N/A	#N/A	#N/A
A6QQN8	ITGA3 protein	ITGA3	#N/A	#N/A	#N/A	#N/A	#N/A	0.01	#N/A	#N/A	0	1	1	#N/A	#N/A	#N/A
A6QQP0	MYEF2 protein	MYEF2	#N/A	0	#N/A	#N/A	#N/A	#N/A	0	#N/A	0	2	2	#N/A	#N/A	#N/A
A6QQP4	SCARB2 protein	SCARB2	0.01	0.01	0.01	0.01	0.01	0.01	0.01	0.01	0	8	8	0.08	0.01	0
A6QQP9	ANKRD40 protein	ANKRD40	#N/A	#N/A	#N/A	0.01	#N/A	#N/A	#N/A	#N/A	0	1	1	#N/A	#N/A	#N/A
A6QQQ1	EF-hand calcium binding domain 2	EFCAB2	0.01	0.01	0.01	0.01	0.01	0.01	0.01	0.01	0	8	8	0.08	0.01	0
A6QQR0	WDR75 protein	WDR75	#N/A	#N/A	#N/A	#N/A	#N/A	#N/A	0.01	#N/A	0	1	1	#N/A	#N/A	#N/A
A6QQR1	NOP2/Sun RNA methyltransferase family member 5	NSUN5	#N/A	#N/A	#N/A	#N/A	#N/A	#N/A	0	#N/A	0	1	1	#N/A	#N/A	#N/A
A6QQR4	DNA excision repair protein ERCC-6-like	ERCC6L	#N/A	#N/A	#N/A	#N/A	#N/A	#N/A	0.01	#N/A	0	1	1	#N/A	#N/A	#N/A
A6QQR5	TMEM43 protein	TMEM43	#N/A	0.01	0.01	0.01	0.01	0.01	0.01	0	0	7	7	#N/A	#N/A	#N/A
A6QQR7	Glycerol-3-phosphate dehydrogenase [NAD(+)]	GPD1L	0.01	0.01	0.01	0.01	0.01	0.01	0.01	0.01	0	8	8	0.08	0.01	0
A6QQS0	D4, zinc and double PHD fingers family 2	DPF2	0.01	0.01	0.01	0	#N/A	#N/A	0.262626	#N/A	0	5	5	#N/A	#N/A	#N/A
A6QQS1	Eukaryotic translation initiation factor 2A	EIF2A	#N/A	#N/A	#N/A	0.01	0.01	#N/A	#N/A	#N/A	0	2	2	#N/A	#N/A	#N/A
A6QQS6	LOC535479 protein	LOC535479	#N/A	#N/A	#N/A	0	#N/A	#N/A	#N/A	#N/A	0	1	1	#N/A	#N/A	#N/A
A6QQS8	NOP2 protein	NOP2	#N/A	0.01	#N/A	#N/A	#N/A	#N/A	#N/A	#N/A	0	1	1	#N/A	#N/A	#N/A
A6QQT0	HMGXB4 protein	HMGXB4	#N/A	#N/A	#N/A	0	#N/A	#N/A	#N/A	#N/A	0	1	1	#N/A	#N/A	#N/A
A6QQT2	ZNF48 protein	ZNF48	#N/A	#N/A	0	#N/A	#N/A	#N/A	#N/A	#N/A	0	1	1	#N/A	#N/A	#N/A
A6QQT4	Aldehyde dehydrogenase	ALDH3A2	0.01	0.01	0.01	0.01	0.01	0.01	0.01	0.01	0	8	8	0.08	0.01	0
A6QQT5	FACT complex subunit SSRP1	SSRP1	0.01	0.01	0.01	0.01	0.01	0.01	0.01	0.01	0	8	8	0.08	0.01	0
A6QQT6	Receptor expression-enhancing protein	REEP3	#N/A	0.01	0	#N/A	#N/A	#N/A	0.01	#N/A	0	3	3	#N/A	#N/A	#N/A
A6QQT9	Acetolactate synthase-like protein	ILVBL	0.01	0.01	0.01	0.01	0.01	0.01	0.01	0.01	0	8	8	0.08	0.01	0
A6QQU0	EXOC1 protein	EXOC1	#N/A	#N/A	#N/A	#N/A	#N/A	#N/A	0.01	#N/A	0	1	1	#N/A	#N/A	#N/A
A6QQU1	Katanin p80 WD40 repeat-containing subunit B1	KATNB1	#N/A	#N/A	#N/A	#N/A	0.01	#N/A	#N/A	#N/A	0	1	1	#N/A	#N/A	#N/A
A6QQU8	Mitogen-activated protein kinase kinase kinase	MAP3K11	0	#N/A	#N/A	#N/A	#N/A	#N/A	#N/A	#N/A	0	1	1	#N/A	#N/A	#N/A
A6QQU9	PIAS3 protein	PIAS3	0.01	#N/A	#N/A	#N/A	#N/A	#N/A	#N/A	#N/A	0	1	1	#N/A	#N/A	#N/A
A6QQV3	U6 snRNA-associated Sm-like protein LSm2	LSM2	0.01	0.01	0.01	0.01	0.01	#N/A	0.01	0.01	0	7	7	#N/A	#N/A	#N/A
A6QQV4	METTL3 protein	METTL3	#N/A	#N/A	0	#N/A	#N/A	#N/A	#N/A	#N/A	0	1	1	#N/A	#N/A	#N/A
A6QQV6	Protein arginine N-methyltransferase 7	PRMT7	0.01	#N/A	0	#N/A	#N/A	#N/A	#N/A	0.0635528	0	3	3	#N/A	#N/A	#N/A
A6QQV8	LBR protein	LBR	#N/A	#N/A	#N/A	#N/A	0.01	#N/A	0.01	#N/A	0	2	2	#N/A	#N/A	#N/A
A6QQW5	C11H2ORF7 protein	PRADC1	#N/A	#N/A	0.01	#N/A	#N/A	#N/A	0.01	#N/A	0	2	2	#N/A	#N/A	#N/A
A6QQW8	BRISC and BRCA1-A complex member 2	BABAM2	0.01	0.01	0.01	0.01	0.01	#N/A	0.01	0	0	7	7	#N/A	#N/A	#N/A
A6QQX0	PBK protein	PBK	#N/A	#N/A	#N/A	#N/A	#N/A	#N/A	#N/A	0.01	0	1	1	#N/A	#N/A	#N/A
A6QQX2	SNAPC1 protein	SNAPC1	0	#N/A	#N/A	#N/A	#N/A	#N/A	#N/A	#N/A	0	1	1	#N/A	#N/A	#N/A
A6QQX6	NPY5R protein	NPY5R	0	#N/A	#N/A	#N/A	#N/A	#N/A	#N/A	#N/A	0	1	1	#N/A	#N/A	#N/A
A6QQX8	USP39 protein	USP39	0.01	0.01	0.01	0.01	#N/A	#N/A	0.01	0.01	0	6	6	#N/A	#N/A	#N/A
A6QQY2	Kelch-like protein 13	KLHL13	#N/A	#N/A	#N/A	0	#N/A	#N/A	#N/A	#N/A	0	1	1	#N/A	#N/A	#N/A
A6QQY5	B4GALT2 protein	B4GALT2	0	#N/A	#N/A	#N/A	#N/A	#N/A	#N/A	#N/A	0	1	1	#N/A	#N/A	#N/A
A6QQY8	FAST kinase domains 1	FASTKD1	#N/A	#N/A	0.01	#N/A	#N/A	#N/A	0	#N/A	0	2	2	#N/A	#N/A	#N/A
A6QQZ1	LOC511424 protein	LOC511424	#N/A	#N/A	#N/A	100	#N/A	0.01	#N/A	#N/A	1	1	2	#N/A	#N/A	#N/A
A6QQZ2	LRRC49 protein	LRRC49	0	0	#N/A	0	#N/A	#N/A	0	#N/A	0	4	4	#N/A	#N/A	#N/A
A6QQZ4	TTC16 protein	TTC16	#N/A	#N/A	0	#N/A	#N/A	#N/A	#N/A	#N/A	0	1	1	#N/A	#N/A	#N/A
A6QQZ7	MAGUK p55 subfamily member 7	MPP7	#N/A	#N/A	#N/A	#N/A	#N/A	#N/A	0.01	#N/A	0	1	1	#N/A	#N/A	#N/A
A6QR01	LRRC47 protein	LRRC47	0.01	0.01	0.01	0.01	0.01	0.01	0.01	0.01	0	8	8	0.08	0.01	0
A6QR05	Decaprenyl diphosphate synthase subunit 2	PDSS2	#N/A	0	0	#N/A	#N/A	#N/A	#N/A	0	0	3	3	#N/A	#N/A	#N/A
A6QR12	YME1 like 1 ATPase	YME1L1	0.01	0	0.01	0.01	#N/A	#N/A	0.01	0.01	0	6	6	#N/A	#N/A	#N/A
A6QR14	24-dehydrocholesterol reductase	DHCR24	#N/A	#N/A	0	#N/A	#N/A	0	#N/A	0	0	3	3	#N/A	#N/A	#N/A
A6QR15	LOC535277 protein	TPM4	0.01	0.01	0.01	0.01	#N/A	#N/A	0.01	0.01	0	6	6	#N/A	#N/A	#N/A
A6QR16	RNA-binding protein with serine-rich domain 1	RNPS1	#N/A	0.01	#N/A	#N/A	#N/A	#N/A	#N/A	#N/A	0	1	1	#N/A	#N/A	#N/A
A6QR18	MESDC1 protein	TLNRD1	#N/A	#N/A	#N/A	#N/A	0.01	0.01	#N/A	#N/A	0	2	2	#N/A	#N/A	#N/A
A6QR21	Mitochondrial carrier homolog 2 (C. elegans)	MTCH2	0.01	0.01	0.01	0.01	0.01	0.01	0.01	0.01	0	8	8	0.08	0.01	0
A6QR26	UBAP1 protein	UBAP1	#N/A	#N/A	0.0235632	#N/A	#N/A	#N/A	#N/A	#N/A	0	1	1	#N/A	#N/A	#N/A
A6QR28	Phosphoserine aminotransferase	PSAT1	0.01	0.01	0.01	0.01	0.01	0.01	0.01	0.01	0	8	8	0.08	0.01	0
A6QR32	ADP-ribosylation factor GTPase-activating protein 2	ARFGAP2	0	0.01	0	0	#N/A	#N/A	0.01	0	0	6	6	#N/A	#N/A	#N/A
A6QR33	VPS18 protein	VPS18	0.01	#N/A	0.01	0.01	#N/A	0.01	0.01	0.01	0	6	6	#N/A	#N/A	#N/A
A6QR35	Secretory carrier-associated membrane protein	SCAMP2	0.01	0.01	0.01	0.01	0.01	0.01	0.01	0.01	0	8	8	0.08	0.01	0
A6QR38	C23H6ORF47 protein	C23H6orf47	#N/A	0	#N/A	#N/A	#N/A	#N/A	#N/A	#N/A	0	1	1	#N/A	#N/A	#N/A
A6QR39	ABLIM1 protein (Fragment)	ABLIM1	#N/A	0	#N/A	#N/A	#N/A	#N/A	#N/A	#N/A	0	1	1	#N/A	#N/A	#N/A
A6QR40	Engulfment and cell motility protein 3	ELMO3	0.01	4.87723	0.01	#N/A	52.9389	#N/A	0.01	0.01	2	4	6	#N/A	#N/A	#N/A
A6QR43	PJA2 protein	PJA2	#N/A	#N/A	#N/A	#N/A	0.01	#N/A	0	#N/A	0	2	2	#N/A	#N/A	#N/A
A6QR50	ZNF502 protein	ZNF502	#N/A	#N/A	0.01	#N/A	#N/A	#N/A	#N/A	#N/A	0	1	1	#N/A	#N/A	#N/A
A6QR51	CCR4-NOT transcription complex subunit 6	CNOT6	0.01	#N/A	0.01	#N/A	#N/A	#N/A	#N/A	0	0	3	3	#N/A	#N/A	#N/A
A6QR54	Janus kinase and microtubule-interacting protein 1	JAKMIP1	#N/A	#N/A	#N/A	0	#N/A	#N/A	0.01	#N/A	0	2	2	#N/A	#N/A	#N/A
A6QR55	Ubiquitin carboxyl-terminal hydrolase 4	USP4	0.01	0.01	0.01	0.01	#N/A	#N/A	0.01	0.01	0	6	6	#N/A	#N/A	#N/A
A6QR56	Aldehyde dehydrogenase family 16 member A1	ALDH16A1	#N/A	#N/A	#N/A	#N/A	#N/A	#N/A	0.01	#N/A	0	1	1	#N/A	#N/A	#N/A
A6QR57	Phospholipase	PLD1	0.01	0.01	0.01	0.01	0.01	0.01	0.01	0.01	0	8	8	0.08	0.01	0
A6QR60	CRISPLD1 protein	CRISPLD1	#N/A	#N/A	#N/A	#N/A	#N/A	#N/A	#N/A	0	0	1	1	#N/A	#N/A	#N/A
A6QR61	SNX12 protein	SNX12	0.01	0.01	0.01	0.01	0.01	0	0.01	0.01	0	8	8	0.07	0.00875	0
A6QR62	ERBB3 protein	ERBB3	#N/A	#N/A	#N/A	#N/A	0.01	0.01	0.01	#N/A	0	3	3	#N/A	#N/A	#N/A
A6QR66	ABCA9 protein	ABCA9	#N/A	#N/A	#N/A	#N/A	#N/A	0	#N/A	0.01	0	2	2	#N/A	#N/A	#N/A
A6QR68	SLC31A1 protein	SLC31A1	#N/A	0	#N/A	#N/A	0	0	#N/A	#N/A	0	3	3	#N/A	#N/A	#N/A
A7E2Y6	Maestro heat-like repeat-containing protein family member 1	MROH1	#N/A	0.01	#N/A	0.01	#N/A	#N/A	#N/A	#N/A	0	2	2	#N/A	#N/A	#N/A
A7E2Y7	LENG8 protein	LENG8	#N/A	0	0.01	#N/A	#N/A	#N/A	#N/A	100	1	2	3	#N/A	#N/A	#N/A
A7E2Z2	Histone-lysine N-methyltransferase EZH1	EZH1	#N/A	0	0	#N/A	#N/A	#N/A	100	#N/A	1	2	3	#N/A	#N/A	#N/A
A7E2Z6	SPG7 protein	SPG7	#N/A	#N/A	#N/A	#N/A	#N/A	0.01	#N/A	#N/A	0	1	1	#N/A	#N/A	#N/A
A7E2Z9	UPF0577 protein KIAA1324-like homolog		#N/A	#N/A	0	#N/A	#N/A	#N/A	#N/A	#N/A	0	1	1	#N/A	#N/A	#N/A
A7E300	Rho GTPase-activating protein 7	DLC1	100	#N/A	#N/A	#N/A	#N/A	#N/A	#N/A	#N/A	1	0	1	#N/A	#N/A	#N/A
A7E302	C26H10ORF6 protein	SLF2	#N/A	#N/A	#N/A	#N/A	#N/A	#N/A	0.01	#N/A	0	1	1	#N/A	#N/A	#N/A
A7E303	COL8A1 protein	COL8A1	#N/A	#N/A	#N/A	#N/A	0	#N/A	#N/A	#N/A	0	1	1	#N/A	#N/A	#N/A
A7E304	Uncharacterized protein (Fragment)		#N/A	0.01	#N/A	#N/A	#N/A	#N/A	#N/A	#N/A	0	1	1	#N/A	#N/A	#N/A
A7E305	Zinc finger SWIM domain-containing protein 8	ZSWIM8	#N/A	#N/A	#N/A	#N/A	#N/A	#N/A	0	#N/A	0	1	1	#N/A	#N/A	#N/A
A7E306	NID2 protein	NID2	0.01	#N/A	#N/A	#N/A	#N/A	#N/A	#N/A	#N/A	0	1	1	#N/A	#N/A	#N/A
A7E307	DDX17 protein	DDX17	0.01	0.01	0.01	0.01	0.01	0.01	0.01	0.01	0	8	8	0.08	0.01	0
A7E318	TSKU protein	TSKU	#N/A	#N/A	0	#N/A	#N/A	#N/A	#N/A	#N/A	0	1	1	#N/A	#N/A	#N/A
A7E319	TAF6 protein	TAF6	#N/A	#N/A	#N/A	0.01	#N/A	#N/A	#N/A	#N/A	0	1	1	#N/A	#N/A	#N/A
A7E320	E3 ubiquitin-protein ligase UHRF1	UHRF1	#N/A	#N/A	#N/A	#N/A	0.01	#N/A	#N/A	#N/A	0	1	1	#N/A	#N/A	#N/A
A7E321	Paraneoplastic antigen-like protein 8A	PNMA8A	#N/A	0	#N/A	#N/A	#N/A	#N/A	#N/A	#N/A	0	1	1	#N/A	#N/A	#N/A
A7E323	EXOSC10 protein	EXOSC10	0.0138711	#N/A	#N/A	0.01	#N/A	#N/A	0.01	0.01	0	4	4	#N/A	#N/A	#N/A
A7E325	ZNF226 protein	ZNF226	#N/A	#N/A	#N/A	#N/A	0	#N/A	#N/A	#N/A	0	1	1	#N/A	#N/A	#N/A
A7E331	PRDM8 protein	PRDM8	#N/A	#N/A	#N/A	#N/A	0	#N/A	#N/A	#N/A	0	1	1	#N/A	#N/A	#N/A
A7E337	OCRL protein	OCRL	0.01	#N/A	0.01	0.01	#N/A	0.01	0.01	0.01	0	6	6	#N/A	#N/A	#N/A
A7E341	BCO2 protein	BCO2	#N/A	#N/A	0.01	#N/A	#N/A	#N/A	#N/A	0.01	0	2	2	#N/A	#N/A	#N/A
A7E348	PYGO2 protein	PYGO2	#N/A	100	#N/A	#N/A	#N/A	#N/A	#N/A	#N/A	1	0	1	#N/A	#N/A	#N/A
A7E349	RIMS2 protein	RIMS2	#N/A	#N/A	#N/A	#N/A	0	#N/A	0	#N/A	0	2	2	#N/A	#N/A	#N/A
A7E350	PLG protein	PLG	#N/A	0.01	#N/A	0.01	#N/A	#N/A	#N/A	#N/A	0	2	2	#N/A	#N/A	#N/A
A7E354	LOC513740 protein (Fragment)	LOC513740	#N/A	0	#N/A	#N/A	#N/A	#N/A	#N/A	#N/A	0	1	1	#N/A	#N/A	#N/A
A7E355	SYNCRIP protein (Fragment)	SYNCRIP	0.01	#N/A	#N/A	0.01	0.01	0.01	0.01	0.01	0	6	6	#N/A	#N/A	#N/A
A7E357	NOP58 protein (Fragment)	NOP58	#N/A	0.01	#N/A	0.01	#N/A	#N/A	0.01	#N/A	0	3	3	#N/A	#N/A	#N/A
A7E358	mTERFD3 protein (Fragment)	MTERFD3	#N/A	#N/A	#N/A	0.01	#N/A	#N/A	#N/A	#N/A	0	1	1	#N/A	#N/A	#N/A
A7E359	POLD3 protein (Fragment)	POLD3	#N/A	#N/A	#N/A	#N/A	#N/A	#N/A	0	#N/A	0	1	1	#N/A	#N/A	#N/A
A7E361	ZNF432 protein (Fragment)	ZNF432	#N/A	0	#N/A	#N/A	#N/A	#N/A	#N/A	#N/A	0	1	1	#N/A	#N/A	#N/A
A7E362	NAMPT protein (Fragment)	NAMPT	#N/A	#N/A	0.01	#N/A	100	#N/A	#N/A	#N/A	1	1	2	#N/A	#N/A	#N/A
A7E370	LMBRD2 protein (Fragment)	LMBRD2	#N/A	#N/A	#N/A	#N/A	#N/A	#N/A	0.01	#N/A	0	1	1	#N/A	#N/A	#N/A
A7E373	LOC528398 protein (Fragment)	LOC528398	#N/A	#N/A	0	#N/A	#N/A	#N/A	#N/A	#N/A	0	1	1	#N/A	#N/A	#N/A
A7E376	MCM10 protein (Fragment)	MCM10	#N/A	#N/A	#N/A	#N/A	#N/A	#N/A	0	#N/A	0	1	1	#N/A	#N/A	#N/A
A7E379	Protein tyrosine phosphatase domain-containing protein 1	PTPDC1	#N/A	#N/A	#N/A	#N/A	0	#N/A	#N/A	#N/A	0	1	1	#N/A	#N/A	#N/A
A7E380	SAMD9 protein (Fragment)	SAMD9	#N/A	#N/A	#N/A	#N/A	0.01	#N/A	#N/A	0	0	2	2	#N/A	#N/A	#N/A
A7E381	LOC540231 protein (Fragment)	LOC540231	0	#N/A	#N/A	#N/A	#N/A	0.01	#N/A	#N/A	0	2	2	#N/A	#N/A	#N/A
A7E388	MAK10 protein (Fragment)	MAK10	#N/A	0	#N/A	0	0.01	#N/A	0.01	0.01	0	5	5	#N/A	#N/A	#N/A
A7E390	MYST4 protein (Fragment)	MYST4	#N/A	0.940241	#N/A	#N/A	#N/A	#N/A	#N/A	#N/A	0	1	1	#N/A	#N/A	#N/A
A7E391	LOC100137827 protein (Fragment)	LOC100137827	#N/A	#N/A	0.01	#N/A	#N/A	#N/A	#N/A	#N/A	0	1	1	#N/A	#N/A	#N/A
A7E393	Uncharacterized protein (Fragment)		#N/A	#N/A	0.01	#N/A	#N/A	#N/A	0	#N/A	0	2	2	#N/A	#N/A	#N/A
A7E394	Eukaryotic translation initiation factor 3 subunit A (Fragment)	EIF6	0.01	0.01	#N/A	0.01	#N/A	0.01	#N/A	#N/A	0	4	4	#N/A	#N/A	#N/A
A7E397	MARVELD2 protein (Fragment)	MARVELD2	0.01	#N/A	#N/A	#N/A	#N/A	#N/A	#N/A	#N/A	0	1	1	#N/A	#N/A	#N/A
A7E398	CXHXORF15 protein (Fragment)	CXHXORF15	#N/A	0.01	#N/A	#N/A	#N/A	#N/A	#N/A	#N/A	0	1	1	#N/A	#N/A	#N/A
A7E399	Uncharacterized protein (Fragment)		0.01	#N/A	#N/A	#N/A	#N/A	#N/A	0	#N/A	0	2	2	#N/A	#N/A	#N/A
A7E3A3	PRDM8 protein (Fragment)	PRDM8	0.01	#N/A	#N/A	#N/A	#N/A	#N/A	#N/A	#N/A	0	1	1	#N/A	#N/A	#N/A
A7E3A6	NCOR1 protein (Fragment)	NCOR1	#N/A	#N/A	0.01	#N/A	#N/A	#N/A	#N/A	#N/A	0	1	1	#N/A	#N/A	#N/A
A7E3A7	PHF3 protein (Fragment)	PHF3	0.01	#N/A	#N/A	#N/A	#N/A	#N/A	#N/A	#N/A	0	1	1	#N/A	#N/A	#N/A
A7E3A8	RABEP1 protein (Fragment)	RABEP1	0.01	0.01	0.01	#N/A	0.01	0.01	0.01	#N/A	0	6	6	#N/A	#N/A	#N/A
A7E3B2	DNASE1L3 protein (Fragment)	DNASE1L3	#N/A	#N/A	#N/A	#N/A	0.01	0.01	0	0.01	0	4	4	#N/A	#N/A	#N/A
A7E3B6	MPP6 protein (Fragment)	MPP6	#N/A	#N/A	#N/A	0	#N/A	#N/A	#N/A	#N/A	0	1	1	#N/A	#N/A	#N/A
A7E3B8	IFT74 protein (Fragment)	IFT74	#N/A	0	#N/A	#N/A	0	#N/A	0.01	#N/A	0	3	3	#N/A	#N/A	#N/A
A7E3C2	CUL5 protein (Fragment)	CUL5	#N/A	#N/A	#N/A	#N/A	#N/A	0	#N/A	#N/A	0	1	1	#N/A	#N/A	#N/A
A7E3C5	LARP7 protein (Fragment)	LARP7	#N/A	#N/A	#N/A	0.01	#N/A	#N/A	0.01	#N/A	0	2	2	#N/A	#N/A	#N/A
A7E3C7	LOC784070 protein (Fragment)	LOC784070	0.01	0.01	0.01	0.01	0.01	0.01	0.01	#N/A	0	7	7	#N/A	#N/A	#N/A
A7E3D2	LOC100138312 protein (Fragment)	LOC100138312	#N/A	0.01	0.01	0.01	#N/A	0.01	0.01	0.01	0	6	6	#N/A	#N/A	#N/A
A7E3D3	LOC537776 protein (Fragment)	LOC537776	#N/A	#N/A	#N/A	#N/A	0	#N/A	#N/A	#N/A	0	1	1	#N/A	#N/A	#N/A
A7E3D5	Proteasome subunit alpha type (Fragment)	PSMA7	#N/A	#N/A	0.01	#N/A	#N/A	0.01	#N/A	0.01	0	3	3	#N/A	#N/A	#N/A
A7E3D9	ACSL4 protein (Fragment)	ACSL4	0.01	0.01	0.01	0.01	0.01	0.01	0.01	0.01	0	8	8	0.08	0.01	0
A7E3E2	SBF1 protein (Fragment)	SBF1	#N/A	#N/A	#N/A	#N/A	#N/A	#N/A	0.01	#N/A	0	1	1	#N/A	#N/A	#N/A
A7E3E3	SLC7A13 protein (Fragment)	SLC7A13	#N/A	#N/A	#N/A	100	#N/A	#N/A	#N/A	#N/A	1	0	1	#N/A	#N/A	#N/A
A7E3P3	Pyruvate dehydrogenase phosphatase regulatory subunit (Fragment)	DKFZp686A088	#N/A	#N/A	0.01	#N/A	#N/A	#N/A	#N/A	#N/A	0	1	1	#N/A	#N/A	#N/A
A7E3P5	Zinc binding alcohol dehydrogenase, domain containing 1	ZADH1	#N/A	#N/A	#N/A	#N/A	0.01	#N/A	#N/A	#N/A	0	1	1	#N/A	#N/A	#N/A
A7E3P7	Histone mRNA 3' end-specific exonuclease	THEX1	#N/A	#N/A	#N/A	#N/A	#N/A	#N/A	#N/A	0	0	1	1	#N/A	#N/A	#N/A
A7E3Q1	Threonyl-tRNA synthetase-like 1	TARSL1	#N/A	#N/A	0.01	#N/A	#N/A	#N/A	0.01	#N/A	0	2	2	#N/A	#N/A	#N/A
A7E3Q2	Heat shock 70kDa protein 1A	HSPA2	0.01	0.01	0.01	0	0.01	#N/A	0.01	0.01	0	7	7	#N/A	#N/A	#N/A
A7E3Q8	Plastin-3	PLS3	0.01	0.01	0.01	0.01	0.01	0.01	0.01	0.01	0	8	8	0.08	0.01	0
A7E3R8	Transmembrane protein 109	TMEM109	0.01	0.01	0.01	0.01	0.01	0.01	0.01	0.01	0	8	8	0.08	0.01	0
A7E3S4	RAF proto-oncogene serine/threonine-protein kinase	RAF1	#N/A	#N/A	#N/A	#N/A	#N/A	#N/A	#N/A	0.321785	0	1	1	#N/A	#N/A	#N/A
A7E3S5	tRNA (guanine-N(7)-)-methyltransferase non-catalytic subunit WDR4	WDR4	#N/A	0.01	#N/A	#N/A	#N/A	#N/A	#N/A	0.01	0	2	2	#N/A	#N/A	#N/A
A7E3S8	Heat shock 70kD protein binding protein	ST13	0.01	0.01	0.01	0.01	0.01	0.01	0.01	0.01	0	8	8	0.08	0.01	0
A7E3T2	DNA polymerase delta interacting protein 2 (Fragment)	POLDIP2	0.01	#N/A	0.01	0.01	#N/A	0.01	0.01	0.01	0	6	6	#N/A	#N/A	#N/A
A7E3T4	Integral membrane protein 1	STT3A	0.01	0.01	0.01	0.01	0.01	0.01	0.01	0.01	0	8	8	0.08	0.01	0
A7E3T7	S-adenosylmethionine synthase	MAT2A	0.01	0.01	0.01	0.01	0.01	0.01	0.01	0.01	0	8	8	0.08	0.01	0
A7E3T9	Microtubule-associated protein 7 (Fragment)	MAP7	0.01	#N/A	#N/A	0.01	0.01	0.01	0	#N/A	0	5	5	#N/A	#N/A	#N/A
A7E3V0	Sequestosome 1	SQSTM1	0	0	0.01	0.0675448	0.01	#N/A	0.604968	#N/A	0	6	6	#N/A	#N/A	#N/A
A7E3V1	Succinate dehydrogenase (quinone) (Fragment)	SDHA	0.01	0.01	0.01	0.01	#N/A	#N/A	#N/A	#N/A	0	4	4	#N/A	#N/A	#N/A
A7E3V3	MICOS complex subunit MIC60	IMMT	0.01	0.01	#N/A	0.01	0.01	#N/A	0	#N/A	0	5	5	#N/A	#N/A	#N/A
A7E3V7	Guanine nucleotide-binding protein, beta-1 subunit (Fragment)	GNB1	0.01	0.01	0.01	0.01	0.01	0.01	0.01	0.01	0	8	8	0.08	0.01	0
A7E3V8	Signal recognition particle 68kDa (Fragment)	SRP68	0.01	0.01	0.01	0.01	0.01	0.01	0.01	0.01	0	8	8	0.08	0.01	0
A7E3W2	Galectin-3-binding protein	LGALS3BP	0.01	0.01	0.01	0.01	0.01	0.01	0.01	0.01	0	8	8	0.08	0.01	0
A7E3W4	Transketolase	TKT	0.01	0.01	0.01	#N/A	#N/A	#N/A	#N/A	0.01	0	4	4	#N/A	#N/A	#N/A
A7E3W5	Synaptogyrin-2	SYNGR2	0.01	0	0.01	0.01	0.01	0	0	0.01	0	8	8	0.05	0.00625	0
A7E3X0	Fanconi anemia, complementation group G	FANCG	0	#N/A	#N/A	#N/A	#N/A	#N/A	0	#N/A	0	2	2	#N/A	#N/A	#N/A
A7E3X7	Transmembrane protein 97	TMEM97	#N/A	0.01	#N/A	0.01	#N/A	#N/A	0.01	#N/A	0	3	3	#N/A	#N/A	#N/A
A7KWG0	CXCR1		#N/A	#N/A	#N/A	#N/A	0.01	#N/A	#N/A	#N/A	0	1	1	#N/A	#N/A	#N/A
A7L634	Bone morphogenetic protein 2 (Fragment)		#N/A	#N/A	#N/A	#N/A	#N/A	#N/A	#N/A	100	1	0	1	#N/A	#N/A	#N/A
A7MAZ2	STX12 protein	STX12	0.01	0.01	0.01	0.01	#N/A	#N/A	0.01	0.01	0	6	6	#N/A	#N/A	#N/A
A7MAZ3	Ubiquitin-like modifier-activating enzyme 5	UBA5	0.01	0.01	#N/A	0	#N/A	#N/A	0.01	#N/A	0	4	4	#N/A	#N/A	#N/A
A7MAZ4	Transcription initiation factor TFIID subunit 8	TAF8	#N/A	#N/A	#N/A	#N/A	#N/A	0.01	#N/A	#N/A	0	1	1	#N/A	#N/A	#N/A
A7MAZ5	Histone H1.3	HIST1H1D	#N/A	#N/A	#N/A	#N/A	#N/A	#N/A	#N/A	0.01	0	1	1	#N/A	#N/A	#N/A
A7MAZ9	DCP1A protein	DCP1A	#N/A	0	#N/A	#N/A	#N/A	#N/A	0	0	0	3	3	#N/A	#N/A	#N/A
A7MB01	SART3 protein	SART3	0.01	0.01	0.01	0.01	#N/A	#N/A	0.01	0.01	0	6	6	#N/A	#N/A	#N/A
A7MB04	SPARC/osteonectin, cwcv and kazal like domains proteoglycan 2	SPOCK2	#N/A	#N/A	#N/A	#N/A	#N/A	0.01	#N/A	#N/A	0	1	1	#N/A	#N/A	#N/A
A7MB06	SP7 protein	SP7	0	#N/A	#N/A	#N/A	#N/A	#N/A	#N/A	0	0	2	2	#N/A	#N/A	#N/A
A7MB07	ADAM metallopeptidase with thrombospondin type 1 motif 1	ADAMTS1	#N/A	#N/A	#N/A	0	#N/A	#N/A	#N/A	#N/A	0	1	1	#N/A	#N/A	#N/A
A7MB08	ARHGAP4 protein	ARHGAP4	#N/A	#N/A	#N/A	#N/A	0.01	#N/A	#N/A	#N/A	0	1	1	#N/A	#N/A	#N/A
A7MB10	Protein RRP5 homolog	PDCD11	#N/A	#N/A	#N/A	#N/A	#N/A	#N/A	#N/A	0.01	0	1	1	#N/A	#N/A	#N/A
A7MB11	Transforming growth factor-beta receptor-associated protein 1	TGFBRAP1	#N/A	0	#N/A	#N/A	#N/A	#N/A	#N/A	#N/A	0	1	1	#N/A	#N/A	#N/A
A7MB12	U3 small nucleolar RNA-associated protein 15 homolog	UTP15	#N/A	#N/A	0.01	#N/A	0	#N/A	0.01	0.01	0	4	4	#N/A	#N/A	#N/A
A7MB13	G protein-coupled receptor 65	GPR65	0.01	#N/A	#N/A	#N/A	#N/A	#N/A	#N/A	0	0	2	2	#N/A	#N/A	#N/A
A7MB14	GIGYF2 protein	GIGYF2	#N/A	#N/A	0.01	0	#N/A	#N/A	0.01	0	0	4	4	#N/A	#N/A	#N/A
A7MB16	Eukaryotic translation initiation factor 3 subunit B	EIF3B	0.01	0.01	0.01	0.01	0.01	0.01	0.01	0.01	0	8	8	0.08	0.01	0
A7MB17	X-ray repair cross complementing 2	XRCC2	#N/A	#N/A	#N/A	0.01	#N/A	#N/A	#N/A	#N/A	0	1	1	#N/A	#N/A	#N/A
A7MB19	NLRX1 protein	NLRX1	#N/A	#N/A	#N/A	#N/A	0.01	#N/A	#N/A	#N/A	0	1	1	#N/A	#N/A	#N/A
A7MB20	LOC100124429 protein	LOC100124429	#N/A	#N/A	#N/A	#N/A	#N/A	0.01	#N/A	#N/A	0	1	1	#N/A	#N/A	#N/A
A7MB21	FERMT2 protein	FERMT2	0.01	0.01	0.01	0	#N/A	0.973071	0.01	0.01	0	7	7	#N/A	#N/A	#N/A
A7MB23	PICALM protein	PICALM	0.01	0.01	0.01	0.01	0.01	0.01	0.01	0.01	0	8	8	0.08	0.01	0
A7MB25	CADPS2 protein	CADPS2	#N/A	0.01	#N/A	#N/A	#N/A	#N/A	#N/A	#N/A	0	1	1	#N/A	#N/A	#N/A
A7MB27	Rho GTPase-activating protein 36	ARHGAP36	#N/A	#N/A	#N/A	0	#N/A	#N/A	#N/A	#N/A	0	1	1	#N/A	#N/A	#N/A
A7MB28	Protein NDRG3	NDRG3	0.01	#N/A	0.01	#N/A	#N/A	#N/A	0.01	0.01	0	4	4	#N/A	#N/A	#N/A
A7MB30	EPS15L1 protein	EPS15L1	0.01	0	0.01	0.01	0	0.01	0.01	0.01	0	8	8	0.06	0.0075	0
A7MB31	Amino acid transporter	SLC1A1	0.01	0.01	0.01	0.01	0.01	0.01	0.01	0.01	0	8	8	0.08	0.01	0
A7MB35	Pyruvate dehydrogenase E1 component subunit alpha, somatic form, mitochondrial	PDHA1	0.024164	0.01	0.313751	0.01	0.01	0.01	0.01	0.01	0	8	8	0.397915	0.0497394	0
A7MB37	AKAP8 protein	AKAP8	#N/A	#N/A	#N/A	#N/A	#N/A	0	#N/A	#N/A	0	1	1	#N/A	#N/A	#N/A
A7MB38	SFRS4 protein	SRSF4	0	#N/A	#N/A	#N/A	#N/A	#N/A	#N/A	0.01	0	2	2	#N/A	#N/A	#N/A
A7MB40	Protein FAM193B	FAM193B	#N/A	#N/A	#N/A	#N/A	0	#N/A	#N/A	#N/A	0	1	1	#N/A	#N/A	#N/A
A7MB41	DNA-binding protein SATB	SATB1	0	#N/A	0	#N/A	#N/A	#N/A	0	#N/A	0	3	3	#N/A	#N/A	#N/A
A7MB43	Myotubularin-related protein 9	MTMR9	0.01	0	0.01	0.01	#N/A	#N/A	1	0.01	1	5	6	#N/A	#N/A	#N/A
A7MB45	Acyl-CoA synthetase short-chain family member 3, mitochondrial	ACSS3	0.01	0.01	0.01	0.01	0.01	0.01	0.01	0.01	0	8	8	0.08	0.01	0
A7MB47	CCR4-NOT transcription complex subunit 9	CNOT9	0.01	0.01	0.01	0.01	0.01	#N/A	0.01	0.01	0	7	7	#N/A	#N/A	#N/A
A7MB48	KTN1 protein	KTN1	0.01	#N/A	#N/A	#N/A	0.01	0.01	#N/A	#N/A	0	3	3	#N/A	#N/A	#N/A
A7MB49	DDX20 protein	DDX20	0.01	#N/A	#N/A	#N/A	0	#N/A	#N/A	#N/A	0	2	2	#N/A	#N/A	#N/A
A7MB50	TBCD protein	TBCD	0.01	#N/A	0.01	0.01	0.01	#N/A	0.01	0.01	0	6	6	#N/A	#N/A	#N/A
A7MB56	C22H3ORF63 protein (Fragment)	C22H3ORF63	#N/A	#N/A	#N/A	#N/A	0.01	#N/A	#N/A	0	0	2	2	#N/A	#N/A	#N/A
A7MB57	Tyrosine-protein kinase	YES1	#N/A	#N/A	#N/A	#N/A	0.01	0	0.01	#N/A	0	3	3	#N/A	#N/A	#N/A
A7MB59	MAD1L1 protein	MAD1L1	#N/A	0.01	0.01	0.01	#N/A	#N/A	0.01	0	0	5	5	#N/A	#N/A	#N/A
A7MB60	TTC21B protein	TTC21B	0.01	#N/A	#N/A	0.01	#N/A	#N/A	0	#N/A	0	3	3	#N/A	#N/A	#N/A
A7MB61	NAB1 protein	NAB1	#N/A	#N/A	#N/A	0	#N/A	#N/A	#N/A	#N/A	0	1	1	#N/A	#N/A	#N/A
A7MB62	Actin-related protein 2	ACTR2	0.01	0.01	0.01	0.01	0.01	0.01	0.01	0.01	0	8	8	0.08	0.01	0
A7MB67	ZYG11B protein	ZYG11B	#N/A	#N/A	0	100	#N/A	0	0	#N/A	1	3	4	#N/A	#N/A	#N/A
A7MB68	CSNK1D protein	CSNK1D	#N/A	#N/A	#N/A	0.01	#N/A	#N/A	#N/A	#N/A	0	1	1	#N/A	#N/A	#N/A
A7MB69	DAPK3 protein	DAPK3	#N/A	#N/A	0.01	#N/A	#N/A	#N/A	#N/A	0	0	2	2	#N/A	#N/A	#N/A
A7MB70	Semaphorin-3C	SEMA3C	#N/A	0.01	#N/A	#N/A	0.01	0.01	#N/A	#N/A	0	3	3	#N/A	#N/A	#N/A
A7MB76	Trafficking protein particle complex subunit 13	TRAPPC13	#N/A	#N/A	#N/A	#N/A	0.01	#N/A	#N/A	0	0	2	2	#N/A	#N/A	#N/A
A7MB77	RBM17 protein	RBM17	0.01	0.01	0.01	0.01	#N/A	#N/A	0.01	0.239061	0	6	6	#N/A	#N/A	#N/A
A7MB78	Glycogen [starch] synthase, muscle	GYS1	0.01	0.01	0.01	0.01	0.01	#N/A	0.01	#N/A	0	6	6	#N/A	#N/A	#N/A
A7MB80	General transcription factor II-I	GTF2I	0.01	0	0.01	0	0.01	#N/A	0.01	0.01	0	7	7	#N/A	#N/A	#N/A
A7MB81	Aminopeptidase	ERAP1	#N/A	#N/A	#N/A	#N/A	#N/A	0.01	#N/A	#N/A	0	1	1	#N/A	#N/A	#N/A
A7MB83	PLOD2 protein	PLOD2	0.01	0	0.01	#N/A	#N/A	#N/A	0.01	0	0	5	5	#N/A	#N/A	#N/A
A7MB85	NWD1 protein	NWD1	#N/A	#N/A	100	#N/A	#N/A	#N/A	#N/A	0	1	1	2	#N/A	#N/A	#N/A
A7MB88	TMEM63A protein	TMEM63A	#N/A	#N/A	#N/A	#N/A	0.01	#N/A	#N/A	#N/A	0	1	1	#N/A	#N/A	#N/A
A7MB94	MAP1LC3C protein	MAP1LC3C	#N/A	#N/A	#N/A	#N/A	100	#N/A	#N/A	#N/A	1	0	1	#N/A	#N/A	#N/A
A7MB95	CUGBP Elav-like family member 1	CELF1	#N/A	0.0662252	#N/A	0.01	#N/A	0	#N/A	#N/A	0	3	3	#N/A	#N/A	#N/A
A7MBA1	Kinesin-like protein	KIFC1	#N/A	#N/A	0.01	#N/A	#N/A	#N/A	#N/A	#N/A	0	1	1	#N/A	#N/A	#N/A
A7MBA2	26S proteasome non-ATPase regulatory subunit 1	PSMD1	0.01	0.01	0.01	0.01	0.01	0.01	0.01	0.01	0	8	8	0.08	0.01	0
A7MBA6	TMEM132A protein	TMEM132A	0.01	0.01	0.01	0.01	0.01	0.01	0.01	0.01	0	8	8	0.08	0.01	0
A7MBA7	XRCC5 protein	XRCC5	0.01	#N/A	0.01	0	#N/A	#N/A	0.01	0.01	0	5	5	#N/A	#N/A	#N/A
A7MBA9	Presenilin	PSEN1	0	0.01	0	0	0.01	0	0.01	0.01	0	8	8	0.04	0.005	0
A7MBB2	CYTIP protein	CYTIP	#N/A	100	#N/A	#N/A	100	#N/A	#N/A	#N/A	2	0	2	#N/A	#N/A	#N/A
A7MBB8	Docking protein 2	DOK2	0	#N/A	0	#N/A	#N/A	#N/A	#N/A	#N/A	0	2	2	#N/A	#N/A	#N/A
A7MBC0	N-acetylglucosamine-6-phosphate deacetylase	AMDHD2	0.01	0.01	0.01	0.01	0.01	0.01	0.01	0.01	0	8	8	0.08	0.01	0
A7MBC1	IL13RA2 protein	IL13RA2	#N/A	#N/A	0.01	#N/A	#N/A	#N/A	#N/A	#N/A	0	1	1	#N/A	#N/A	#N/A
A7MBC2	Pyridoxal-dependent decarboxylase domain-containing protein 1	PDXDC1	0.01	0.01	0.01	0.01	0	#N/A	0.01	0.01	0	7	7	#N/A	#N/A	#N/A
A7MBC5	IARS protein	IARS	0.01	0.01	0.01	0.01	0.01	0.01	0.01	0.01	0	8	8	0.08	0.01	0
A7MBD4	FARSA protein	FARSA	0.01	0.01	0.01	0.01	0.01	0.01	0.01	0.01	0	8	8	0.08	0.01	0
A7MBD7	AKR1B10 protein	AKR1B10	#N/A	#N/A	#N/A	0.01	#N/A	#N/A	#N/A	#N/A	0	1	1	#N/A	#N/A	#N/A
A7MBD9	CPM protein	CPM	0.01	0.01	0.01	0.01	0.01	0.01	0.01	0.01	0	8	8	0.08	0.01	0
A7MBE1	TBC1D17 protein	TBC1D17	0.01	0.01	0.01	0.01	0.01	#N/A	0.01	0.01	0	7	7	#N/A	#N/A	#N/A
A7MBE2	SEC14 like lipid binding 1	SEC14L1	#N/A	#N/A	#N/A	0.01	0	#N/A	#N/A	#N/A	0	2	2	#N/A	#N/A	#N/A
A7MBE6	ACSM2A protein	ACSM2A	0	#N/A	#N/A	#N/A	#N/A	#N/A	#N/A	#N/A	0	1	1	#N/A	#N/A	#N/A
A7MBE7	SLC22A10 protein	SLC22A10	#N/A	0.01	#N/A	#N/A	#N/A	#N/A	#N/A	#N/A	0	1	1	#N/A	#N/A	#N/A
A7MBE9	MGC179454 protein	MGC179454	#N/A	#N/A	#N/A	#N/A	0	#N/A	#N/A	#N/A	0	1	1	#N/A	#N/A	#N/A
A7MBF1	Serine--pyruvate aminotransferase	AGXT	#N/A	#N/A	#N/A	#N/A	#N/A	#N/A	0	#N/A	0	1	1	#N/A	#N/A	#N/A
A7MBF4	Anoctamin	ANO10	0.01	0	0.01	#N/A	#N/A	#N/A	#N/A	0	0	4	4	#N/A	#N/A	#N/A
A7MBF7	LOC616332 protein	NUDT8	#N/A	#N/A	#N/A	#N/A	0.01	#N/A	0.01	#N/A	0	2	2	#N/A	#N/A	#N/A
A7MBF8	Cystathionine beta-synthase	CBS	0.01	#N/A	0.01	0.01	#N/A	#N/A	0.01	0.01	0	5	5	#N/A	#N/A	#N/A
A7MBG0	Adenylosuccinate synthetase isozyme 2	ADSS	0.01	0.01	0.01	0.01	0.01	0.01	0.01	0.01	0	8	8	0.08	0.01	0
A7MBG4	KEAP1 protein	KEAP1	#N/A	#N/A	0	#N/A	#N/A	#N/A	#N/A	#N/A	0	1	1	#N/A	#N/A	#N/A
A7MBG5	TBC1D9B protein	TBC1D9B	0.01	#N/A	#N/A	0	0	#N/A	0	0.01	0	5	5	#N/A	#N/A	#N/A
A7MBG8	RuvB-like helicase	RUVBL1	0.01	0.01	0.01	0.01	0.01	0.01	0.01	0.01	0	8	8	0.08	0.01	0
A7MBG9	Eukaryotic translation initiation factor 4H	WBSCR1	0.01	0.01	0.01	0.01	0.01	0.01	0.01	0.01	0	8	8	0.08	0.01	0
A7MBH5	Coiled-coil domain-containing protein 151	CCDC151	#N/A	#N/A	#N/A	#N/A	#N/A	#N/A	0	#N/A	0	1	1	#N/A	#N/A	#N/A
A7MBH6	ANKRD9 protein	ANKRD9	#N/A	#N/A	#N/A	#N/A	#N/A	#N/A	#N/A	0.01	0	1	1	#N/A	#N/A	#N/A
A7MBH9	G protein subunit alpha i2	GNAI2	0.01	0.01	0.01	0	0.01	0.01	0.01	0.01	0	8	8	0.07	0.00875	0
A7MBI4	DEAH-box helicase 32 (putative)	DHX32	#N/A	#N/A	#N/A	0	#N/A	#N/A	0.01	#N/A	0	2	2	#N/A	#N/A	#N/A
A7MBI5	DPYSL3 protein	DPYSL3	0.01	0.01	0.01	0.01	0.01	0.01	0.01	0.01	0	8	8	0.08	0.01	0
A7MBI6	GLOD4 protein	GLOD4	0.01	0.01	0.01	0.01	0.01	0.01	0.01	0.01	0	8	8	0.08	0.01	0
A7MBI7	Catechol O-methyltransferase	COMT	0.01	0.01	0	0.01	#N/A	#N/A	0.01	#N/A	0	5	5	#N/A	#N/A	#N/A
A7MBI8	NUDT9 protein	NUDT9	0.01	0.01	0.01	#N/A	0.01	0.01	0.01	0.01	0	7	7	#N/A	#N/A	#N/A
A7MBI9	SLC11A2 protein	SLC11A2	0.01	0.01	0.01	0.01	0.01	0.01	0.01	0.01	0	8	8	0.08	0.01	0
A7MBJ1	Maturin	MTURN	#N/A	0	#N/A	#N/A	#N/A	#N/A	#N/A	#N/A	0	1	1	#N/A	#N/A	#N/A
A7MBJ3	alpha-1,2-Mannosidase	EDEM2	0	#N/A	0	#N/A	#N/A	#N/A	#N/A	#N/A	0	2	2	#N/A	#N/A	#N/A
A7MBJ4	Receptor-type tyrosine-protein phosphatase F	PTPRF	0.01	0.01	0.01	0.01	0.01	0.01	0.01	0.01	0	8	8	0.08	0.01	0
A7MBJ5	Cullin-associated NEDD8-dissociated protein 1	CAND1	0.01	0.01	0.01	0.01	0.01	0.01	0.01	0.01	0	8	8	0.08	0.01	0
A7MBJ6	WD repeat domain 59	WDR59	#N/A	#N/A	#N/A	#N/A	0.01	#N/A	#N/A	0.01	0	2	2	#N/A	#N/A	#N/A
A7MBJ9	Neuroendocrine convertase 2	PCSK2	#N/A	#N/A	#N/A	0	#N/A	#N/A	#N/A	#N/A	0	1	1	#N/A	#N/A	#N/A
A7MBK0	CDYL protein	CDYL	0	#N/A	0.01	#N/A	#N/A	#N/A	#N/A	#N/A	0	2	2	#N/A	#N/A	#N/A
A7MBK2	AMIGO1 protein	AMIGO1	#N/A	#N/A	#N/A	10.3009	#N/A	#N/A	#N/A	#N/A	1	0	1	#N/A	#N/A	#N/A
A7MBK3	INPP5D protein	INPP5D	0	#N/A	#N/A	#N/A	0.01	#N/A	#N/A	#N/A	0	2	2	#N/A	#N/A	#N/A
A7MBK4	MGC157163 protein	MGC157163	#N/A	#N/A	#N/A	#N/A	#N/A	0	#N/A	#N/A	0	1	1	#N/A	#N/A	#N/A
A7MBK5	KIAA1551	KIAA1551	#N/A	#N/A	#N/A	#N/A	#N/A	#N/A	0	#N/A	0	1	1	#N/A	#N/A	#N/A
A7MBK6	TRAF4 protein	TRAF4	#N/A	#N/A	#N/A	#N/A	#N/A	#N/A	0	#N/A	0	1	1	#N/A	#N/A	#N/A
A7XYH9	Sine oculis-binding protein homolog	SOBP	#N/A	#N/A	#N/A	#N/A	0	#N/A	#N/A	#N/A	0	1	1	#N/A	#N/A	#N/A
A7YSX8	TRIT1 protein (Fragment)	TRIT1	#N/A	#N/A	#N/A	#N/A	#N/A	#N/A	0	#N/A	0	1	1	#N/A	#N/A	#N/A
A7YSY2	Spermatogenesis-associated protein 5-like protein 1	SPATA5L1	#N/A	0.01	#N/A	#N/A	#N/A	#N/A	#N/A	#N/A	0	1	1	#N/A	#N/A	#N/A
A7YSY5	DDHD2 protein (Fragment)	DDHD2	#N/A	#N/A	#N/A	#N/A	#N/A	#N/A	#N/A	0.01	0	1	1	#N/A	#N/A	#N/A
A7YSY7	AUH protein	AUH	#N/A	0.01	#N/A	#N/A	#N/A	#N/A	#N/A	#N/A	0	1	1	#N/A	#N/A	#N/A
A7YVH9	Pyridine nucleotide-disulfide oxidoreductase domain-containing protein 1	PYROXD1	#N/A	#N/A	#N/A	0	#N/A	#N/A	0	#N/A	0	2	2	#N/A	#N/A	#N/A
A7YVI6	Reticulon	RTN4	8.60168	0.01	0.0459998	#N/A	#N/A	#N/A	0.01	0.0806503	1	4	5	#N/A	#N/A	#N/A
A7YVI7	KIAA0415 protein (Fragment)	KIAA0415	0	#N/A	#N/A	#N/A	0.01	#N/A	0.01	#N/A	0	3	3	#N/A	#N/A	#N/A
A7YW22	JAM3 protein	JAM3	100	#N/A	#N/A	#N/A	#N/A	#N/A	#N/A	#N/A	1	0	1	#N/A	#N/A	#N/A
A7YW25	PIM2 protein (Fragment)	PIM2	#N/A	#N/A	#N/A	#N/A	#N/A	#N/A	#N/A	0	0	1	1	#N/A	#N/A	#N/A
A7YW33	DNA polymerase delta interacting protein 3	POLDIP3	0.01	0.01	0.01	0.01	#N/A	#N/A	0.01	0.01	0	6	6	#N/A	#N/A	#N/A
A7YW37	CD58 molecule (Fragment)	CD58	0.01	0.01	0.01	0.01	0.01	0.01	0.01	0	0	8	8	0.07	0.00875	0
A7YW40	Transcription elongation factor SPT5	SUPT5H	0.01	0	0.01	0.01	#N/A	#N/A	0.01	0.01	0	6	6	#N/A	#N/A	#N/A
A7YW45	Protein arginine N-methyltransferase 5	PRMT5	0.01	0.01	0.01	0.01	0.01	0.01	0.01	0.01	0	8	8	0.08	0.01	0
A7YW98	Arginine--tRNA ligase, cytoplasmic	RARS	0.01	0.01	0.01	0.01	0.01	0.01	0.01	0.01	0	8	8	0.08	0.01	0
A7YWA1	TWIST neighbor	TWISTNB	#N/A	#N/A	0.01	#N/A	#N/A	#N/A	0.01	#N/A	0	2	2	#N/A	#N/A	#N/A
A7YWC2	CRY1 protein	CRY1	#N/A	0	#N/A	#N/A	#N/A	#N/A	#N/A	#N/A	0	1	1	#N/A	#N/A	#N/A
A7YWC4	ATPase family AAA domain-containing protein 3	ATAD3	#N/A	#N/A	#N/A	0.01	#N/A	0.01	0.01	0.636418	0	4	4	#N/A	#N/A	#N/A
A7YWC6	SUB1 homolog, transcriptional regulator	SUB1	0.01	0.01	0.01	0.01	0.01	#N/A	0.01	0.01	0	7	7	#N/A	#N/A	#N/A
A7YWC9	LOC510385 protein	UTP25	0	#N/A	0.01	#N/A	#N/A	#N/A	#N/A	#N/A	0	2	2	#N/A	#N/A	#N/A
A7YWD0	ZNF346 protein	ZNF346	#N/A	#N/A	#N/A	#N/A	#N/A	#N/A	0	#N/A	0	1	1	#N/A	#N/A	#N/A
A7YWD2	Importin-13	IPO13	0	#N/A	#N/A	#N/A	#N/A	#N/A	#N/A	#N/A	0	1	1	#N/A	#N/A	#N/A
A7YWD3	UDP-glucuronosyltransferase	UGT1A1	0.01	0.01	0.01	0.01	0.01	0.01	0.01	0.01	0	8	8	0.08	0.01	0
A7YWE4	Delta-1-pyrroline-5-carboxylate dehydrogenase, mitochondrial	ALDH4A1	#N/A	0.01	0.01	0.01	#N/A	#N/A	0.01	#N/A	0	4	4	#N/A	#N/A	#N/A
A7YWF1	ACSS2 protein	ACSS2	0.01	0.01	0.01	0.01	0.01	0.01	0.01	0.01	0	8	8	0.08	0.01	0
A7YWG4	Gamma-glutamyl hydrolase	GGH	0.01	0.01	0.01	0.01	0.01	0.01	0.01	0.01	0	8	8	0.08	0.01	0
A7YWH2	Zinc finger Ran-binding domain-containing protein 2	ZRANB2	0	#N/A	#N/A	0.01	#N/A	#N/A	#N/A	#N/A	0	2	2	#N/A	#N/A	#N/A
A7YWH5	DKC1 protein	DKC1	0.01	0.01	0.01	0.01	#N/A	#N/A	0.01	0.01	0	6	6	#N/A	#N/A	#N/A
A7YWJ7	FYB protein	FYB1	#N/A	#N/A	#N/A	0	#N/A	#N/A	#N/A	#N/A	0	1	1	#N/A	#N/A	#N/A
A7YWK3	Keratin, type II cytoskeletal 73	KRT73	#N/A	0	#N/A	0.01	#N/A	#N/A	0	#N/A	0	3	3	#N/A	#N/A	#N/A
A7YWL3	KCTD17 protein	KCTD17	#N/A	#N/A	#N/A	#N/A	#N/A	#N/A	0	#N/A	0	1	1	#N/A	#N/A	#N/A
A7YWL5	Inhibitory synaptic factor 1	INSYN1	#N/A	#N/A	#N/A	#N/A	#N/A	0	#N/A	#N/A	0	1	1	#N/A	#N/A	#N/A
A7YWL7	EFNA3 protein	EFNA3	#N/A	#N/A	#N/A	#N/A	#N/A	#N/A	0	#N/A	0	1	1	#N/A	#N/A	#N/A
A7YWM2	Keratin, type I cytoskeletal 40	KRT40	0.01	0.01	#N/A	#N/A	#N/A	#N/A	#N/A	#N/A	0	2	2	#N/A	#N/A	#N/A
A7YWM8	N-acetylneuraminic acid phosphatase	NANP	0.01	#N/A	0.01	0.01	0.01	#N/A	0.01	#N/A	0	5	5	#N/A	#N/A	#N/A
A7YWN0	ENTPD2 protein	ENTPD2	#N/A	0.01	#N/A	0.01	0.01	0.01	0.01	#N/A	0	5	5	#N/A	#N/A	#N/A
A7YWP2	Post-GPI attachment to proteins factor 3	PGAP3	#N/A	#N/A	#N/A	#N/A	#N/A	#N/A	#N/A	0	0	1	1	#N/A	#N/A	#N/A
A7YWP6	COMM domain containing 2	COMMD2	0.1748	#N/A	#N/A	0.01	#N/A	#N/A	0	0	0	4	4	#N/A	#N/A	#N/A
A7YWQ4	SNTB2 protein	SNTB2	0	#N/A	0.01	#N/A	#N/A	#N/A	#N/A	#N/A	0	2	2	#N/A	#N/A	#N/A
A7YWS3	SPG11 protein (Fragment)	SPG11	0	#N/A	#N/A	#N/A	#N/A	#N/A	#N/A	#N/A	0	1	1	#N/A	#N/A	#N/A
A7YWT7	CLUAP1 protein	CLUAP1	#N/A	0.01	#N/A	#N/A	#N/A	#N/A	#N/A	#N/A	0	1	1	#N/A	#N/A	#N/A
A7YWU3	Ribonuclease P protein subunit p40	RPP40	#N/A	0.01	#N/A	0.01	#N/A	#N/A	#N/A	#N/A	0	2	2	#N/A	#N/A	#N/A
A7YWU8	CPB1 protein	CPB1	#N/A	#N/A	#N/A	#N/A	#N/A	0	#N/A	#N/A	0	1	1	#N/A	#N/A	#N/A
A7YY22	IPO9 protein	IPO9	0.01	#N/A	0.01	#N/A	#N/A	#N/A	#N/A	0.01	0	3	3	#N/A	#N/A	#N/A
A7YY24	IGBP1 protein	IGBP1	0.01	0.01	0	0.01	#N/A	0.01	0	0.01	0	7	7	#N/A	#N/A	#N/A
A7YY26	ARVCF protein	ARVCF	#N/A	#N/A	#N/A	#N/A	#N/A	#N/A	0.01	#N/A	0	1	1	#N/A	#N/A	#N/A
A7YY27	TNNT2 protein	TNNT2	#N/A	#N/A	#N/A	0	#N/A	#N/A	#N/A	#N/A	0	1	1	#N/A	#N/A	#N/A
A7YY28	Protein ABHD14B	ABHD14B	0.01	0.01	0.01	0.01	0.01	0.01	0.01	0.01	0	8	8	0.08	0.01	0
A7YY30	MGC157043 protein	MGC157043	#N/A	#N/A	0.01	#N/A	#N/A	#N/A	#N/A	#N/A	0	1	1	#N/A	#N/A	#N/A
A7YY32	Rho guanine exchange factor (GEF) 16	ARHGEF16	#N/A	#N/A	0	#N/A	#N/A	#N/A	#N/A	#N/A	0	1	1	#N/A	#N/A	#N/A
A7YY35	Uncharacterized protein KIAA2012 homolog	KIAA2012	#N/A	#N/A	#N/A	#N/A	#N/A	#N/A	0	#N/A	0	1	1	#N/A	#N/A	#N/A
A7YY37	EPB41L4A protein	EPB41L4A	#N/A	#N/A	#N/A	0	#N/A	#N/A	#N/A	#N/A	0	1	1	#N/A	#N/A	#N/A
A7YY43	DUSP3 protein	DUSP3	0.01	0.01	0.01	0.01	0.01	0	0.01	0.01	0	8	8	0.07	0.00875	0
A7YY45	Protein IMPACT	IMPACT	#N/A	0.01	#N/A	0.01	#N/A	#N/A	#N/A	#N/A	0	2	2	#N/A	#N/A	#N/A
A7YY47	LMNB1 protein	LMNB1	0.01	0.01	0.01	0.01	0.01	0.01	0.01	0.01	0	8	8	0.08	0.01	0
A7YY49	Surfeit locus protein 4	SURF4	0.01	0.01	0.01	0.01	0.01	#N/A	0.01	0.01	0	7	7	#N/A	#N/A	#N/A
A7YY50	GATA zinc finger domain containing 2A	GATAD2A	#N/A	#N/A	0.01	#N/A	#N/A	#N/A	0.01	0.01	0	3	3	#N/A	#N/A	#N/A
A7YY55	Very-long-chain (3R)-3-hydroxyacyl-CoA dehydratase 3	HACD3	0.01	0.01	0.01	0.01	0.01	0.01	0.01	0.01	0	8	8	0.08	0.01	0
A7YY57	Rho GTPase-activating protein 29	ARHGAP29	0.01	0.01	0.01	#N/A	0.01	0.01	0.01	0.01	0	7	7	#N/A	#N/A	#N/A
A7YY63	KH and NYN domain containing	KHNYN	#N/A	#N/A	#N/A	#N/A	#N/A	#N/A	0	#N/A	0	1	1	#N/A	#N/A	#N/A
A7YY64	Hexosyltransferase	B3GNT2	#N/A	0.01	#N/A	#N/A	0.01	#N/A	#N/A	#N/A	0	2	2	#N/A	#N/A	#N/A
A7YY65	MTCH1 protein	MTCH1	#N/A	#N/A	#N/A	#N/A	#N/A	#N/A	100	#N/A	1	0	1	#N/A	#N/A	#N/A
A7YY69	DPYD protein	DPYD	#N/A	#N/A	#N/A	#N/A	#N/A	#N/A	#N/A	0.01	0	1	1	#N/A	#N/A	#N/A
A7YY72	SLC29A2 protein	SLC29A2	#N/A	#N/A	0	#N/A	#N/A	#N/A	#N/A	#N/A	0	1	1	#N/A	#N/A	#N/A
A7YY74	Polypeptide N-acetylgalactosaminyltransferase	GALNT4	#N/A	#N/A	#N/A	#N/A	#N/A	0.01	#N/A	#N/A	0	1	1	#N/A	#N/A	#N/A
A7YY75	Nucleoporin SEH1	SEH1L	0.01	#N/A	0.01	0	#N/A	#N/A	0.01	0.01	0	5	5	#N/A	#N/A	#N/A
A7YY77	ENDOD1 protein	ENDOD1	#N/A	0	0.01	#N/A	#N/A	0.01	#N/A	#N/A	0	3	3	#N/A	#N/A	#N/A
A7Z014	TKT protein	TKT	#N/A	#N/A	#N/A	0.01	0.01	0.01	0.01	#N/A	0	4	4	#N/A	#N/A	#N/A
A7Z016	V-type proton ATPase subunit a	ATP6V0A1	#N/A	#N/A	#N/A	#N/A	0.01	0.01	#N/A	#N/A	0	2	2	#N/A	#N/A	#N/A
A7Z017	Transcription factor Maf	MAF	#N/A	#N/A	#N/A	#N/A	#N/A	#N/A	0	#N/A	0	1	1	#N/A	#N/A	#N/A
A7Z018	RCC1 protein	RCC1	0.01	0.01	0.01	0.01	#N/A	0.01	0.01	0.01	0	7	7	#N/A	#N/A	#N/A
A7Z023	CCDC132 protein	CCDC132	0.01	0	0.01	0.01	0.01	#N/A	0.01	0.01	0	7	7	#N/A	#N/A	#N/A
A7Z024	Protein XRP2	RP2	#N/A	#N/A	#N/A	#N/A	0.01	#N/A	#N/A	#N/A	0	1	1	#N/A	#N/A	#N/A
A7Z025	PRPF8 protein	PRPF8	0.01	0.01	0.01	0.01	0.01	0.01	0.01	0.01	0	8	8	0.08	0.01	0
A7Z026	Protein phosphatase 1 regulatory subunit 37	PPP1R37	#N/A	#N/A	#N/A	0.01	#N/A	#N/A	#N/A	#N/A	0	1	1	#N/A	#N/A	#N/A
A7Z027	SMARCA5 protein	SMARCA5	0.01	0.01	0.01	0.01	#N/A	#N/A	0.01	0.01	0	6	6	#N/A	#N/A	#N/A
A7Z029	Phospholipid-transporting ATPase	ATP10D	#N/A	#N/A	#N/A	#N/A	#N/A	#N/A	#N/A	0	0	1	1	#N/A	#N/A	#N/A
A7Z030	ZNF521 protein	ZNF521	#N/A	0	#N/A	#N/A	#N/A	#N/A	#N/A	#N/A	0	1	1	#N/A	#N/A	#N/A
A7Z031	RAS and EF-hand domain containing	RASEF	#N/A	#N/A	#N/A	#N/A	#N/A	#N/A	0	#N/A	0	1	1	#N/A	#N/A	#N/A
A7Z033	T-complex protein 11-like protein 2	TCP11L2	#N/A	0	#N/A	#N/A	#N/A	#N/A	#N/A	#N/A	0	1	1	#N/A	#N/A	#N/A
A7Z034	NFKB1 protein	NFKB1	0.01	#N/A	#N/A	0.01	0.01	#N/A	0.01	#N/A	0	4	4	#N/A	#N/A	#N/A
A7Z035	Clathrin interactor 1	CLINT1	0.01	0.23444	0.01	0.01	#N/A	#N/A	0.01	0.01	0	6	6	#N/A	#N/A	#N/A
A7Z037	Chimaerin	CHN1	#N/A	#N/A	#N/A	#N/A	0.01	#N/A	#N/A	#N/A	0	1	1	#N/A	#N/A	#N/A
A7Z038	ABCD3 protein	ABCD3	0.01	0.01	0.01	0.01	0.01	#N/A	0.01	0.01	0	7	7	#N/A	#N/A	#N/A
A7Z042	NKD1 protein	NKD1	#N/A	#N/A	#N/A	0	0	#N/A	#N/A	#N/A	0	2	2	#N/A	#N/A	#N/A
A7Z045	FAM84B protein	FAM84B	#N/A	#N/A	0.01	0.01	0.01	0.01	#N/A	0.01	0	5	5	#N/A	#N/A	#N/A
A7Z050	Inositol hexakisphosphate and diphosphoinositol-pentakisphosphate kinase 1	PPIP5K1	#N/A	#N/A	0	0	#N/A	#N/A	#N/A	#N/A	0	2	2	#N/A	#N/A	#N/A
A7Z051	Protein phosphatase 6 regulatory subunit 3	PPP6R3	0.708545	0.01	0.01	0.01	#N/A	0.01	0.01	0.01	0	7	7	#N/A	#N/A	#N/A
A7Z052	WD repeat-containing protein 6	WDR6	0	#N/A	#N/A	#N/A	#N/A	#N/A	#N/A	0.01	0	2	2	#N/A	#N/A	#N/A
A7Z054	TXNIP protein	TXNIP	0.01	0.01	#N/A	#N/A	0.01	#N/A	0.01	0.01	0	5	5	#N/A	#N/A	#N/A
A7Z055	PLAA protein	PLAA	0.01	0.01	0.01	0.01	0.01	0.01	0.01	0.01	0	8	8	0.08	0.01	0
A7Z056	Ubiquitin carboxyl-terminal hydrolase 20	USP20	#N/A	#N/A	#N/A	#N/A	#N/A	#N/A	0.01	#N/A	0	1	1	#N/A	#N/A	#N/A
A7Z057	14-3-3 protein gamma	YWHAG	0.01	0.01	0.01	0.01	0.01	0.01	0.01	0.01	0	8	8	0.08	0.01	0
A7Z060	RNF219 protein	RNF219	#N/A	#N/A	#N/A	#N/A	0.01	#N/A	#N/A	#N/A	0	1	1	#N/A	#N/A	#N/A
A7Z061	Cell division cycle protein 27 homolog	CDC27	0.01	#N/A	0.01	#N/A	#N/A	#N/A	0.01	#N/A	0	3	3	#N/A	#N/A	#N/A
A7Z062	ZC3H7A protein	ZC3H7A	#N/A	#N/A	#N/A	#N/A	#N/A	#N/A	0.01	#N/A	0	1	1	#N/A	#N/A	#N/A
A7Z063	WASH complex subunit 1	WASHC1	#N/A	0	0	0	0.01	0.01	0.01	0.01	0	7	7	#N/A	#N/A	#N/A
A7Z065	Structural maintenance of chromosomes protein	SMC3	0.01	#N/A	#N/A	0.01	#N/A	#N/A	#N/A	#N/A	0	2	2	#N/A	#N/A	#N/A
A7Z066	Calnexin	CANX	0.01	0.01	0.01	0.01	0.01	0.01	0.01	0.01	0	8	8	0.08	0.01	0
A7Z067	CSF1R protein	CSF1R	#N/A	#N/A	#N/A	100	#N/A	#N/A	0	#N/A	1	1	2	#N/A	#N/A	#N/A
A7Z069	KRIT1 protein	KRIT1	#N/A	#N/A	0.01	#N/A	0.01	0.01	100	#N/A	1	3	4	#N/A	#N/A	#N/A
A7Z077	KIAA1551	KIAA1551	#N/A	#N/A	#N/A	#N/A	0	#N/A	#N/A	#N/A	0	1	1	#N/A	#N/A	#N/A
A7Z081	C3H1ORF92 protein	LRRC71	#N/A	#N/A	#N/A	0	0	#N/A	#N/A	#N/A	0	2	2	#N/A	#N/A	#N/A
A7Z082	ACIN1 protein	ACIN1	#N/A	#N/A	#N/A	0.01	#N/A	#N/A	0.01	0.01	0	3	3	#N/A	#N/A	#N/A
A7Z086	HOXA9 protein	HOXA9	0.01	#N/A	#N/A	#N/A	#N/A	#N/A	#N/A	#N/A	0	1	1	#N/A	#N/A	#N/A
A7Z087	CPEB4 protein	CPEB4	#N/A	#N/A	0	#N/A	#N/A	#N/A	#N/A	#N/A	0	1	1	#N/A	#N/A	#N/A
A7Z088	YEATS domain containing 2	YEATS2	0.01	#N/A	#N/A	#N/A	#N/A	#N/A	#N/A	#N/A	0	1	1	#N/A	#N/A	#N/A
A7Z089	NUP160 protein	NUP160	#N/A	0.01	0.01	0.01	0.01	#N/A	0.01	0.01	0	6	6	#N/A	#N/A	#N/A
A7Z090	ANK3 protein	ANK3	#N/A	#N/A	#N/A	0.01	0.01	#N/A	#N/A	#N/A	0	2	2	#N/A	#N/A	#N/A
A8DBT6	Monocyte differentiation antigen CD14	CD14	#N/A	#N/A	#N/A	#N/A	0.01	#N/A	#N/A	#N/A	0	1	1	#N/A	#N/A	#N/A
A8E4L3	UPF0598 protein C8orf82 homolog		#N/A	0	0.01	0.01	#N/A	#N/A	0	#N/A	0	4	4	#N/A	#N/A	#N/A
A8E4L8	LIM domain 7	LMO7	0.01	0.01	0.01	0.01	0.01	0	0.01	0.01	0	8	8	0.07	0.00875	0
A8E4M9	PRPF39 protein	PRPF39	0	0.01	0.01	#N/A	#N/A	#N/A	0.01	#N/A	0	4	4	#N/A	#N/A	#N/A
A8E4N0	AP-1 complex subunit gamma	AP1G2	0.01	0.01	0.01	0.01	0.01	0.01	0.01	0.01	0	8	8	0.08	0.01	0
A8E4N1	AIM1L protein	CRYBG2	#N/A	0	#N/A	#N/A	#N/A	#N/A	#N/A	#N/A	0	1	1	#N/A	#N/A	#N/A
A8E4N3	Radial spoke head protein 3 homolog	RSPH3	0	#N/A	#N/A	0	#N/A	#N/A	#N/A	#N/A	0	2	2	#N/A	#N/A	#N/A
A8E4N4	TRPC2 protein	TRPC2	#N/A	0.01	#N/A	#N/A	#N/A	#N/A	#N/A	#N/A	0	1	1	#N/A	#N/A	#N/A
A8E4N7	TBC1D10A protein	TBC1D10A	#N/A	#N/A	0.01	#N/A	#N/A	0.01	#N/A	#N/A	0	2	2	#N/A	#N/A	#N/A
A8E4P1	MGST1 protein	MGST1	#N/A	#N/A	#N/A	#N/A	0.01	#N/A	#N/A	#N/A	0	1	1	#N/A	#N/A	#N/A
A8E4P2	FARSB protein	FARSB	0.01	0.01	0.01	0.01	0.01	0.01	0.01	0.01	0	8	8	0.08	0.01	0
A8E4P3	STOM protein	STOM	0.01	0.01	0.01	0.01	0.01	0.01	0.01	0.01	0	8	8	0.08	0.01	0
A8E4P5	GPM6B protein	GPM6B	#N/A	0	#N/A	0	#N/A	#N/A	#N/A	#N/A	0	2	2	#N/A	#N/A	#N/A
A8E4Q3	LOC511106 protein	LOC511106	#N/A	#N/A	#N/A	#N/A	0.01	#N/A	#N/A	#N/A	0	1	1	#N/A	#N/A	#N/A
A8E4Q5	GAS2 protein	GAS2	#N/A	#N/A	#N/A	#N/A	#N/A	#N/A	#N/A	0.01	0	1	1	#N/A	#N/A	#N/A
A8E4Q7	CLEC12A protein	CLEC12A	0.01	#N/A	#N/A	#N/A	#N/A	#N/A	#N/A	#N/A	0	1	1	#N/A	#N/A	#N/A
A8E4R0	LOC789074 protein	LOC789074	#N/A	#N/A	#N/A	#N/A	#N/A	#N/A	0	#N/A	0	1	1	#N/A	#N/A	#N/A
A8E4R4	EXOSC6 protein	EXOSC6	0.01	0.01	0.01	0.01	#N/A	0.01	0.01	0.01	0	7	7	#N/A	#N/A	#N/A
A8E640	Gamma-glutamyl carboxylase	GGCX	#N/A	#N/A	0.01	#N/A	#N/A	#N/A	0.01	0.01	0	3	3	#N/A	#N/A	#N/A
A8E644	DCLK1 protein	DCLK1	#N/A	#N/A	0	#N/A	#N/A	#N/A	#N/A	#N/A	0	1	1	#N/A	#N/A	#N/A
A8E645	GFPT1 protein	GFPT1	0.01	0.01	0.01	0.01	#N/A	0.01	0.01	0.01	0	7	7	#N/A	#N/A	#N/A
A8E646	CARD11 protein	CARD11	#N/A	#N/A	#N/A	#N/A	#N/A	#N/A	0	#N/A	0	1	1	#N/A	#N/A	#N/A
A8E648	CHERP protein	CHERP	#N/A	#N/A	0.01	#N/A	#N/A	#N/A	0.01	0.01	0	3	3	#N/A	#N/A	#N/A
A8E649	Non-specific serine/threonine protein kinase	PRKAA1	0.01	0.01	0.01	0.01	0	#N/A	0.01	0.01	0	7	7	#N/A	#N/A	#N/A
A8E651	EWS RNA binding protein 1	EWSR1	0.01	0.01	0.01	0.01	0.01	0.01	0.01	0.01	0	8	8	0.08	0.01	0
A8E654	COL18A1 protein	COL18A1	0.01	0.01	0.01	0.01	0.01	0.01	0.01	0.01	0	8	8	0.08	0.01	0
A8E655	SLC8A1 protein	SLC8A1	0	#N/A	#N/A	#N/A	#N/A	#N/A	#N/A	#N/A	0	1	1	#N/A	#N/A	#N/A
A8E656	MRVI1 protein (Fragment)	MRVI1	0	#N/A	#N/A	#N/A	#N/A	#N/A	#N/A	#N/A	0	1	1	#N/A	#N/A	#N/A
A8E657	Alpha-aminoadipic semialdehyde synthase, mitochondrial	AASS	0	#N/A	0.01	0.01	#N/A	#N/A	0.01	0.01	0	5	5	#N/A	#N/A	#N/A
A8E659	ANKH protein	ANKH	0.01	#N/A	0.01	#N/A	#N/A	100	#N/A	0	1	3	4	#N/A	#N/A	#N/A
A8E662	LOC534247 protein (Fragment)	LOC534247	#N/A	#N/A	#N/A	#N/A	#N/A	#N/A	#N/A	100	1	0	1	#N/A	#N/A	#N/A
A8KC64	Zinc fingers and homeoboxes 1	ZHX1	#N/A	#N/A	#N/A	#N/A	#N/A	#N/A	0	0	0	2	2	#N/A	#N/A	#N/A
A8KC67	Ran GTPase activating protein 1	RANGAP1	0.01	0.01	0.01	0.01	0.01	0	0.01	0.01	0	8	8	0.07	0.00875	0
A8KC68	NLGN2 protein (Fragment)	NLGN2	#N/A	#N/A	#N/A	0	#N/A	#N/A	#N/A	#N/A	0	1	1	#N/A	#N/A	#N/A
A8KC69	MCPH1 protein (Fragment)	MCPH1	#N/A	0	#N/A	#N/A	#N/A	#N/A	#N/A	#N/A	0	1	1	#N/A	#N/A	#N/A
A8KC71	POMT1 protein (Fragment)	POMT1	#N/A	#N/A	#N/A	#N/A	#N/A	#N/A	0.01	#N/A	0	1	1	#N/A	#N/A	#N/A
A8KC72	Uncharacterized protein (Fragment)		#N/A	#N/A	0.01	#N/A	#N/A	#N/A	#N/A	#N/A	0	1	1	#N/A	#N/A	#N/A
A8KC77	eIF5 protein (Fragment)	EIF5	#N/A	#N/A	#N/A	#N/A	#N/A	0.01	#N/A	#N/A	0	1	1	#N/A	#N/A	#N/A
A8NIA8	IRAK1BP1 protein	IRAK1BP1	#N/A	#N/A	0	#N/A	#N/A	#N/A	#N/A	#N/A	0	1	1	#N/A	#N/A	#N/A
A8NJ74	RBM34 protein	RBM34	#N/A	#N/A	#N/A	0	#N/A	#N/A	#N/A	#N/A	0	1	1	#N/A	#N/A	#N/A
A8NJX6	DNAJA4 protein	DNAJA4	#N/A	0	#N/A	#N/A	#N/A	#N/A	0	#N/A	0	2	2	#N/A	#N/A	#N/A
A8PC47	TCP11 protein	TCP11	#N/A	0.01	#N/A	0	0	0.01	#N/A	#N/A	0	4	4	#N/A	#N/A	#N/A
A8PVV5	SYPL1 protein	SYPL1	0.01	0.01	0.01	0.01	0.01	0.0156406	0.01	0.01	0	8	8	0.0856406	0.0107051	0
A8Q3N8	CTSW protein	CTSW	#N/A	0.01	#N/A	#N/A	#N/A	#N/A	#N/A	#N/A	0	1	1	#N/A	#N/A	#N/A
A8QDZ2	LOC507082 protein	LOC507082	0	#N/A	0	#N/A	#N/A	#N/A	#N/A	#N/A	0	2	2	#N/A	#N/A	#N/A
A8QQD7	TCFL5 protein	TCFL5	#N/A	#N/A	#N/A	#N/A	#N/A	#N/A	#N/A	0	0	1	1	#N/A	#N/A	#N/A
A8QQR5	CLPTM1L protein (Fragment)	CLPTM1L	#N/A	0	#N/A	#N/A	#N/A	#N/A	#N/A	#N/A	0	1	1	#N/A	#N/A	#N/A
A8R461	C25H7ORF50 protein	C25H7orf50	0	#N/A	0.01	0.01	#N/A	#N/A	0.01	0.01	0	5	5	#N/A	#N/A	#N/A
A8R4B3	Sulfurtransferase	TSTD3	0.01	#N/A	0.01	#N/A	#N/A	#N/A	0.01	#N/A	0	3	3	#N/A	#N/A	#N/A
A8SM77	ZNF713 protein	ZNF713	#N/A	#N/A	#N/A	#N/A	#N/A	0	#N/A	0	0	2	2	#N/A	#N/A	#N/A
A8SMA7	SMEK1 protein (Fragment)	SMEK1	#N/A	#N/A	#N/A	#N/A	#N/A	#N/A	0.01	#N/A	0	1	1	#N/A	#N/A	#N/A
A8WFQ0	NADH dehydrogenase [ubiquinone] iron-sulfur protein 7, mitochondrial	NDUFS7	0.01	0.01	0.01	0.01	0.01	0.01	0.01	0.01	0	8	8	0.08	0.01	0
A8WFQ1	Tripartite motif-containing 37	TRIM37	#N/A	0	#N/A	#N/A	#N/A	#N/A	#N/A	0	0	2	2	#N/A	#N/A	#N/A
A8YXX8	BRICK1, SCAR/WAVE actin nucleating complex subunit	BRK1	0.01	#N/A	0.063056	#N/A	0.0293593	#N/A	0.01	0	0	5	5	#N/A	#N/A	#N/A
A8YXY1	ADRM1 protein	ADRM1	#N/A	0.01	#N/A	#N/A	#N/A	#N/A	#N/A	#N/A	0	1	1	#N/A	#N/A	#N/A
A8YXY3	Selenoprotein F	SELENOF	0.01	0.01	0.01	0.01	0.01	#N/A	0.01	#N/A	0	6	6	#N/A	#N/A	#N/A
A8YXY7	RPL7L1 protein (Fragment)	RPL7L1	#N/A	#N/A	#N/A	#N/A	#N/A	#N/A	#N/A	0.01	0	1	1	#N/A	#N/A	#N/A
A8YXY9	Alpha-mannosidase	MAN2C1	#N/A	#N/A	#N/A	#N/A	#N/A	#N/A	0.01	#N/A	0	1	1	#N/A	#N/A	#N/A
A8YXZ0	TMC4 protein	TMC4	#N/A	0.01	0	#N/A	#N/A	#N/A	#N/A	#N/A	0	2	2	#N/A	#N/A	#N/A
A8YXZ2	C8G protein	C8G	0	0.01	#N/A	0	0.01	0.01	3.77988	0.01	1	6	7	#N/A	#N/A	#N/A
A8YXZ4	MITD1 protein	MITD1	0	0	#N/A	#N/A	#N/A	#N/A	#N/A	#N/A	0	2	2	#N/A	#N/A	#N/A
A8YXZ6	RRP7A protein	RRP7A	0	0.01	0.01	0.01	#N/A	#N/A	0.01	0.01	0	6	6	#N/A	#N/A	#N/A
A8YXZ8	Mitochondrial import receptor subunit TOM5 homolog	TOMM5	#N/A	#N/A	0.01	#N/A	#N/A	#N/A	#N/A	0.01	0	2	2	#N/A	#N/A	#N/A
A9CSR6	Cytochrome P450 1B1 (Fragment)	CYP1B1	#N/A	#N/A	#N/A	0.01	#N/A	#N/A	#N/A	#N/A	0	1	1	#N/A	#N/A	#N/A
A9Q1J5	Non-specific serine/threonine protein kinase	MELK	#N/A	#N/A	#N/A	#N/A	#N/A	#N/A	0	#N/A	0	1	1	#N/A	#N/A	#N/A
A9Q1J7	Developmental pluripotency-associated protein 3	DPPA3	#N/A	#N/A	#N/A	#N/A	#N/A	#N/A	0	#N/A	0	1	1	#N/A	#N/A	#N/A
A9QWQ3	Interferon beta	IFNb	#N/A	#N/A	#N/A	#N/A	#N/A	0	#N/A	#N/A	0	1	1	#N/A	#N/A	#N/A
A9QXB6	Intercellular adhesion molecule 1		#N/A	#N/A	#N/A	0.01	0.01	#N/A	#N/A	#N/A	0	2	2	#N/A	#N/A	#N/A
A9QXB7	Interferon gamma		#N/A	#N/A	#N/A	0	#N/A	#N/A	#N/A	#N/A	0	1	1	#N/A	#N/A	#N/A
A9UIB1	PON1	PON1	#N/A	0	#N/A	#N/A	#N/A	#N/A	#N/A	0.01	0	2	2	#N/A	#N/A	#N/A
A9UIM2	AMP-activated protein kinase beta 1 non-catalytic subunit (Fragment)	PRKAB1	#N/A	0.01	#N/A	#N/A	#N/A	#N/A	#N/A	#N/A	0	1	1	#N/A	#N/A	#N/A
A9UIM4	AMP-activated protein kinase beta 1 non-catalytic subunit (Fragment)	PRKAB1	#N/A	#N/A	0.01	0.01	0	#N/A	0.01	0	0	5	5	#N/A	#N/A	#N/A
A9X431	Nuclear matrix protein 4 (Fragment)		#N/A	#N/A	#N/A	0	#N/A	#N/A	#N/A	#N/A	0	1	1	#N/A	#N/A	#N/A
A9ZTJ9	Calcineurin B (Fragment)		0.01	#N/A	0.01	#N/A	0.01	#N/A	0.01	0.01	0	5	5	#N/A	#N/A	#N/A
B0JYK2	NPC intracellular cholesterol transporter 1	NPC1	0.01	0.01	0.01	0.01	0.01	0.01	0.01	0.01	0	8	8	0.08	0.01	0
B0JYK4	Protein kinase, cAMP-dependent, regulatory, type II, beta	PRKAR2B	0.01	0.01	0.01	0.01	0.01	0.01	0.01	0.01	0	8	8	0.08	0.01	0
B0JYK6	Alpha-1,4 glucan phosphorylase	PYGM	0.01	0	#N/A	#N/A	#N/A	#N/A	0	0	0	4	4	#N/A	#N/A	#N/A
B0JYL0	Mothers against decapentaplegic homolog	SMAD4	#N/A	#N/A	#N/A	0.01	#N/A	#N/A	0	#N/A	0	2	2	#N/A	#N/A	#N/A
B0JYL4	IFFO1 protein	IFFO1	100	#N/A	#N/A	#N/A	#N/A	#N/A	#N/A	#N/A	1	0	1	#N/A	#N/A	#N/A
B0JYL6	Signal transducer and activator of transcription	STAT1	#N/A	#N/A	0.01	#N/A	#N/A	#N/A	#N/A	0.01	0	2	2	#N/A	#N/A	#N/A
B0JYM3	Nicotinate phosphoribosyltransferase	NAPRT1	0.01	0.01	0.01	0.01	0.01	0.01	0.01	0.01	0	8	8	0.08	0.01	0
B0JYM7	Spermine synthase	SMS	#N/A	0.01	#N/A	#N/A	0.01	#N/A	#N/A	#N/A	0	2	2	#N/A	#N/A	#N/A
B0JYN4	Cytosolic iron-sulfur assembly component 2A	CIAO2A	#N/A	0.01	#N/A	0.01	0.01	#N/A	0	#N/A	0	4	4	#N/A	#N/A	#N/A
B0JYP2	Solute carrier family 18 (Vesicular monoamine), member 2	SLC18A2	#N/A	0.01	#N/A	#N/A	#N/A	#N/A	0.01	0.01	0	3	3	#N/A	#N/A	#N/A
B0JYP5	Protein argonaute-2	2002-08-01	0.01	0.01	0.01	0.01	#N/A	#N/A	0.01	0.01	0	6	6	#N/A	#N/A	#N/A
B0JYP6	IGK protein	IGK	#N/A	#N/A	#N/A	#N/A	#N/A	#N/A	0.01	#N/A	0	1	1	#N/A	#N/A	#N/A
B0JYQ0	ALB protein	ALB	0.01	0.01	0.01	0.01	0.01	#N/A	#N/A	0.01	0	6	6	#N/A	#N/A	#N/A
B0JYQ3	LOC790811 protein	LOC790811	0	#N/A	#N/A	0	0	#N/A	#N/A	#N/A	0	3	3	#N/A	#N/A	#N/A
B0JYQ5	Uncharacterized protein (Fragment)		#N/A	0	#N/A	0	#N/A	#N/A	#N/A	#N/A	0	2	2	#N/A	#N/A	#N/A
B0JYR0	Furin (Paired basic amino acid cleaving enzyme)	FURIN	0.01	0.01	0.01	0	0.01	0.01	0.01	0.01	0	8	8	0.07	0.00875	0
B0JYR2	Interferon regulatory factor 5	IRF5	#N/A	#N/A	#N/A	#N/A	0.01	#N/A	0	0.01	0	3	3	#N/A	#N/A	#N/A
B0JYR3	Wiskott-Aldrich syndrome-like	WASL	#N/A	#N/A	#N/A	0	#N/A	#N/A	0	#N/A	0	2	2	#N/A	#N/A	#N/A
B1GVY4	Putative LOC507335 protein (Fragment)	LOC507335	#N/A	#N/A	#N/A	#N/A	0	#N/A	#N/A	#N/A	0	1	1	#N/A	#N/A	#N/A
B1GVZ2	Retinol dehydrogenase 13 (Fragment)	RDH13	#N/A	#N/A	0.01	#N/A	#N/A	#N/A	0.01	#N/A	0	2	2	#N/A	#N/A	#N/A
B1H0W8	Ribosomal protein L3	Rpl3	0.01	0.01	0.01	0.01	0.01	0.01	0.01	0.01	0	8	8	0.08	0.01	0
B1P0L6	ATP synthase protein 8	ATP8	#N/A	#N/A	#N/A	0.01	0.01	0.01	#N/A	#N/A	0	3	3	#N/A	#N/A	#N/A
B1P383	DNA methyltransferase b (Fragment)	Dnmt1	0.01	#N/A	#N/A	0	#N/A	#N/A	0.01	0.01	0	4	4	#N/A	#N/A	#N/A
B1PK18	1,4-alpha-glucan branching enzyme 1		0.01	0.01	0.01	0.01	0.01	0.01	0.01	0.01	0	8	8	0.08	0.01	0
B2BAY0	Cluster of differentiation 2 (Fragment)	CD2	#N/A	#N/A	#N/A	#N/A	0.01	#N/A	#N/A	#N/A	0	1	1	#N/A	#N/A	#N/A
B2DG18	Monocarboxylate transporter 4 (Fragment)	SLC16A3	#N/A	#N/A	0.01	#N/A	0.01	0.01	#N/A	0	0	4	4	#N/A	#N/A	#N/A
B2KJ42	Fructose-1,6-bisphosphatase 1		#N/A	#N/A	#N/A	#N/A	0.01	#N/A	#N/A	0.01	0	2	2	#N/A	#N/A	#N/A
B2KPB9	Cytochrome c oxidase subunit 2 (Fragment)	COII	#N/A	0.01	0.01	0.01	0.01	0.01	0.01	#N/A	0	6	6	#N/A	#N/A	#N/A
B2MU62	Interleukin 23 (Fragment)	IL-23	#N/A	#N/A	0.01	#N/A	0.01	0.01	#N/A	#N/A	0	3	3	#N/A	#N/A	#N/A
B2MWQ4	MHC class I-related protein	MIC	#N/A	#N/A	#N/A	#N/A	#N/A	0.01	#N/A	#N/A	0	1	1	#N/A	#N/A	#N/A
B2Z4B0	Angiopoietin like 2	ANGPTL2	#N/A	#N/A	#N/A	#N/A	#N/A	#N/A	#N/A	0	0	1	1	#N/A	#N/A	#N/A
B2Z4B1	Angiopoietin-like protein 3	ANGPTL3	#N/A	#N/A	#N/A	#N/A	#N/A	#N/A	0.01	#N/A	0	1	1	#N/A	#N/A	#N/A
B2Z4B2	Angiopoietin-4	ANGPT4	#N/A	0	#N/A	0.01	#N/A	#N/A	0	#N/A	0	3	3	#N/A	#N/A	#N/A
B2Z4B3	Angiopoietin like 5	ANGPTL5	#N/A	#N/A	#N/A	0	#N/A	#N/A	#N/A	#N/A	0	1	1	#N/A	#N/A	#N/A
B2Z4B4	Angiopoietin like 6	ANGPTL6	0	#N/A	#N/A	#N/A	#N/A	#N/A	#N/A	0	0	2	2	#N/A	#N/A	#N/A
B2ZEZ4	Skint 1 isoform a	Skint1	#N/A	#N/A	#N/A	#N/A	#N/A	#N/A	#N/A	0.01	0	1	1	#N/A	#N/A	#N/A
B2ZSR6	CC chemokine receptor 10 (Fragment)	CCR10	#N/A	0	#N/A	#N/A	#N/A	#N/A	#N/A	#N/A	0	1	1	#N/A	#N/A	#N/A
B3FXL2	Interleukin-1 receptor-associated kinase 2 transcript variant 2	Irak2	#N/A	#N/A	#N/A	100	#N/A	#N/A	#N/A	#N/A	1	0	1	#N/A	#N/A	#N/A
B3FXL3	Interleukin 1 receptor associated kinase 3	IRAK3	#N/A	#N/A	0	#N/A	#N/A	#N/A	#N/A	#N/A	0	1	1	#N/A	#N/A	#N/A
B3FXL6	Interleukin-1 receptor-associated kinase 4 transcript variant 1	Irak4	0.01	#N/A	#N/A	#N/A	#N/A	#N/A	#N/A	#N/A	0	1	1	#N/A	#N/A	#N/A
B3IVN4	M1-type pyruvate kinase (Fragment)	PKM	0	#N/A	#N/A	#N/A	0	#N/A	#N/A	#N/A	0	2	2	#N/A	#N/A	#N/A
B3STV0	Chromodomain protein Y-like variant 4	CDYL	#N/A	#N/A	#N/A	#N/A	#N/A	#N/A	0	0	0	2	2	#N/A	#N/A	#N/A
B3VHT8	Growth hormone receptor (Fragment)	ghr	#N/A	#N/A	#N/A	0	#N/A	#N/A	#N/A	#N/A	0	1	1	#N/A	#N/A	#N/A
B3VNC2	Artiodactyl-specific sub-telomeric protein	LOC508098	0	#N/A	#N/A	#N/A	#N/A	#N/A	#N/A	#N/A	0	1	1	#N/A	#N/A	#N/A
B5AAU5	Interferon-tau variant 1g (Fragment)	IFNT	0	#N/A	0	0	#N/A	1.0968	0	#N/A	1	4	5	#N/A	#N/A	#N/A
B5AAU7	Interferon-tau variant 3i (Fragment)	IFNT	0	0	0	0	#N/A	0.64755	0	0	0	7	7	#N/A	#N/A	#N/A
B5B3R8	Alpha S1 casein	CSN1S1	0.01	#N/A	0	0.01	0.01	0.01	0.01	0.01	0	7	7	#N/A	#N/A	#N/A
B5TYW4	Toll-like receptor	TLR1	#N/A	#N/A	#N/A	#N/A	#N/A	#N/A	#N/A	0	0	1	1	#N/A	#N/A	#N/A
B6ULW8	WC1	WC1	#N/A	#N/A	#N/A	#N/A	#N/A	#N/A	0	#N/A	0	1	1	#N/A	#N/A	#N/A
B6ULX3	WC1	WC1	#N/A	#N/A	#N/A	#N/A	0	#N/A	#N/A	#N/A	0	1	1	#N/A	#N/A	#N/A
B6ULY3	WC1 (Fragment)	WC1	0	#N/A	#N/A	#N/A	#N/A	#N/A	#N/A	#N/A	0	1	1	#N/A	#N/A	#N/A
B6ULZ4	WC1	WC1	#N/A	#N/A	#N/A	#N/A	#N/A	#N/A	0	#N/A	0	1	1	#N/A	#N/A	#N/A
B6ULZ8	WC1	WC1	#N/A	#N/A	#N/A	#N/A	0.01	#N/A	#N/A	#N/A	0	1	1	#N/A	#N/A	#N/A
B6VAB1	Thyroid-specific transcription factor 1 (Fragment)		0	#N/A	#N/A	#N/A	#N/A	#N/A	#N/A	#N/A	0	1	1	#N/A	#N/A	#N/A
B6VAP7	CDC42 protein	CDC42	0.01	0.01	0.01	0.01	0.01	0.01	0.01	0.01	0	8	8	0.08	0.01	0
B6VAP8	Protein S100		0.01	0.01	#N/A	0.01	0.01	0.01	0.01	0.01	0	7	7	#N/A	#N/A	#N/A
B6VF31	MHC class II antigen beta chain (Fragment)	BoLA-DRB3	#N/A	#N/A	#N/A	#N/A	0.01	#N/A	#N/A	#N/A	0	1	1	#N/A	#N/A	#N/A
B6YY28	Fragile histidine triad isoform 2 (Fragment)	FHIT	#N/A	#N/A	1.6394	#N/A	#N/A	#N/A	#N/A	0.01	1	1	2	#N/A	#N/A	#N/A
B7T155	APOBEC3Z3	APOBEC3Z3	0.01	0.01	0.01	#N/A	25.4086	0.01	0.0643768	0.01	1	6	7	#N/A	#N/A	#N/A
B7TCH8	Y-linked ubiquitin-specific protease 9 (Fragment)	USP9Y	#N/A	0	#N/A	#N/A	#N/A	0.01	#N/A	#N/A	0	2	2	#N/A	#N/A	#N/A
B7TCI5	Transducin beta-like 1	TBL1X	#N/A	#N/A	#N/A	0.01	#N/A	#N/A	#N/A	#N/A	0	1	1	#N/A	#N/A	#N/A
B7U1D5	Major histocompatibility complex class I-related gene protein	MR1	0	#N/A	#N/A	#N/A	#N/A	#N/A	#N/A	#N/A	0	1	1	#N/A	#N/A	#N/A
B8Y7I4	Serum amyloid A protein (Fragment)	SAA3	#N/A	#N/A	#N/A	#N/A	0.01	0.01	#N/A	#N/A	0	2	2	#N/A	#N/A	#N/A
B8Y9S9	Embryo-specific fibronectin 1 transcript variant	FN1	0.01	0.01	0.01	0.01	0.01	0.01	0.01	0.0445675	0	8	8	0.114567	0.0143209	0
B8YB77	Malic enzyme	ME1	0.01	#N/A	0.01	0.01	0.01	0.01	0.01	0.01	0	7	7	#N/A	#N/A	#N/A
B9TUC9	Cathelicidin 7		#N/A	#N/A	#N/A	#N/A	0.01	0.01	0	#N/A	0	3	3	#N/A	#N/A	#N/A
B9UKL8	Cathelicidin 5	CATHL5	#N/A	#N/A	#N/A	#N/A	0.01	0.01	#N/A	#N/A	0	2	2	#N/A	#N/A	#N/A
B9UKM7	Cathelicidin 6	CATHL6	#N/A	#N/A	#N/A	#N/A	#N/A	0.01	#N/A	#N/A	0	1	1	#N/A	#N/A	#N/A
B9UM28	G-protein coupled receptor 81	HCAR1	#N/A	#N/A	#N/A	#N/A	0.01	#N/A	#N/A	0	0	2	2	#N/A	#N/A	#N/A
B9W0B4	Succinate dehydrogenase [ubiquinone] cytochrome b small subunit (Fragment)	SDHD	#N/A	#N/A	#N/A	0.138179	#N/A	0	#N/A	#N/A	0	2	2	#N/A	#N/A	#N/A
B9X245	Factor VIII	F8	#N/A	#N/A	0	#N/A	0	0	0	#N/A	0	4	4	#N/A	#N/A	#N/A
C0LSL0	Heart fatty acid-binding protein	H-FABP	0.01	#N/A	0.01	#N/A	0.01	0.01	#N/A	0.01	0	5	5	#N/A	#N/A	#N/A
C0SQ70	Plexin domain containing 2	plxdc2	#N/A	0.01	#N/A	#N/A	#N/A	0.01	#N/A	#N/A	0	2	2	#N/A	#N/A	#N/A
C1JZ67	Importin subunit alpha	KPNA4	0.01	0.01	0.01	0.01	#N/A	#N/A	0.01	0.01	0	6	6	#N/A	#N/A	#N/A
C1K6G4	Adipose triglyceride lipase	ATGL	#N/A	#N/A	#N/A	0	#N/A	#N/A	#N/A	#N/A	0	1	1	#N/A	#N/A	#N/A
C3V9V7	RNP24	TMED2	0.01	0.01	0	0.01	0.0584666	#N/A	0.01	0.01	0	7	7	#N/A	#N/A	#N/A
C3VEX1	Phosphatidylinositol transfer protein membrane-associated 2 (Fragment)	PITPNM2	#N/A	#N/A	0	0	#N/A	#N/A	#N/A	#N/A	0	2	2	#N/A	#N/A	#N/A
C3VEX2	Phosphatidylinositol transfer protein membrane-associated 2 (Fragment)	PITPNM2	#N/A	0	#N/A	#N/A	#N/A	#N/A	#N/A	#N/A	0	1	1	#N/A	#N/A	#N/A
C4IXV8	Two pore channel 3	TPC3	#N/A	0.01	0	#N/A	#N/A	#N/A	#N/A	#N/A	0	2	2	#N/A	#N/A	#N/A
C4PU73	Serin peptidase inhibitor, clade A (Alpha-1 antiproteinase, antitrypsin)-like	LOC286871	#N/A	0.01	#N/A	#N/A	#N/A	#N/A	0	#N/A	0	2	2	#N/A	#N/A	#N/A
C4T7Z1	MD-2	MD-2	0.01	0.01	0.01	#N/A	0.01	0.01	0.01	0.01	0	7	7	#N/A	#N/A	#N/A
C4T8B4	Pentaxin	CRP	#N/A	0.01	#N/A	0.01	0.01	0.01	#N/A	0.01	0	5	5	#N/A	#N/A	#N/A
C6ERC1	Micromolar calcium activated neutral protease 1 (Fragment)	CAPN1	#N/A	#N/A	#N/A	#N/A	#N/A	#N/A	#N/A	0	0	1	1	#N/A	#N/A	#N/A
C6K7D3	Sirtuin 2 (Fragment)	Sirt2	#N/A	#N/A	#N/A	#N/A	#N/A	0.01	#N/A	#N/A	0	1	1	#N/A	#N/A	#N/A
C6K7D4	Sirtuin 3 (Fragment)	Sirt3	#N/A	#N/A	#N/A	#N/A	0	#N/A	#N/A	#N/A	0	1	1	#N/A	#N/A	#N/A
C6K7D5	Sirtuin 4 (Fragment)	Sirt4	#N/A	#N/A	#N/A	#N/A	#N/A	0	#N/A	#N/A	0	1	1	#N/A	#N/A	#N/A
C6KE16	Chondroadherin (Fragment)	CHAD	#N/A	0.01	#N/A	#N/A	#N/A	0.01	#N/A	#N/A	0	2	2	#N/A	#N/A	#N/A
C6KE17	Tyrosinase-related protein 1 (Fragment)	TYRP1	#N/A	#N/A	#N/A	100	#N/A	#N/A	#N/A	#N/A	1	0	1	#N/A	#N/A	#N/A
C6KH61	Potassium calcium-activated channel subfamily U member 1	KCNU1	#N/A	#N/A	0	#N/A	#N/A	0.01	#N/A	#N/A	0	2	2	#N/A	#N/A	#N/A
C7DU20	Attractin (Fragment)	ATRN	0.01	0.01	0.01	0.01	0.01	0.01	0.01	0.01	0	8	8	0.08	0.01	0
C7EXK4	Phospholipid-transporting ATPase IB	ATP8A2	#N/A	#N/A	#N/A	0.01	#N/A	#N/A	#N/A	#N/A	0	1	1	#N/A	#N/A	#N/A
C7FE01	Lactoferrin (Fragment)		0.01	0.01	0.01	0.01	0.01	0.01	0.01	#N/A	0	7	7	#N/A	#N/A	#N/A
C7FFR6	Dolichol-phosphate mannosyltransferase subunit 1	DPM1	0.01	0.01	0.01	0.01	0.01	0.01	0.01	0.01	0	8	8	0.08	0.01	0
C8KIL7	Sodium-dependent monocarboxylate cotransporter	SLC5A8	0	0.01	#N/A	#N/A	0.029415	0.01	#N/A	0.424916	0	5	5	#N/A	#N/A	#N/A
C9E9W3	Insulin-like growth factor binding protein 2 (Fragment)	IGFBP2	#N/A	#N/A	#N/A	#N/A	#N/A	0	#N/A	#N/A	0	1	1	#N/A	#N/A	#N/A
C9EF40	MHC class I antigen (Fragment)	BoLA	#N/A	#N/A	#N/A	0	#N/A	#N/A	#N/A	#N/A	0	1	1	#N/A	#N/A	#N/A
C9EGT1	Complement receptor 2, short form	CR2	#N/A	0	#N/A	#N/A	#N/A	#N/A	#N/A	#N/A	0	1	1	#N/A	#N/A	#N/A
C9VZX1	Receptor protein serine/threonine kinase (Fragment)	BMPR1B	0.01	#N/A	#N/A	0.01	#N/A	0.01	0.01	0	0	5	5	#N/A	#N/A	#N/A
D0PWG1	Uncharacterized protein		#N/A	0	#N/A	#N/A	#N/A	#N/A	#N/A	#N/A	0	1	1	#N/A	#N/A	#N/A
D0VDT4	Placental and ovary 20alpha hydroxysteroid dehydrogenase protein		#N/A	#N/A	#N/A	0	#N/A	#N/A	#N/A	#N/A	0	1	1	#N/A	#N/A	#N/A
D3JUI8	RNA-binding motif protein, X chromosome	RBMX	0.01	0.01	0.01	0.01	0.01	0.01	0.01	0.01	0	8	8	0.08	0.01	0
D3K0R6	Plasma membrane calcium-transporting ATPase 4	ATP2B4	#N/A	#N/A	0	#N/A	#N/A	#N/A	#N/A	#N/A	0	1	1	#N/A	#N/A	#N/A
D3KAU5	Cysteine and glycine-rich protein 3 (Fragment)	CSRP3	#N/A	#N/A	#N/A	#N/A	0	#N/A	0.01	#N/A	0	2	2	#N/A	#N/A	#N/A
D4QBB3	Hemoglobin beta	HBB	0.01	0.01	0.01	0.01	0.01	0.01	0.01	0.01	0	8	8	0.08	0.01	0
D4QGC1	Tyrosine-protein kinase	Lyn	#N/A	#N/A	#N/A	#N/A	0.01	#N/A	#N/A	#N/A	0	1	1	#N/A	#N/A	#N/A
D5KB40	Transferrin receptor 2	TFR2	#N/A	#N/A	#N/A	#N/A	#N/A	#N/A	#N/A	0.01	0	1	1	#N/A	#N/A	#N/A
D5KB41	Histone-lysine N-methyltransferase (Fragment)	SETD7-1	#N/A	#N/A	#N/A	#N/A	#N/A	#N/A	0.01	#N/A	0	1	1	#N/A	#N/A	#N/A
D5KB43	KIAA0748 isoform 1-like protein (Fragment)		#N/A	#N/A	#N/A	#N/A	#N/A	#N/A	#N/A	0	0	1	1	#N/A	#N/A	#N/A
D5MTL9	Glycophorin B variant 1	gypb	#N/A	#N/A	0	0.01	#N/A	#N/A	0.01	0.01	0	4	4	#N/A	#N/A	#N/A
D7GLD0	Mitofusin 2	MFN2	#N/A	#N/A	#N/A	0	#N/A	#N/A	0.01	100	1	2	3	#N/A	#N/A	#N/A
D8KXU9	Fibroblast growth factor	FGF9	#N/A	0.01	#N/A	#N/A	#N/A	#N/A	#N/A	#N/A	0	1	1	#N/A	#N/A	#N/A
[truncated: 9,124 more rows]

## Sheet: Supplementary Table 2
Supplementary Table 2: KEGG pathway overrepresentation analysis of the 1576 proteins identified as present in the CCM from all n=8 conceptuses following shortterm in vitro culture irreespective of whether or not they contained a heavy of light labelled amino acid.
Kegg Pathway Term	Protein Count	%	P Value	Protein Uniprot identifiers	Corresponding gene identifier	Total number of proteins in this pathway	Pop Hits	Pop Total	Fold Enrichment	Bonferroni	Benjamini	FDR
bta01130:Biosynthesis of antibiotics	92	6.03279	2.84596e-31	Q3T0R7, Q32LG3, P08760, Q5W5U3, Q3ZC79, Q58DM8, Q8WMY2, Q3T186, F1N690, A6QPR1, A6QQT4, F1MR63, A4IFQ7, Q1LZ95, Q29RK1, F1N338, A7MB35, A7MBC0, E1BNH2, A6QR28, Q5EA79, A2VE69, F1MZ38, Q59A32, Q07130, Q3SZ62, Q3ZBE9, F1MN74, Q58D39, Q3ZCI4, Q3T145, Q29RZ0, Q5E9B1, P10096, A6H7G3, P19858, F1MB08, Q2KHU0, F1MGC0, Q3ZC41, Q3ZC42, P33097, P11179, F1N2I5, Q3T056, P08166, P20000, A5D984, Q3ZBD7, Q2T9S4,…	ACAA2, MDH2, AK3, HK1, HMGCS1, ECHS1, FDPS, RPIA, DLAT, PCYOX1, ALDH3A2, ACY1, BCAT1, IDI1, CS, HADH, PDHA1, AMDHD2, CTH, PSAT1, GALM, PPAT, SUCLG1, GART, UGP2, PGAM1, NSDHL, N/A, FNTB, PGD, MDH1, ACAT1, LDHB, GAPDH, MSMO1, LDHA, ENO1, PSPH, SUCLA2, ACAA1, ADH5, GOT1, DLST, CMBL, LDHAL6B, AK2, ALDH2, PKM, GPI, PGP, PGM1, NME3, BPNT1, HADHB, TPI1, HSD17B10, ALDH7A1, PGK1, GOT2, UAP1, PCCB, ACSS2, …	926	206	7550	3.6413	8.08253e-29	8.08253e-29	3.77127e-28
bta01100:Metabolic pathways	279	18.2951	2.18147e-29	Q95KV7, Q5W5U3, Q5E9C2, Q2KJH7, F1N468, A3KN04, Q1LZ95, A4IFQ7, E1BEN4, A6QM01, Q2T9Y6, A6QR28, Q2KIL3, Q3B7M9, F6RWU6, A2VE69, G3X6L9, G8JKY2, A6QQ07, Q3SZ62, Q2TA22, P23935, F1N7T2, E1BMM2, P10096, Q5E9B1, Q29RZ0, G3N2D8, A0A140T841, Q3T105, P33097, F1MZL6, F1N2I5, E1BF40, Q3ZBL1, A5PK70, Q3T0P6, P11019, P55859, G5E5C8, A2VE47, P04038, Q148D3, A0A140T8B1, Q1JQD0, P13271, P31754, Q1RML9, P09487,…	NDUFA13, HK1, DAD1, ALDH18A1, ADK, RPN1, IDI1, BCAT1, GMPPA, NAGLU, GCLM, PSAT1, ALAD, PYGB, ACOT8, PPAT, EPRS, DHCR7, BTD, PGAM1, ACSL6, NDUFA5, MAN2A1, MGAT5, GAPDH, LDHB, ACAT1, GGT1, PRXL2B, GALE, GOT1, ATP6V1H, CMBL, GPT2, ADI1, NME3, PGK1, ATP6V1E1, PNP, TALDO1, ADPGK, COX6C, FH, SPR, HSD17B1, UQCRQ, UMPS, PLA2G7, ALPL, GDA, MGAT2, HSD17B4, ADSL, IDH1, ACACA, NME2, GNS, ANPEP, OGDH, PGLS, P…	926	1235	7550	1.84193	6.19538e-27	3.09769e-27	2.89073e-26
bta01200:Carbon metabolism	55	3.60656	7.77274e-22	Q5W5U3, Q32LG3, Q58DM8, A0A140T871, F1N690, Q3T186, Q29RK1, Q29RK2, A7MB35, A6QR28, F1MZ38, Q3SZ62, Q3ZCI4, F1MN74, Q3T145, P10096, Q29RZ0, F1MB08, Q2KHU0, F1MGC0, P33097, Q3ZC42, Q08E20, P11179, E1BF40, A5D984, Q3ZBD7, Q08DM3, Q2T9S4, Q5E956, Q3T0P6, P12344, Q2TBR0, A7YWF1, A2VE47, G5E5C8, Q148D3, Q0III1, F1MIM3, F1N7K8, A0JN77, F1N206, A0A140T8A5, P00432, A1A4J1, Q04467, Q3SZ20, A6QLL8, F1MMK2,…	HK1, MDH2, ECHS1, GLUD1, DLAT, RPIA, CS, PC, PDHA1, PSAT1, SUCLG1, PGAM1, PGD, N/A, MDH1, GAPDH, ACAT1, ENO1, PSPH, SUCLA2, GOT1, ADH5, ESD, DLST, GPT2, PKM, GPI, ME2, PGP, TPI1, PGK1, GOT2, PCCB, ACSS2, ADPGK, TALDO1, FH, MMUT, HKDC1, ALDH6A1, TKFC, DLD, IDH1, CAT, PFKL, IDH2, SHMT2, ALDOA, G6PD, OGDH, PGLS, ALDOC, HIBCH, ACADS, PDHB	926	109	7550	4.11407	2.20746e-19	7.3582e-20	1.02999e-18
bta04142:Lysosome	56	3.67213	5.53589e-19	P25975, F1MMR6, E1BI28, E1B7K0, A6BMK7, Q08DD1, Q0P5L5, F1MF68, A6QM01, Q0VD19, P07688, B0JYK2, E1BFX4, Q9MYM4, F1MZ33, P04973, Q1JQ98, Q1ZYR0, F1MK08, A6QLB0, E1BPI9, F1MU84, P45478, Q8WMP9, P79345, P25326, Q1RMM9, Q05204, Q3ZBS3, F1MZL6, P11456, Q1RMN0, A6QQP4, Q17QB3, G3MXJ5, E1BKZ9, Q0V8R6, E1B725, Q3SYW1, F1N1D5, Q29451, A8E4N0, Q3T0I2, A6QLZ3, Q2HJ28, F1MW68, A7MBI9, F1MXZ0, E1BDR2, Q32PG1,…	CTSL, CTSD, GM2A, GALC, NEU1, ARSA, SUMF1, AP1G1, NAGLU, SMPD1, CTSB, NPC1, SGSH, GAA, DNASE2, CLTA, AP1S1, CLN5, TPP1, MANBA, CTSO, GALNS, PPT1, PLA2G15, NPC2, CTSS, NAGA, LAMP1, AP1S2, ATP6V1H, M6PR, AGA, SCARB2, ASAH1, LAMP2, SORT1, HEXA, GLA, AP1M2, GBA, MAN2B1, AP1G2, CTSH, ARSB, SLC11A2, CTSZ, SLC11A2, GNS, IDUA, AP3B1, GLB1, GUSB, AP1B1, PSAP, ATP6V0D1, HEXB	926	126	7550	3.62371	1.57219e-16	3.93048e-17	7.33577e-16
bta03050:Proteasome	31	2.03279	3.79575e-17	Q5E9K0, G5E589, Q32KL2, Q3T0Y5, G5E5C3, P62194, Q3ZCK9, Q17QP9, Q2KJE7, Q1JP95, Q2KI42, F1MLV1, A7MBA2, Q3SZC2, Q5E9F9, F1MXE4, Q3T0X5, Q5E987, P33672, Q2KJ46, Q3SX30, Q2KJ25, P56701, Q3T108, A4FUZ3, F1MBI1, Q5E9G3, F1MYH8, A1L5B1, Q58DU5, Q3MHN0	PSMB2, PSMB1, PSMB5, PSMA2, PSMA6, PSMC5, PSMA4, PSMD14, PSME1, PSMC3, PSMD11, PSMC6, PSMD1, PSMB9, PSMC2, PSMD6, PSMA1, PSMA5, PSMB3, PSMD3, PSMF1, PSMD12, PSMD2, PSMB4, PSMC1, PSMB7, PSME2, PSMD8, PSMD7, PSMA3, PSMB6	926	46	7550	5.49465	1.07799e-14	2.15598e-15	5.02985e-14
bta04141:Protein processing in endoplasmic reticulum	54	3.54098	2.6771e-11	P81623, F1N036, A7Z055, Q3SZN2, Q5E9C2, A3KN04, A7E3T4, A6QP36, E1B9R3, Q29RK4, Q2TBX5, Q3ZBA6, P19120, E1BIU0, A6QNJ8, F1ME65, Q3SZC4, P68102, Q3ZCC9, A7Z066, A5PJN2, F1MVW5, E1B7U1, A5D7G6, F1MYD0, F1MEN8, E1BBT9, Q28034, A6H7J6, E1BMP2, Q5E954, Q0IIM3, Q3MI00, A5D7J6, Q0VCX2, F1MGJ5, Q5E9F1, Q3SZ87, Q95M18, F1N7U2, Q3SZI6, Q76LV1, G3X757, A6QNL5, Q76LV2, A6QLP7, E1B748, Q32KV6, F1MUH4, A5D7E8,…	ERP29, DNAJC3, PLAA, SEC23B, DAD1, RPN1, STT3A, LMAN2, UGGT1, RAD23B, SSR4, DNAJB11, HSPA8, SEC24C, GANAB, CKAP4, NSFL1C, EIF2S1, SEC13, CANX, ERO1A, SEC23A, MOGS, STT3B, CUL1, PDIA4, HSPA4L, PRKCSH, P4HB, SEC31A, DNAJA1, HSPH1, DNAJB1, CALR, HSPA5, SEL1L, BCAP31, SSR3, HSP90B1, NPLOC4, RPN2, HSP90AB1, VCP, PDIA6, HSP90AA1, SSR1, HYOU1, SIL1, N/A, PDIA3, SAR1A, CAPN1, BAX, SEC61A1	926	169	7550	2.60521	7.60297e-09	1.26716e-09	3.54751e-08
bta00010:Glycolysis / Gluconeogenesis	29	1.90164	1.79029e-10	Q08DP0, Q5W5U3, F1N690, A6QQT4, Q5E956, Q3T0P6, E1BFG0, A7MB35, A7YWF1, A2VE47, Q5EA79, Q3SZ62, F1MIM3, F1N206, Q5E9B1, P10096, Q3ZCJ2, A1A4J1, P19858, F1MB08, Q3ZC42, A6QLL8, Q3T056, P20000, Q3ZBY4, A5D984, A6QQ11, P11966, Q3ZBD7	PGM1, HK1, DLAT, ALDH3A2, TPI1, PGK1, ALDH7A1, PDHA1, ACSS2, ADPGK, GALM, PGAM1, HKDC1, DLD, LDHB, GAPDH, AKR1A1, PFKL, LDHA, ENO1, ADH5, ALDOA, LDHAL6B, ALDH2, ALDOC, PKM, PGM2, PDHB, GPI	926	63	7550	3.75313	5.08444e-08	7.26348e-09	2.37237e-07
bta01230:Biosynthesis of amino acids	31	2.03279	1.85453e-10	Q29RI9, Q3T186, P15103, Q5E956, A7E3T7, Q2KJH7, F1MR63, Q3T0P6, A4IFQ7, Q29RK1, Q29RK2, P12344, G5E5C8, E1BNH2, A6QR28, F1MTV7, Q3SZ62, F1MN74, P10096, A1A4J1, A0A140T8A5, F1MB08, Q2KHU0, P33097, Q04467, Q3SZ20, A6QLL8, E1BF40, Q58D08, Q3ZBY4, A5D984	MAT2B, RPIA, GLUL, TPI1, MAT2A, ALDH18A1, ACY1, PGK1, BCAT1, CS, PC, GOT2, TALDO1, CTH, PSAT1, ASL, PGAM1, N/A, GAPDH, PFKL, IDH1, ENO1, PSPH, GOT1, IDH2, SHMT2, ALDOA, GPT2, PYCR3, ALDOC, PKM	926	71	7550	3.55991	5.26687e-08	6.58359e-09	2.45749e-07
bta03010:Ribosome	45	2.95082	2.57139e-10	Q76I81, P61356, Q32PB8, Q58DM9, Q32PD5, Q3T087, A0A140T832, Q58DT1, Q56JZ1, Q56JX6, Q56JV9, Q3T057, G8JKY0, A6H769, Q9XSI3, P61284, P42899, E1BK63, Q56JX8, Q3T0S6, Q58DW0, Q58DW5, Q3T169, Q3T0X6, Q3MHM7, Q3ZBH8, O18789, F1MB60, P26452, G8JKV5, F1N301, Q5E988, Q3T0D5, Q3SYZ7, Q56JY1, Q3T0F4, Q2KHT7, Q58DQ3, A6QLG5, Q56JU9, Q3T0L7, Q3T0V4, Q5E9E6, Q3T0W9, Q2TBQ5	RPS12, RPL27, RPS21, RPL27A, RPS19, RPL11, RPS17, RPL7, RPL13, RPS28, RPS3A, RPL23, RPS8, RPS7, RPL10, RPL12, RPLP2, |, RPS13, RPL8, RPL4, RPL5, RPS3, RPS16, RPL35, RPS20, RPS2, RPS26, RPSA, RPL14, RPL22, RPS5, RPL30, RPL34, RPL35A, RPS10, RPS27, RPL6, RPS9, RPS24, RPL28, RPS11, RPL10A, RPL19, RPL7A	926	134	7550	2.73806	7.30275e-08	8.11417e-09	3.40743e-07
bta00520:Amino sugar and nucleotide sugar metabolism	24	1.57377	1.23471e-09	P07514, Q29RY9, Q08DP0, Q5W5U3, Q0V8R6, Q2KIT8, F1N7H5, Q3SZJ9, A6QP44, Q3T105, F1N327, Q1RMX7, E1BEN4, A5D9G1, F1MS56, A7MBC0, A6H768, Q07130, A6QQ11, Q3SZM9, Q3ZBD7, F1MIM3, H7BWW2, Q3SZM5	CYB5R3, NPL, PGM1, HK1, HEXA, TSTA3, GMPPB, PMM2, FUK, GALE, MPI, NANS, GMPPA, UAP1, PGM3, AMDHD2, GALK1, UGP2, PGM2, NAGK, GPI, HKDC1, HEXB, CMAS	926	48	7550	4.07667	3.50657e-07	3.50657e-08	1.63615e-06
bta00620:Pyruvate metabolism	21	1.37705	1.82967e-09	Q3T145, Q32LG3, P41500, F1N690, Q5E9B1, Q29RZ0, F1N206, A6QQT4, P19858, E1BGH6, E1BFG0, A4FUZ1, Q29RK2, A7MB35, A7YWF1, Q3T056, Q148D3, P20000, A5D984, P11966, Q08DM3	MDH1, MDH2, ACYP1, DLAT, LDHB, ACAT1, DLD, ALDH3A2, LDHA, ACACA, ALDH7A1, GLO1, PC, PDHA1, ACSS2, LDHAL6B, FH, ALDH2, PKM, PDHB, ME2	926	38	7550	4.5058	5.19627e-07	4.72388e-08	2.42455e-06
bta00280:Valine, leucine and isoleucine degradation	23	1.5082	2.05837e-08	Q3T0R7, F1N7K8, Q58DM8, Q3ZC79, Q24JZ7, F1N206, Q29RZ0, A6QQT4, O46629, O02691, E1BFG0, A4IFQ7, Q3ZC41, Q3SZI8, Q29448, Q2TBR0, F1N338, Q0III1, P20000, E1BGC1, F1MVL2, Q2HJ73, Q2HJD7	ACAA2, ALDH6A1, ECHS1, HMGCS1, OXCT1, DLD, ACAT1, ALDH3A2, HADHB, HSD17B10, ALDH7A1, BCAT1, ACAA1, IVD, HMGCL, PCCB, HADH, MMUT, ALDH2, MCCC1, ACADS, HIBCH, HIBADH	926	50	7550	3.75054	5.84574e-06	4.87147e-07	2.7276e-05
bta05012:Parkinson's disease	45	2.95082	2.09486e-08	A0A0S1RVR9, Q95KV7, A8WFQ0, P00423, P04394, P00428, Q3T061, P00426, A7MBH9, P04038, A3KMV5, Q05752, P05632, P62894, P13271, P23004, P23935, P13620, P45879, P13621, P05631, P05630, P32007, F1MB04, Q5E946, Q3ZCA7, P00130, Q02827, Q02366, P00517, Q1JPF2, F1MS25, P17694, Q02373, P05131, P00125, P42029, P42028, Q9MZ13, P13619, P15690, P00829, P25708, P68002, P00129	ND3, NDUFA13, NDUFS7, COX4I1, NDUFV2, COX5B, COX7A2L, COX5A, GNAI2, COX6C, UBA1, NDUFA7, ATP5F1E, CYCS, UQCRQ, UQCRC2, NDUFA5, ATP5PD, VDAC1, ATP5PO, ATP5F1C, ATP5F1D, SLC25A6, CASP3, PARK7, GNAI3, UQCR10, NDUFC2, NDUFA6, PRKACA, NDUFA9, NDUFS3, NDUFS2, NDUFB10, PRKACB, CYC1, NDUFA8, NDUFS8, VDAC3, ATP5PB, NDUFS1, ATP5F1B, NDUFV1, VDAC2, UQCRB	926	152	7550	2.41382	5.94938e-06	4.57646e-07	2.77596e-05
bta05100:Bacterial invasion of epithelial cells	29	1.90164	4.0359e-08	P23727, F1N619, Q0VCP4, Q2NKY7, Q3T035, G3N016, E1BIM8, F1MM34, P04973, Q769I5, Q1JPK9, Q0VCX4, Q1JP79, P62998, E1BQ32, A6H7I5, Q5E963, Q1RMI2, Q3MHR7, F1N789, P60712, P61585, A2VE99, B6VAP7, Q1RMR3, F1MS29, Q148J6, B8Y9S9, F1N6U4	PIK3R1, CDH1, SEPT8, SEPT2, ARPC3, CRKL, SRC, CTNNA1, CLTA, MET, ARPC1B, CTNNB1, ARPC1A, RAC1, CRK, DNM2, ARPC5L, RHOG, ARPC2, VCL, ACTB, RHOA, SEPT11, CDC42, CTTN, PTK2, ARPC4, FN1, SEPT9	926	77	7550	3.07074	1.14619e-05	8.18711e-07	5.34809e-05
bta00190:Oxidative phosphorylation	42	2.7541	4.4473e-08	A0A0S1RVR9, Q95KV7, A8WFQ0, P00423, P04394, P00428, Q3T061, P00426, P11019, P04038, P31408, Q05752, P31404, P05632, P13271, P23004, P23935, P13620, P13621, P05631, P05630, P00130, Q02827, Q02366, F1MZL6, Q1JPF2, F1MS25, P17694, Q02373, P00125, P37980, P42029, P79251, P42028, P13619, Q28851, P15690, P00829, Q2KIV7, P61420, P25708, P00129	ND3, NDUFA13, NDUFS7, COX4I1, NDUFV2, COX5B, COX7A2L, COX5A, ATP6V1E1, COX6C, ATP6V1B2, NDUFA7, ATP6V1A, ATP5F1E, UQCRQ, UQCRC2, NDUFA5, ATP5PD, ATP5PO, ATP5F1C, ATP5F1D, UQCR10, NDUFC2, NDUFA6, ATP6V1H, NDUFA9, NDUFS3, NDUFS2, NDUFB10, CYC1, PPA1, NDUFA8, ATP6V1G1, NDUFS8, ATP5PB, ATP5MF, NDUFS1, ATP5F1B, PPA2, ATP6V0D1, NDUFV1, UQCRB	926	140	7550	2.446	1.26303e-05	8.42022e-07	5.89325e-05
bta05016:Huntington's disease	53	3.47541	4.93949e-08	Q95KV7, A8WFQ0, P00423, P04394, P00428, P00426, E1BHX7, Q05752, P62894, P05632, P04973, P23004, P23935, P63009, E1BA29, P05631, P05630, F1MB04, P00130, Q02827, Q1JPF2, F1MS25, P17694, P00125, P42029, P42028, P13619, Q9MZ13, P15690, F2Z4H3, P41976, E1BBI8, P68002, P00129, Q3T061, Q2LGB8, Q32PJ8, Q3ZC13, P04038, Q17QC5, P13271, P13620, E1BMW2, P13621, P45879, Q0VCK5, P32007, Q02366, Q02373, P00829,…	NDUFA13, NDUFS7, COX4I1, NDUFV2, COX5B, COX5A, N/A, NDUFA7, CYCS, ATP5F1E, CLTA, UQCRC2, NDUFA5, AP2B1, GNAQ, ATP5F1C, ATP5F1D, CASP3, UQCR10, NDUFC2, NDUFA9, NDUFS3, NDUFS2, CYC1, NDUFA8, NDUFS8, ATP5PB, VDAC3, NDUFS1, POLR2H, SOD2, DCTN4, VDAC2, UQCRB, COX7A2L, CASP8, HDAC1, AP2M1, COX6C, AP2S1, UQCRQ, ATP5PD, AP2A1, ATP5PO, VDAC1, AP2A2, SLC25A6, NDUFA6, NDUFB10, ATP5F1B, BAX, DCTN2, NDUFV1	926	199	7550	2.17149	1.40281e-05	8.7676e-07	6.54546e-05
bta05010:Alzheimer's disease	49	3.21311	5.68524e-08	Q95KV7, A8WFQ0, P00423, P04394, P00428, P00426, E1BHX7, Q05752, P62894, P05632, P23004, P23935, E1BA29, P05631, P05630, P10096, F1MB04, P00130, Q02827, A7MBA9, Q1JPF2, P17694, F1MS25, E1BKI3, P00125, P42029, P42028, P13619, Q24K02, P15690, E1B8P9, P00129, P62157, O02691, Q08E54, Q3T061, Q2LGB8, P04038, F1MT12, P13271, P13620, P13621, Q10741, F1MGE7, Q02366, Q02373, Q27970, P00829, P25708	NDUFA13, NDUFS7, COX4I1, NDUFV2, COX5B, COX5A, N/A, NDUFA7, CYCS, ATP5F1E, UQCRC2, NDUFA5, GNAQ, ATP5F1C, ATP5F1D, GAPDH, CASP3, UQCR10, NDUFC2, PSEN1, NDUFA9, NDUFS2, NDUFS3, NOS1, CYC1, NDUFA8, NDUFS8, ATP5PB, IDE, NDUFS1, MAPK3, UQCRB, CALM, HSD17B10, APP, COX7A2L, CASP8, COX6C, NCSTN, UQCRQ, ATP5PD, ATP5PO, ADAM10, ATP2A1, NDUFA6, NDUFB10, CAPN1, ATP5F1B, NDUFV1	926	178	7550	2.24446	1.6146e-05	9.49769e-07	7.53367e-05
bta00020:Citrate cycle (TCA cycle)	17	1.11475	6.20675e-08	Q3T145, Q32LG3, F1N690, F1N206, A0A140T8A5, F1MGC0, Q29RK1, Q29RK2, Q04467, A7MB35, P11179, Q148N0, Q148D3, Q32PF2, F1MZ38, P11966, F1MN74	MDH1, MDH2, DLAT, DLD, IDH1, SUCLA2, CS, PC, IDH2, PDHA1, DLST, OGDH, FH, ACLY, SUCLG1, PDHB, N/A	926	30	7550	4.62023	1.7627e-05	9.79287e-07	8.22474e-05
bta00970:Aminoacyl-tRNA biosynthesis	20	1.31148	4.22312e-07	F1MDW1, Q3ZBV8, F1MKH6, A7YW98, Q3SYZ4, A5D7A2, Q2KI84, A4FUC8, E1BLV6, Q3MHH4, G3MWG4, A7MBC5, A7MBD4, A6QLR2, G3X6L9, F1MMK8, A8E4P2, F1MHM5, P17248, Q9GMB8	MARS, TARS, NARS, RARS, DARS, GARS, HARS, CARS, VARS, QARS, IARS2, IARS, FARSA, LARS, EPRS, KARS, FARSB, YARS, WARS, SARS	926	45	7550	3.62371	0.000119929	6.31243e-06	0.000559616
bta00640:Propanoate metabolism	14	0.918033	2.88929e-06	Q58DM8, F1N7K8, Q5E9B1, Q29RZ0, P19858, E1BGH6, F1MGC0, A7MB45, Q2TBR0, A7YWF1, Q3T056, Q0III1, F1MZ38, Q2HJ73	ECHS1, ALDH6A1, LDHB, ACAT1, LDHA, ACACA, SUCLA2, ACSS3, PCCB, ACSS2, LDHAL6B, MMUT, SUCLG1, HIBCH	926	26	7550	4.39026	0.000820222	4.10271e-05	0.00382861
bta00270:Cysteine and methionine metabolism	17	1.11475	3.6433e-06	Q2NL31, Q3T145, Q32LG3, Q29RI9, Q5E9B1, Q3MHL4, A7E3T7, P19858, P33097, P12344, P00586, Q3T056, E1BNH2, Q3MHF7, E1BM12, Q3MHG3, Q3ZBL1	MRI1, MDH1, MDH2, MAT2B, LDHB, AHCY, MAT2A, LDHA, GOT1, GOT2, TST, LDHAL6B, CTH, MTAP, SRM, MPST, ADI1	926	38	7550	3.64755	0.00103416	4.92701e-05	0.00482773
bta01212:Fatty acid metabolism	19	1.2459	6.55388e-06	A4FV48, Q3T0R7, Q58DM8, P45478, E1BKY3, P48818, Q29RZ0, O46629, E1BGH6, F1N1M7, Q3ZC41, A7YY55, F1N338, F1N647, F1MVL2, A7E3D9, A6H7H3, Q2TA22, Q3ZCD7	FADS2, ACAA2, ECHS1, PPT1, CPT1A, ACADVL, ACAT1, HADHB, ACACA, CPT2, ACAA1, HACD3, HADH, FASN, ACADS, ACSL4, HSD17B12, ACSL6, TECR	926	48	7550	3.22737	0.00185958	8.46013e-05	0.00868438
bta04520:Adherens junction	23	1.5082	1.05254e-05	E1BQ11, F1N619, F1N2X7, F1MC48, A7MBJ4, E0AE18, Q3B7N2, E1BIM8, F1N789, P60712, F1MM34, Q5EAD0, P61585, A5D7D1, A6QQN2, B6VAP7, Q17QC7, F1N2D3, Q769I5, A8E4L8, E1B8P9, Q0VCX4, P62998	CTNND1, CDH1, AFDN, IQGAP1, PTPRF, EGFR, ACTN1, SRC, VCL, ACTB, CTNNA1, BAIAP2, RHOA, ACTN4, PTPN1, CDC42, NECTIN2, TJP1, MET, LMO7, MAPK3, CTNNB1, RAC1	926	68	7550	2.75775	0.00298476	0.000129958	0.0139466
bta00071:Fatty acid degradation	17	1.11475	1.18029e-05	Q3T0R7, Q58DM8, E1BKY3, Q29RZ0, P48818, A6QQT4, O46629, F1MWY9, E1BFG0, F1N1M7, Q3ZC41, Q3ZC42, F1N338, P20000, F1MVL2, A7E3D9, Q2TA22	ACAA2, ECHS1, CPT1A, ACAT1, ACADVL, ALDH3A2, HADHB, ECI2, ALDH7A1, CPT2, ACAA1, ADH5, HADH, ALDH2, ACADS, ACSL4, ACSL6	926	41	7550	3.38066	0.00334643	0.000139659	0.0156392
bta00511:Other glycan degradation	11	0.721311	4.21312e-05	F1MWT0, F1N5H2, Q0V8R6, A5D7U5, Q2KIM0, Q1RMN0, F1N1D5, Q29451, A6BMK7, H7BWW2, A6QLB0	MAN2C1, FUCA2, HEXA, GLB1, FUCA1, AGA, GBA, MAN2B1, NEU1, HEXB, MANBA	926	20	7550	4.48434	0.0118942	0.000478507	0.0558149
bta03040:Spliceosome	33	2.16393	5.77336e-05	F1MY44, Q24JZ8, Q5E992, Q3ZBV3, Q3SX47, D3JUI8, Q3SZR8, Q5E9A3, A5D7D9, P09867, A6H788, P19120, F1MXY9, Q3ZCE0, F1N6T3, Q0P5D0, E1BH78, Q3ZCE8, Q32PE9, G1K134, Q3T147, Q3T0Z8, Q3T0D0, A4FUD3, A0JN52, Q3B8S0, Q3MHR5, G3X6Z3, E1BEG2, F1MZ00, Q2NL22, F1N238, A7Z025	HNRNPM, U2AF2, PPIL1, MAGOH, HNRPC, RBMX, SRSF3, PCBP1, DHX15, HNRNPA1, SNRPA1, HSPA8, SRSF6, LSM8, LSM7, PPIH, SNRNP200, RBM8A, LSM3, SNRPB, DDX39B, SNRPF, HNRNPK, EFTUD2, SF3B3, SNU13, SRSF2, SNRPD2, HNRNPA3, SNRPD3, EIF4A3, PUF60, PRPF8	926	129	7550	2.08574	0.0162631	0.000630447	0.0764774
bta04144:Endocytosis	52	3.40984	6.28843e-05	A7MB30, A6QR57, Q3T0N1, E1BKM4, Q3T035, Q0IIG7, A6QLS9, F1MNI4, E1BIM8, P19120, Q08DR7, Q32KR9, P04973, E1BJL8, P63009, A6QR61, E1BJV0, Q2KJ23, Q5E963, Q5E9R3, F1MN61, P02702, P61585, Q5E997, G3N3N1, A4FUA8, Q5E9A6, A2VE03, F1MJQ1, Q3ZC13, P79136, Q2HJG5, Q0VD53, Q17QC5, F1MXJ5, A3KN51, Q2KJA1, A4FV54, Q1JP79, Q1JPK9, E1BMW2, Q0VCK5, A6H7I5, A6QP64, G3X6P5, G5E600, E0AE18, Q3MHR7, Q58DS9, B6VAP7,…	EPS15L1, PLD1, MVB12A, PDCD6IP, ARPC3, RAB5A, RAB10, RAB5B, SRC, HSPA8, SNF8, CHMP1A, CLTA, FOLR1, AP2B1, SNX12, EHD4, BIN1, ARPC5L, EHD1, EEA1, FOLR1, RHOA, CAPZA2, ARF6, CAPZA1, VPS25, ITCH, RAB7A, AP2M1, CAPZB, VPS35, VPS26A, AP2S1, IST1, TSG101, SH3GL1, RAB8A, ARPC1A, ARPC1B, AP2A1, AP2A2, DNM2, VPS37B, VPS29, WASHC4, EGFR, ARPC2, RAB5C, CDC42, KIF5B, ARPC4	926	243	7550	1.74475	0.0177012	0.000661252	0.0832978
bta00630:Glyoxylate and dicarboxylate metabolism	12	0.786885	0.000118189	Q3T145, Q2T9S4, Q32LG3, F1N206, Q29RZ0, Q0III1, P00432, P15103, Q29RK1, E1BAZ4, Q2TBR0, Q3SZ20	MDH1, PGP, MDH2, DLD, ACAT1, MMUT, CAT, GLUL, CS, HYI, PCCB, SHMT2	926	26	7550	3.76308	0.0330105	0.00119812	0.156502
bta04810:Regulation of actin cytoskeleton	46	3.01639	0.000127626	P23727, Q08E52, Q3B7N2, Q3T035, F1MHR4, E1BFQ6, Q3T0E7, F1MF50, F1MTR1, G3N016, E1BIM8, A5D7D1, P00735, Q5E9F7, Q1JPK9, A5D7R9, Q1JP79, E1BN47, P62998, E1BMX0, Q2TBH2, E1BQ32, F1MJJ8, A4IF97, F1MC48, Q2HJ49, P31976, E0AE18, A2VE17, Q5E963, Q09430, A5PKL2, Q3MHR7, P02584, F1N789, P60712, F1MPZ9, Q5EAD0, P61585, B6VAP7, G3MZE2, F1MS29, E1B8P9, G5E6P3, Q148J6, B8Y9S9	PIK3R1, PAK1, ACTN1, ARPC3, PIP4K2A, ITGA6, PPP1CA, ROCK1, IQGAP2, CRKL, SRC, ACTN4, F2, CFL1, ARPC1B, NRAS, ARPC1A, CYFIP1, RAC1, KRAS, RRAS, CRK, RDX, MYL12B, IQGAP1, MSN, EZR, EGFR, SCIN, ARPC5L, PFN2, RRAS2, ARPC2, PFN1, VCL, ACTB, NCKAP1, BAIAP2, RHOA, CDC42, PAK2, PTK2, MAPK3, GNA13, ARPC4, FN1	926	212	7550	1.76912	0.035599	0.00124915	0.168989
bta00480:Glutathione metabolism	18	1.18033	0.000153827	A0A140T850, F1MRG0, P00435, P28801, E1BKZ1, A1A4L7, A0A140T8A5, G3N2D8, Q04467, F1MN84, F1MMK2, Q32S38, Q2T9Y6, E1BM12, Q3T100, F1MSF1, G3N0I4, Q3ZCI4	GSS, GSTK1, GPX1, GSTP1, GSR, GSTM4, IDH1, GGT1, IDH2, ANPEP, G6PD, GCLC, GCLM, SRM, MGST3, RRM1, N/A, PGD	926	54	7550	2.71778	0.0427495	0.00145528	0.203649
bta00052:Galactose metabolism	13	0.852459	0.000161745	Q5W5U3, Q08DP0, A1A4J1, E1B725, Q3T105, Q9MYM4, A5D7U5, Q5EA79, A6H768, Q07130, A6QQ11, F1MIM3, P08037	HK1, PGM1, PFKL, GLA, GALE, GAA, GLB1, GALM, GALK1, UGP2, PGM2, HKDC1, B4GALT1	926	31	7550	3.41915	0.0449001	0.00148082	0.214121
bta00030:Pentose phosphate pathway	12	0.786885	0.000177566	F1MMK2, E1BJH7, Q08DP0, G5E5C8, F1MM83, Q3T186, A1A4J1, Q3ZBY4, A6QQ11, Q3ZBD7, Q3ZCI4, A6QLL8	G6PD, RBKS, PGM1, TALDO1, PGLS, RPIA, PFKL, ALDOC, PGM2, GPI, PGD, ALDOA	926	27	7550	3.62371	0.0491827	0.0015748	0.235042
bta04961:Endocrine and other factor-regulated calcium reabsorption	15	0.983607	0.000298764	P63009, F1MI32, E1BA29, Q0VCK5, A6H7I5, G3MWR4, P04896, P00517, Q3ZC13, P05131, P04467, E1BHX7, Q17QC5, P04973, E1BMW2	AP2B1, ATP1A1, GNAQ, AP2A2, DNM2, ATP1B1, GNAS, PRKACA, AP2M1, PRKACB, CALB1, N/A, AP2S1, CLTA, AP2A1	926	42	7550	2.91191	0.0813607	0.00256826	0.395177
bta01210:2-Oxocarboxylic acid metabolism	9	0.590164	0.000694741	A0A140T8A5, E1BF40, A4IFQ7, F1MR63, Q29RK1, P33097, P12344, F1MN74, Q04467	IDH1, GPT2, BCAT1, ACY1, CS, GOT1, GOT2, N/A, IDH2	926	18	7550	4.07667	0.179117	0.00578833	0.916714
bta03013:RNA transport	35	2.29508	0.000719791	Q5E959, Q3ZBV3, A5PJZ5, Q2KHU8, Q56JZ5, A4IFC3, Q3SYW6, A7MB16, Q1RML6, E1B8Q8, E1BFV0, A6H744, F1MNT1, E1BN47, P61286, Q3ZCE8, Q5E966, A7YW45, A0A140T862, Q3T147, P68102, Q3ZCC9, Q3T102, E1BF47, E1BEK9, E1BLZ8, A8KC67, Q3T054, F1MX04, Q3SZ54, Q0IIF2, F2Z4J5, E1BE98, Q2NL22, F1MUF1	STRAP, MAGOH, NUP93, EIF2S3, EIF3H, PABPC4, EIF3C, EIF3B, TRNT1, XPOT, KPNB1, UBE2I, NUP155, CYFIP1, PABPC1, RBM8A, EIF3I, PRMT5, EIF2S2, DDX39B, EIF2S1, SEC13, EIF3E, N/A, UPF1, EIF3F, RANGAP1, RAN, EIF4G1, EIF4A1, EIF2B1, EIF3G, XPO1, EIF4A3, XPO5	926	159	7550	1.79476	0.18494	0.00582565	0.949621
bta00051:Fructose and mannose metabolism	12	0.786885	0.000725458	Q5W5U3, Q2KIT8, F1N7H5, A1A4J1, Q5E956, Q3ZBY4, Q3SZJ9, F1MIM3, A6QP44, F1N327, E1BEN4, A6QLL8	HK1, TSTA3, GMPPB, PFKL, TPI1, ALDOC, PMM2, HKDC1, FUK, MPI, GMPPA, ALDOA	926	31	7550	3.15613	0.186252	0.00570878	0.957065
bta04932:Non-alcoholic fatty liver disease (NAFLD)	35	2.29508	0.000809526	Q95KV7, A8WFQ0, P00423, P23727, P04394, P00428, Q3T061, A2VE03, Q2LGB8, P00426, P04038, Q05752, P62894, P13271, P23004, P23935, P62998, P68102, F1MB04, P00130, Q02827, Q02366, Q1JPF2, F1MS25, P17694, Q02373, P00125, P42029, P42028, P15690, B6VAP7, O02703, P25708, A1XG22, P00129	NDUFA13, NDUFS7, COX4I1, PIK3R1, NDUFV2, COX5B, COX7A2L, ITCH, CASP8, COX5A, COX6C, NDUFA7, CYCS, UQCRQ, UQCRC2, NDUFA5, RAC1, EIF2S1, CASP3, UQCR10, NDUFC2, NDUFA6, NDUFA9, NDUFS3, NDUFS2, NDUFB10, CYC1, NDUFA8, NDUFS8, NDUFS1, CDC42, BAX, NDUFV1, RELA, UQCRB	926	160	7550	1.78354	0.205465	0.0061969	1.06742
bta00531:Glycosaminoglycan degradation	10	0.655738	0.000984435	E1BFX4, F1MU84, A6QLZ3, Q0V8R6, A5D7U5, A3KMY8, H7BWW2, A6QM01, F1MXZ0, E1BDR2	SGSH, GALNS, ARSB, HEXA, GLB1, GUSB, HEXB, NAGLU, GNS, IDUA	926	23	7550	3.54493	0.244003	0.00733396	1.29667
bta00500:Starch and sucrose metabolism	11	0.721311	0.00216937	Q5W5U3, Q08DP0, Q9MYM4, B1PK18, Q0VCM4, Q3B7M9, Q07130, F1MNS5, A6QQ11, F1MIM3, Q3ZBD7	HK1, PGM1, GAA, |, PYGL, PYGB, UGP2, ENPP1, PGM2, HKDC1, GPI	926	30	7550	2.98956	0.460315	0.0156902	2.8368
bta04721:Synaptic vesicle cycle	17	1.11475	0.00309493	P63009, Q0VCK5, A6H7I5, F1MDL3, P11019, Q3ZC13, F1MZL6, P31408, A5D7S0, P79251, P31404, P61763, F1MZU2, Q17QC5, P04973, P61420, E1BMW2	AP2B1, AP2A2, DNM2, STX3, ATP6V1E1, AP2M1, ATP6V1H, ATP6V1B2, NAPA, ATP6V1G1, ATP6V1A, STXBP1, NSF, AP2S1, CLTA, ATP6V0D1, AP2A1	926	63	7550	2.20011	0.58535	0.0217676	4.02432
bta05132:Salmonella infection	20	1.31148	0.00470752	F1MJQ1, Q5E963, F1N169, Q3T035, Q09430, Q1RMI2, E1BKX7, F1MF50, Q3MHR7, P02584, P60712, Q2KII9, B6VAP7, F1N2D3, E1B8P9, Q1JP79, Q1JPK9, Q148J6, A1XG22, P62998	RAB7A, ARPC5L, FLNA, ARPC3, PFN2, RHOG, FLNB, ROCK1, ARPC2, PFN1, ACTB, DYNC1LI1, CDC42, TJP1, MAPK3, ARPC1A, ARPC1B, ARPC4, RELA, RAC1	926	83	7550	1.96466	0.738179	0.0321568	6.06133
bta00510:N-Glycan biosynthesis	14	0.918033	0.00492939	E1BB36, Q3SZI6, E1BMM2, E1BGJ4, Q5E9C2, Q3ZC71, A7E3T4, A3KN04, E1B7U1, A5D7G6, A6QNJ8, C7FFR6, P08037, F1N7T2	MGAT2, RPN2, MGAT5, MAN2A2, DAD1, DPM3, STT3A, RPN1, MOGS, STT3B, GANAB, DPM1, B4GALT1, MAN2A1	926	49	7550	2.32953	0.754242	0.0328624	6.33843
bta00220:Arginine biosynthesis	8	0.52459	0.00537946	E1BKI3, A0A140T871, P15103, E1BF40, F1MTV7, F1MR63, P33097, P12344	NOS1, GLUD1, GLUL, GPT2, ASL, ACY1, GOT1, GOT2	926	19	7550	3.43299	0.783874	0.0349983	6.89825
bta04666:Fc gamma R-mediated phagocytosis	20	1.31148	0.00618422	E1BQ32, G3N3N1, P23727, Q08E52, A6QR57, Q2KJ23, A2VE17, Q5E963, Q3T035, G3N016, Q3MHR7, Q2TA49, B6VAP7, A5D7Q2, Q5E9F7, E1B8P9, Q1JP79, Q1JPK9, Q148J6, P62998	CRK, ARF6, PIK3R1, PAK1, PLD1, BIN1, SCIN, ARPC5L, ARPC3, CRKL, ARPC2, VASP, CDC42, |, CFL1, MAPK3, ARPC1A, ARPC1B, ARPC4, RAC1	926	85	7550	1.91843	0.82826	0.0392493	7.89154
bta04610:Complement and coagulation cascades	18	1.18033	0.00702367	F1N4M7, Q32PA1, P28800, Q3SZZ9, P81187, A0A0A0MP91, P34955, Q28085, Q2UVX4, Q3MHN2, Q9N2I2, Q7SIH1, A5PJE3, F1MSZ6, A6QPP2, P00735, E1BH06, F1MM86	CFI, CD59, SERPINF2, FGG, CFB, C2, SERPINA1, CFH, C3, C9, SERPINA5, A2M, FGA, SERPINC1, SERPIND1, F2, C4A, C6	926	74	7550	1.98325	0.864903	0.0435087	8.91719
bta04962:Vasopressin-regulated water reabsorption	13	0.852459	0.00783735	P04896, P00517, Q0IIG7, P05131, P19803, F1MNI4, Q58DS9, Q2KII9, Q3MHR3, F1MZU2, Q9TU03, Q3ZCF0, E1BBI8	GNAS, PRKACA, RAB5A, PRKACB, ARHGDIA, RAB5B, RAB5C, DYNC1LI1, DYNLL2, NSF, ARHGDIB, DCTN2, DCTN4	926	46	7550	2.30421	0.892962	0.0474167	9.90126
bta04145:Phagosome	31	2.03279	0.00904055	Q3ZBT5, P25975, F1MJQ1, P11019, Q0IIG7, F1MNI4, A5D7J6, P31408, P31404, P62998, Q3MHM5, A7Z066, G3X752, P25326, P81948, Q2UVX4, Q2KJD0, Q05204, E1BJB1, F1MZL6, P11456, E1BKI3, F1MN61, Q58DS9, P79251, Q2KII9, P60712, A5D7Q2, G3MXJ5, P61420, Q5EA68	STX7, CTSL, RAB7A, ATP6V1E1, RAB5A, RAB5B, CALR, ATP6V1B2, ATP6V1A, RAC1, TUBB4B, CANX, N/A, CTSS, TUBA4A, C3, TUBB5, LAMP1, TUBB2A, ATP6V1H, M6PR, NOS1, EEA1, RAB5C, ATP6V1G1, DYNC1LI1, ACTB, |, LAMP2, ATP6V0D1, SEC61A1	926	158	7550	1.59971	0.924165	0.0533979	11.3384
bta00860:Porphyrin and chlorophyll metabolism	11	0.721311	0.00927667	A5D7K0, Q5E9F2, A3KMY8, Q2KIL3, F1MTY9, G3X6L9, F1N076, E1BEX4, P52556, A7YWD3, E1BKY9	BLVRA, HMOX1, GUSB, ALAD, HMOX2, EPRS, CP, UROD, BLVRB, UGT1A1, CPOX	926	36	7550	2.4913	0.929127	0.0536503	11.618
bta04146:Peroxisome	19	1.2459	0.0118218	F1MRG0, Q0IIL6, P00432, A0A140T8A5, F1MWY9, F1MY26, O19094, Q3ZC41, Q04467, Q29448, Q9BGI1, F6PRB5, F6RWU6, F1MZD5, A7E3D9, Q148I9, Q2TA22, F6QS88, P41976	GSTK1, HSD17B4, CAT, IDH1, ECI2, PMVK, CROT, ACAA1, IDH2, HMGCL, PRDX5, ECH1, ACOT8, DHRS4, ACSL4, AMACR, ACSL6, EPHX2, SOD2	926	84	7550	1.84421	0.965863	0.0666044	14.5797
bta05211:Renal cell carcinoma	16	1.04918	0.0121144	E1BMX0, E1BQ32, P23727, Q08E52, Q3T0F9, G3N016, Q2KII4, Q148D3, B6VAP7, G3MZE2, Q769I5, E1B8P9, A5D7R9, P27674, P61223, P62998	KRAS, CRK, PIK3R1, PAK1, GRB2, CRKL, ELOC, FH, CDC42, PAK2, MET, MAPK3, NRAS, SLC2A1, RAP1B, RAC1	926	66	7550	1.97657	0.968617	0.0668878	14.9143
bta04670:Leukocyte transendothelial migration	24	1.57377	0.012549	Q6L708, P23727, E1BQ11, Q3ZCA7, F1N2X7, A4IF97, P31976, Q2HJ49, Q3B7N2, A7MBH9, F1MF50, F1N789, P60712, F1MM34, Q2TA49, P61585, A5D7D1, Q765N9, B6VAP7, F1MS29, Q0VCX4, P61223, Q9XT56, P62998	CLDN1, PIK3R1, CTNND1, GNAI3, AFDN, MYL12B, EZR, MSN, ACTN1, GNAI2, ROCK1, VCL, ACTB, CTNNA1, VASP, RHOA, ACTN4, CLDN3, CDC42, PTK2, CTNNB1, RAP1B, F11R, RAC1	926	116	7550	1.6869	0.972304	0.0679071	15.409
bta00900:Terpenoid backbone biosynthesis	8	0.52459	0.0131111	Q3ZC79, Q8WMY2, Q29RZ0, A6QPR1, F1MY26, Q1LZ95, F1N081, Q58D39	HMGCS1, FDPS, ACAT1, PCYOX1, PMVK, IDI1, FNTA, FNTB	926	22	7550	2.96485	0.976439	0.0695437	16.0449
bta00330:Arginine and proline metabolism	13	0.852459	0.01546	Q5EA61, E1BKI3, E1BM12, P20000, Q58D08, A6QQT4, Q2KJH7, Q3ZC84, G3N0I4, E1BFG0, P33097, P12344, Q9TTK8	CKB, NOS1, SRM, ALDH2, PYCR3, ALDH3A2, ALDH18A1, CNDP2, N/A, ALDH7A1, GOT1, GOT2, CKMT1	926	50	7550	2.11987	0.988025	0.0800993	18.6546
bta05230:Central carbon metabolism in cancer	15	0.983607	0.0159357	E1BMX0, Q5W5U3, P23727, A1A4J1, E0AE18, A7MB35, F1MMK2, A5D984, P11966, Q3SZ62, Q769I5, F1MIM3, E1B8P9, A5D7R9, P27674	KRAS, HK1, PIK3R1, PFKL, EGFR, PDHA1, G6PD, PKM, PDHB, PGAM1, MET, HKDC1, MAPK3, NRAS, SLC2A1	926	62	7550	1.97258	0.989561	0.0810144	19.1738
bta05146:Amoebiasis	23	1.5082	0.0160113	E1BA29, F1MB04, P23727, F1MJQ1, P04896, Q3B7N2, P00517, Q3MHN2, Q0IIG7, P05131, F1MD77, F1MNI4, E1BHX7, Q58DS9, F1MEG3, F1N789, Q1JPB0, P38409, A5D7D1, A5D7Q2, F1MS29, A1XG22, B8Y9S9	GNAQ, CASP3, PIK3R1, RAB7A, GNAS, ACTN1, PRKACA, C9, RAB5A, PRKACB, LAMC1, RAB5B, N/A, RAB5C, LAMA1, VCL, SERPINB1, GNA11, ACTN4, |, PTK2, RELA, FN1	926	112	7550	1.67435	0.989786	0.0799668	19.2561
bta00650:Butanoate metabolism	9	0.590164	0.0161782	Q02337, Q3ZC79, Q58DM8, Q24JZ7, Q29RZ0, E1BDP3, F1MVL2, Q29448, F1N338	BDH1, HMGCS1, ECHS1, OXCT1, ACAT1, ALDH5A1, ACADS, HMGCL, HADH	926	28	7550	2.62072	0.990267	0.0793891	19.4374
bta04530:Tight junction	19	1.2459	0.0168206	Q6L708, F1MBN2, F1N2X7, A4IF97, Q3B7N2, F1MM57, E1BIM8, P60712, P61585, Q765N9, B6VAP7, F1MYN2, A5D7D1, F1MQ37, Q1RMR3, F1N2D3, F1MG56, A5D973, Q9XT56	CLDN1, TJP2, AFDN, MYL12B, ACTN1, MYH14, SRC, ACTB, RHOA, CLDN3, CDC42, CGN, ACTN4, MYH9, CTTN, TJP1, PPP2R2A, PPP2R1A, F11R	926	87	7550	1.78062	0.991914	0.0810472	20.1316
bta04922:Glucagon signaling pathway	20	1.31148	0.0201593	P62157, Q5E949, E1BA29, Q0VCM4, E1BKY3, Q5E9B1, P19858, E1BGH6, P04896, A6H772, P00517, A7MB35, P05131, Q3T056, E1BHX7, Q3B7M9, A5D984, Q3SZ62, P11966, P27674	CALM, PRMT1, GNAQ, PYGL, CPT1A, LDHB, LDHA, ACACA, GNAS, PPP4C, PRKACA, PDHA1, PRKACB, LDHAL6B, N/A, PYGB, PKM, PGAM1, PDHB, SLC2A1	926	95	7550	1.71649	0.996923	0.094909	23.6519
bta04540:Gap junction	19	1.2459	0.0209736	E1BMX0, E1BA29, Q3MHM5, Q3ZCA7, P81948, P04896, E0AE18, Q2KJD0, A7MBH9, P00517, E1BJB1, Q3T0F9, P05131, E1BHX7, E1BIM8, P38409, F1N2D3, E1B8P9, A5D7R9	KRAS, GNAQ, TUBB4B, GNAI3, TUBA4A, GNAS, EGFR, TUBB5, GNAI2, PRKACA, TUBB2A, GRB2, PRKACB, N/A, SRC, GNA11, TJP1, MAPK3, NRAS	926	89	7550	1.7406	0.99757	0.0969986	24.4883
bta03060:Protein export	8	0.52459	0.0214067	Q0VCX2, F1MLG1, E1BEI2, Q3ZBG7, Q3SZU5, Q5EA68, A7E3V8, E1BB38	HSPA5, SRPRB, SPCS2, SRP19, SPCS3, SEC61A1, SRP68, SRP72	926	24	7550	2.71778	0.997857	0.0973542	24.9298
bta00920:Sulfur metabolism	5	0.327869	0.0255856	P00586, Q3MHW4, Q3ZCK3, Q3MHG3, Q3T094	TST, SQRDL, BPNT1, MPST, ETHE1	926	10	7550	4.07667	0.999364	0.113674	29.0685
bta00250:Alanine, aspartate and glutamate metabolism	10	0.655738	0.0263098	A7MBG0, A3KN12, A2VE69, A0A140T871, E1BDP3, P15103, E1BF40, F1MTV7, P33097, P12344	ADSS, ADSL, PPAT, GLUD1, ALDH5A1, GLUL, GPT2, ASL, GOT1, GOT2	926	36	7550	2.26482	0.999485	0.114966	29.7639
bta00062:Fatty acid elongation	8	0.52459	0.0327712	Q3T0R7, Q58DM8, P45478, O46629, A6H7H3, Q3ZCD7, A7YY55, F1N338	ACAA2, ECHS1, PPT1, HADHB, HSD17B12, TECR, HACD3, HADH	926	26	7550	2.50872	0.999922	0.139469	35.6952
bta04611:Platelet activation	24	1.57377	0.0340326	Q3T0Y8, E1BA29, Q3SZZ9, P23727, Q3ZCA7, A4IF97, P04896, A7MBH9, P00517, P05131, Q3T0E7, F1MF50, E1BHX7, E1BIM8, P60712, A5PJE3, Q2TA49, P61585, F1MDH3, Q2T9M8, E1B8P9, G5E6P3, P61223, A4IFJ5	VAMP8, GNAQ, FGG, PIK3R1, GNAI3, MYL12B, GNAS, GNAI2, PRKACA, PRKACB, PPP1CA, ROCK1, N/A, SRC, ACTB, FGA, VASP, RHOA, TLN1, SNAP23, MAPK3, GNA13, RAP1B, PLA2G4A	926	127	7550	1.54079	0.999946	0.142427	36.7976
bta05205:Proteoglycans in cancer	35	2.29508	0.0345549	P25975, P23727, Q08E52, G3X745, Q3T0E7, F1MF50, E1BIM8, Q769I5, Q32LP6, Q0VCX4, A5D7R9, P62998, E1BMX0, Q2TBH2, F1MJJ8, F1MB04, F1MC48, P31976, Q2HJ49, Q3ZBS7, E0AE18, Q3T0F9, P00517, F1N169, P05131, E1BKX7, A5PKL2, P60712, P61585, B6VAP7, F1MER7, Q1RMR3, F1MS29, E1B8P9, B8Y9S9	CTSL, PIK3R1, PAK1, GPC1, PPP1CA, ROCK1, SRC, MET, STAT3, CTNNB1, NRAS, RAC1, KRAS, RRAS, RDX, CASP3, IQGAP1, EZR, MSN, VTN, EGFR, GRB2, PRKACA, FLNA, PRKACB, FLNB, RRAS2, ACTB, RHOA, CDC42, HSPG2, CTTN, PTK2, MAPK3, FN1	926	203	7550	1.40575	0.999954	0.142427	37.249
bta05020:Prion diseases	9	0.590164	0.035284	P05131, F1MD77, Q0VCX2, O02703, Q3ZBZ8, E1B8P9, P00517, F1MM86, Q3MHN2	PRKACB, LAMC1, HSPA5, BAX, STIP1, MAPK3, PRKACA, C6, C9	926	32	7550	2.29313	0.999963	0.143218	37.874
bta00072:Synthesis and degradation of ketone bodies	5	0.327869	0.03639	Q02337, Q3ZC79, Q24JZ7, Q29RZ0, Q29448	BDH1, HMGCS1, OXCT1, ACAT1, HMGCL	926	11	7550	3.70607	0.999973	0.145404	38.8113
bta00230:Purine metabolism	31	2.03279	0.0367233	Q95142, Q08DP0, P08760, A5PK70, F1N468, Q2KIN2, P55859, A2VE69, Q59A32, F1MM52, Q2KIC5, Q3SZ18, F1MMR8, Q3SWY3, F1MLX9, A7MBG0, A3KN12, Q0VCK0, E1BGL5, Q2HJ26, F1N4K1, F1MC86, Q3T0Q4, Q56JW4, P46195, P08166, F1MNS5, A5D984, A6QQ11, F1MSF1, F2Z4H3	PDE6D, PGM1, AK3, NME3, ADK, DGUOK, PNP, PPAT, GART, NTPCR, ITPA, HPRT1, NUDT5, IMPDH2, GDA, ADSS, ADSL, ATIC, CANT1, PAICS, PFAS, GMPS, NME2, APRT, GUK1, AK2, ENPP1, PKM, PGM2, RRM1, POLR2H	926	176	7550	1.4361	0.999976	0.144664	39.0912
bta00410:beta-Alanine metabolism	9	0.590164	0.0489725	F1N7K8, Q58DM8, E1BM12, P20000, A6QQT4, Q2HJ73, Q3ZC84, E1BFG0, Q29437	ALDH6A1, ECHS1, SRM, ALDH2, ALDH3A2, HIBCH, CNDP2, ALDH7A1, |	926	34	7550	2.15824	0.999999	0.186713	48.5921
bta04915:Estrogen signaling pathway	19	1.2459	0.0498862	Q95M18, E1BMX0, P62157, E1BA29, Q76LV1, P23727, Q3ZCA7, P04896, E0AE18, A7MBH9, Q76LV2, P00517, Q3T0F9, P05131, E1BHX7, E1BIM8, P19120, E1B8P9, A5D7R9	HSP90B1, KRAS, CALM, GNAQ, HSP90AB1, PIK3R1, GNAI3, GNAS, EGFR, GNAI2, HSP90AA1, PRKACA, GRB2, PRKACB, N/A, SRC, HSPA8, MAPK3, NRAS	926	98	7550	1.58075	1	0.187483	49.2427
bta04730:Long-term depression	13	0.852459	0.0513042	E1BMX0, E1BA29, Q3ZCA7, P04896, A7MBH9, E1BKI3, E1BHX7, P38409, E1B8P9, A5D7R9, G5E6P3, A5D973, A4IFJ5	KRAS, GNAQ, GNAI3, GNAS, GNAI2, NOS1, N/A, GNA11, MAPK3, NRAS, GNA13, PPP2R1A, PLA2G4A	926	59	7550	1.7965	1	0.189957	50.2374
bta04260:Cardiac muscle contraction	16	1.04918	0.0595852	F1MI32, P00423, F1MV90, P00130, Q3T061, P00428, G3MWR4, P00426, F1N7F9, P04038, P00125, Q5KR47, P85100, P13271, P23004, P00129	ATP1A1, COX4I1, N/A, UQCR10, COX7A2L, COX5B, ATP1B1, COX5A, CACNA2D1, COX6C, CYC1, TPM3, MYL3, UQCRQ, UQCRC2, UQCRB	926	80	7550	1.63067	1	0.215198	55.6954
bta00790:Folate biosynthesis	5	0.327869	0.0646949	A7YWG4, Q3T0Z7, A0A140T8B1, F1MX94, P09487	GGH, QDPR, SPR, PTS, ALPL	926	13	7550	3.1359	1	0.229103	58.7813
bta00983:Drug metabolism - other enzymes	9	0.590164	0.0657031	A3KMY8, E1BNY1, Q17QQ2, F1MC86, P31754, Q2KIC5, A7YWD3, Q3SZ18, Q3SWY3	GUSB, N/A, TPMT, GMPS, UMPS, ITPA, UGT1A1, HPRT1, IMPDH2	926	36	7550	2.03834	1	0.229583	59.3663
bta04918:Thyroid hormone synthesis	14	0.918033	0.073554	F1MI32, Q95M18, P05131, E1BA29, F1N6H1, P00435, Q0VCX2, E1BHX7, E1BKZ1, F1MEN8, A7Z066, G3MWR4, P04896, P00517	ATP1A1, HSP90B1, PRKACB, GNAQ, LRP2, GPX1, HSPA5, N/A, GSR, PDIA4, CANX, ATP1B1, GNAS, PRKACA	926	69	7550	1.6543	1	0.251212	63.6651
bta05216:Thyroid cancer	8	0.52459	0.0767049	E1BMX0, Q5KR47, F1N619, F1MV90, E1BF47, E1B8P9, Q0VCX4, A5D7R9	KRAS, TPM3, CDH1, N/A, N/A, MAPK3, CTNNB1, NRAS	926	31	7550	2.10409	1	0.257865	65.269
bta04912:GnRH signaling pathway	16	1.04918	0.0987515	E1BMX0, P62157, E1BA29, A6QR57, P04896, E0AE18, P00517, Q3T0F9, P05131, E1BHX7, E1BIM8, P38409, B6VAP7, E1B8P9, A5D7R9, A4IFJ5	KRAS, CALM, GNAQ, PLD1, GNAS, EGFR, PRKACA, GRB2, PRKACB, N/A, SRC, GNA11, CDC42, MAPK3, NRAS, PLA2G4A	926	86	7550	1.5169	1	0.318521	74.7866

## Sheet: Supplementary Table 3
Supplementary Table 3: Over-represented Genon Ontology (GO) terms associated with biological processes of the 1576 proteins idetnfied via proteomics analysis of CCM from n=8 Day 16 conceptuses
GO biological process complete	GO term	Bos taurus - REFLIST (22008)	uploaded proteins: 1441	expected proteins	over/under representation	fold Enrichment	raw P-value	FDR
sulfur amino acid metabolic process	GO:0000096	23	7	1.51	+	4.65	0.0019	0.0496
membrane lipid catabolic process	GO:0046466	23	7	1.51	+	4.65	0.0019	0.0495
positive regulation of telomere maintenance	GO:0032206	30	8	1.96	+	4.07	0.00186	0.0487
regulation of nitrogen compound metabolic process	GO:0051171	3276	259	214.5	+	1.21	0.00182	0.0478
pattern specification process	GO:0007389	261	5	17.09	-	0.29	0.00179	0.0469
small GTPase mediated signal transduction	GO:0007264	117	18	7.66	+	2.35	0.00176	0.0462
secondary alcohol biosynthetic process	GO:1902653	16	6	1.05	+	5.73	0.00169	0.0451
ATP biosynthetic process	GO:0006754	16	6	1.05	+	5.73	0.00169	0.045
lipid modification	GO:0030258	89	15	5.83	+	2.57	0.00171	0.045
glutamine metabolic process	GO:0006541	16	6	1.05	+	5.73	0.00169	0.0449
negative regulation of protein depolymerization	GO:1901880	37	9	2.42	+	3.71	0.0017	0.0449
regulation of translational fidelity	GO:0006450	16	6	1.05	+	5.73	0.00169	0.0448
regulation of response to endoplasmic reticulum stress	GO:1905897	53	11	3.47	+	3.17	0.00166	0.0444
negative regulation of protein modification by small protein conjugation or removal	GO:1903321	53	11	3.47	+	3.17	0.00166	0.0444
exocytosis	GO:0006887	104	17	6.81	+	2.5	0.00163	0.0436
regulation of primary metabolic process	GO:0080090	3375	267	220.98	+	1.21	0.0016	0.0431
regulation of cellular metabolic process	GO:0031323	3476	274	227.6	+	1.2	0.0016	0.0431
regulation of response to stress	GO:0080134	727	71	47.6	+	1.49	0.0016	0.043
purine-containing compound salvage	GO:0043101	10	5	0.65	+	7.64	0.00155	0.042
exocytic process	GO:0140029	29	8	1.9	+	4.21	0.00155	0.042
cellular metabolic compound salvage	GO:0043094	22	7	1.44	+	4.86	0.00154	0.0418
epithelial cell morphogenesis	GO:0003382	22	7	1.44	+	4.86	0.00154	0.0417
regulation of phagocytosis	GO:0050764	44	10	2.88	+	3.47	0.00149	0.0406
negative regulation of response to stimulus	GO:0048585	832	80	54.48	+	1.47	0.00148	0.0405
positive regulation of DNA biosynthetic process	GO:2000573	36	9	2.36	+	3.82	0.00144	0.0396
protein peptidyl-prolyl isomerization	GO:0000413	36	9	2.36	+	3.82	0.00144	0.0395
purine ribonucleoside salvage	GO:0006166	5	4	0.33	+	12.22	0.00139	0.0389
mannose metabolic process	GO:0006013	5	4	0.33	+	12.22	0.00139	0.0388
regulation of pinocytosis	GO:0048548	5	4	0.33	+	12.22	0.00139	0.0387
chaperone-mediated protein complex assembly	GO:0051131	5	4	0.33	+	12.22	0.00139	0.0386
hydrogen peroxide catabolic process	GO:0042744	5	4	0.33	+	12.22	0.00139	0.0385
nucleoside salvage	GO:0043174	5	4	0.33	+	12.22	0.00139	0.0384
mature ribosome assembly	GO:0042256	5	4	0.33	+	12.22	0.00139	0.0384
negative regulation of transport	GO:0051051	225	29	14.73	+	1.97	0.00137	0.0384
regulation of cell communication	GO:0010646	1750	150	114.58	+	1.31	0.0014	0.0384
response to oxygen-containing compound	GO:1901700	671	67	43.93	+	1.52	0.00135	0.0379
epithelium development	GO:0060429	572	59	37.45	+	1.58	0.00133	0.0374
synaptic vesicle recycling	GO:0036465	15	6	0.98	+	6.11	0.0013	0.0365
actin filament capping	GO:0051693	21	7	1.38	+	5.09	0.00123	0.0348
vesicle docking	GO:0048278	21	7	1.38	+	5.09	0.00123	0.0347
vesicle organization	GO:0016050	95	16	6.22	+	2.57	0.00123	0.0347
reactive oxygen species metabolic process	GO:0072593	59	12	3.86	+	3.11	0.00121	0.0344
regulation of protein modification process	GO:0031399	991	93	64.89	+	1.43	0.00116	0.0329
protein targeting	GO:0006605	76	14	4.98	+	2.81	0.00115	0.0327
cellular modified amino acid metabolic process	GO:0006575	76	14	4.98	+	2.81	0.00115	0.0327
cellular ion homeostasis	GO:0006873	255	32	16.7	+	1.92	0.00113	0.0324
nuclear export	GO:0051168	50	11	3.27	+	3.36	0.00111	0.0317
regulation of phosphate metabolic process	GO:0019220	940	89	61.55	+	1.45	0.0011	0.0317
regulation of phosphorus metabolic process	GO:0051174	940	89	61.55	+	1.45	0.0011	0.0317
positive regulation of podosome assembly	GO:0071803	9	5	0.59	+	8.48	0.00109	0.0316
regulation of mRNA metabolic process	GO:1903311	121	19	7.92	+	2.4	0.00109	0.0316
cellular chemical homeostasis	GO:0055082	295	36	19.32	+	1.86	0.00109	0.0316
vacuolar acidification	GO:0007035	9	5	0.59	+	8.48	0.00109	0.0315
glucose 6-phosphate metabolic process	GO:0051156	9	5	0.59	+	8.48	0.00109	0.0315
serine family amino acid metabolic process	GO:0009069	27	8	1.77	+	4.53	0.00106	0.0308
heterocycle catabolic process	GO:0046700	161	23	10.54	+	2.18	0.00105	0.0308
posttranscriptional regulation of gene expression	GO:0010608	252	32	16.5	+	1.94	0.00104	0.0305
regulation of signaling	GO:0023051	1763	152	115.43	+	1.32	0.00103	0.0302
regulation of telomere maintenance via telomere lengthening	GO:1904356	34	9	2.23	+	4.04	0.00103	0.0301
negative regulation of apoptotic signaling pathway	GO:2001234	120	19	7.86	+	2.42	0.00102	0.03
acyl-CoA biosynthetic process	GO:0071616	20	7	1.31	+	5.35	0.000974	0.0293
endomembrane system organization	GO:0010256	160	23	10.48	+	2.2	0.000992	0.0293
thioester biosynthetic process	GO:0035384	20	7	1.31	+	5.35	0.000974	0.0292
steroid metabolic process	GO:0008202	107	18	7.01	+	2.57	0.000987	0.0292
establishment or maintenance of monopolar cell polarity	GO:0061339	14	6	0.92	+	6.55	0.000978	0.0291
establishment or maintenance of apical/basal cell polarity	GO:0035088	20	7	1.31	+	5.35	0.000974	0.0291
establishment or maintenance of bipolar cell polarity	GO:0061245	20	7	1.31	+	5.35	0.000974	0.0291
establishment of monopolar cell polarity	GO:0061162	14	6	0.92	+	6.55	0.000978	0.029
monocarboxylic acid catabolic process	GO:0072329	41	10	2.68	+	3.73	0.00094	0.0285
epithelial cell differentiation	GO:0030855	286	35	18.73	+	1.87	0.000947	0.0285
positive regulation of intrinsic apoptotic signaling pathway	GO:2001244	41	10	2.68	+	3.73	0.00094	0.0284
cellular nitrogen compound catabolic process	GO:0044270	159	23	10.41	+	2.21	0.000935	0.0284
protein export from nucleus	GO:0006611	41	10	2.68	+	3.73	0.00094	0.0283
positive regulation of cell migration	GO:0030335	264	33	17.29	+	1.91	0.000926	0.0282
regulation of signal transduction	GO:0009966	1557	137	101.95	+	1.34	0.000912	0.0278
establishment of protein localization to organelle	GO:0072594	118	19	7.73	+	2.46	0.000893	0.0273
chemical homeostasis	GO:0048878	501	54	32.8	+	1.65	0.000866	0.0265
positive regulation of cellular component movement	GO:0051272	282	35	18.46	+	1.9	0.00084	0.0259
response to stress	GO:0006950	1584	139	103.71	+	1.34	0.000838	0.0259
regulation of cell morphogenesis involved in differentiation	GO:0010769	117	19	7.66	+	2.48	0.000841	0.0258
porphyrin-containing compound catabolic process	GO:0006787	4	4	0.26	+	15.27	0.000814	0.0254
NADPH regeneration	GO:0006740	4	4	0.26	+	15.27	0.000814	0.0253
tetrapyrrole catabolic process	GO:0033015	4	4	0.26	+	15.27	0.000814	0.0252
pentose-phosphate shunt	GO:0006098	4	4	0.26	+	15.27	0.000814	0.0252
synaptic vesicle cycle	GO:0099504	40	10	2.62	+	3.82	0.000799	0.0251
organic cyclic compound catabolic process	GO:1901361	187	26	12.24	+	2.12	0.000803	0.0251
regulation of mRNA splicing, via spliceosome	GO:0048024	40	10	2.62	+	3.82	0.000799	0.025
positive regulation of cell motility	GO:2000147	278	35	18.2	+	1.92	0.00077	0.0242
positive regulation of substrate adhesion-dependent cell spreading	GO:1900026	19	7	1.24	+	5.63	0.000762	0.024
protein oxidation	GO:0018158	8	5	0.52	+	9.55	0.000739	0.0234
barbed-end actin filament capping	GO:0051016	8	5	0.52	+	9.55	0.000739	0.0233
IMP metabolic process	GO:0046040	13	6	0.85	+	7.05	0.000722	0.0231
IMP biosynthetic process	GO:0006188	13	6	0.85	+	7.05	0.000722	0.0231
regulation of endoplasmic reticulum unfolded protein response	GO:1900101	13	6	0.85	+	7.05	0.000722	0.023
establishment of apical/basal cell polarity	GO:0035089	13	6	0.85	+	7.05	0.000722	0.023
regulation of telomere maintenance	GO:0032204	47	11	3.08	+	3.57	0.000713	0.023
regulation of cell-substrate adhesion	GO:0010810	99	17	6.48	+	2.62	0.000723	0.023
antigen processing and presentation	GO:0019882	47	11	3.08	+	3.57	0.000713	0.0229
vesicle budding from membrane	GO:0006900	25	8	1.64	+	4.89	0.000695	0.0226
purine ribonucleoside triphosphate biosynthetic process	GO:0009206	25	8	1.64	+	4.89	0.000695	0.0225
purine nucleoside triphosphate biosynthetic process	GO:0009145	25	8	1.64	+	4.89	0.000695	0.0225
sperm-egg recognition	GO:0035036	25	8	1.64	+	4.89	0.000695	0.0224
organophosphate catabolic process	GO:0046434	63	13	4.12	+	3.15	0.000685	0.0223
regulation of cysteine-type endopeptidase activity involved in apoptotic process	GO:0043281	112	19	7.33	+	2.59	0.000655	0.0214
negative regulation of programmed cell death	GO:0043069	504	55	33	+	1.67	0.000643	0.0211
regulation of cysteine-type endopeptidase activity	GO:2000116	124	20	8.12	+	2.46	0.000631	0.0207
negative regulation of phosphorus metabolic process	GO:0010563	330	40	21.61	+	1.85	0.000619	0.0205
negative regulation of phosphate metabolic process	GO:0045936	330	40	21.61	+	1.85	0.000619	0.0204
positive regulation of apoptotic signaling pathway	GO:2001235	88	16	5.76	+	2.78	0.000597	0.0198
vesicle docking involved in exocytosis	GO:0006904	18	7	1.18	+	5.94	0.000588	0.0197
positive regulation of protein localization to plasma membrane	GO:1903078	31	9	2.03	+	4.43	0.000588	0.0196
regulation of intracellular pH	GO:0051453	31	9	2.03	+	4.43	0.000588	0.0196
regulation of telomere maintenance via telomerase	GO:0032210	31	9	2.03	+	4.43	0.000588	0.0195
nucleoside triphosphate biosynthetic process	GO:0009142	38	10	2.49	+	4.02	0.000569	0.0191
aspartate family amino acid metabolic process	GO:0009066	24	8	1.57	+	5.09	0.000556	0.0187
positive regulation of peptidase activity	GO:0010952	96	17	6.29	+	2.7	0.000532	0.018
negative regulation of phosphorylation	GO:0042326	262	34	17.15	+	1.98	0.000533	0.018
vesicle-mediated transport in synapse	GO:0099003	45	11	2.95	+	3.73	0.000522	0.0177
aromatic compound catabolic process	GO:0019439	172	25	11.26	+	2.22	0.000514	0.0175
positive regulation of catalytic activity	GO:0043085	718	73	47.01	+	1.55	0.000505	0.0172
actin crosslink formation	GO:0051764	7	5	0.46	+	10.91	0.000479	0.0165
organelle localization by membrane tethering	GO:0140056	30	9	1.96	+	4.58	0.000482	0.0165
cell-cell recognition	GO:0009988	30	9	1.96	+	4.58	0.000482	0.0165
negative regulation of protein polymerization	GO:0032272	37	10	2.42	+	4.13	0.000476	0.0165
ribonucleoside triphosphate biosynthetic process	GO:0009201	30	9	1.96	+	4.58	0.000482	0.0164
cellular monovalent inorganic cation homeostasis	GO:0030004	37	10	2.42	+	4.13	0.000476	0.0164
glucose metabolic process	GO:0006006	52	12	3.4	+	3.52	0.000462	0.016
Ras protein signal transduction	GO:0007265	60	13	3.93	+	3.31	0.000459	0.0159
response to oxidative stress	GO:0006979	170	25	11.13	+	2.25	0.000454	0.0158
negative regulation of protein phosphorylation	GO:0001933	237	32	15.52	+	2.06	0.000453	0.0158
regulation of cellular protein catabolic process	GO:1903362	130	21	8.51	+	2.47	0.000446	0.0156
mRNA metabolic process	GO:0016071	291	37	19.05	+	1.94	0.000426	0.015
macromolecule catabolic process	GO:0009057	395	46	25.86	+	1.78	0.000424	0.0149
regulation of mitochondrial membrane potential	GO:0051881	51	12	3.34	+	3.59	0.000397	0.0142
ncRNA metabolic process	GO:0034660	230	31	15.06	+	2.06	0.000402	0.0142
negative regulation of apoptotic process	GO:0043066	493	55	32.28	+	1.7	0.000401	0.0142
interaction with symbiont	GO:0051702	51	12	3.34	+	3.59	0.000397	0.0141
mRNA transport	GO:0051028	51	12	3.34	+	3.59	0.000397	0.0141
guanosine-containing compound metabolic process	GO:1901068	29	9	1.9	+	4.74	0.000392	0.014
positive regulation of establishment of protein localization	GO:1904951	214	30	14.01	+	2.14	0.00038	0.0137
biological regulation	GO:0065007	7994	591	523.42	+	1.13	0.000375	0.0135
carbohydrate derivative catabolic process	GO:1901136	75	15	4.91	+	3.05	0.000366	0.0133
negative regulation of kinase activity	GO:0033673	138	22	9.04	+	2.43	0.000365	0.0133
organic acid biosynthetic process	GO:0016053	138	22	9.04	+	2.43	0.000365	0.0133
AMP metabolic process	GO:0046033	11	6	0.72	+	8.33	0.000366	0.0132
Arp2/3 complex-mediated actin nucleation	GO:0034314	11	6	0.72	+	8.33	0.000366	0.0132
negative regulation of cell death	GO:0060548	536	59	35.1	+	1.68	0.000354	0.0129
positive regulation of telomere maintenance via telomere lengthening	GO:1904358	22	8	1.44	+	5.55	0.000345	0.0127
cellular response to oxygen-containing compound	GO:1901701	481	54	31.49	+	1.71	0.000346	0.0127
positive regulation of actin filament polymerization	GO:0030838	50	12	3.27	+	3.67	0.00034	0.0126
negative regulation of cytoskeleton organization	GO:0051494	83	16	5.43	+	2.94	0.000339	0.0126
regulation of establishment of protein localization	GO:0070201	363	44	23.77	+	1.85	0.000343	0.0126
negative regulation of protein kinase activity	GO:0006469	125	21	8.18	+	2.57	0.00033	0.0123
positive regulation of protein localization to cell periphery	GO:1904377	35	10	2.29	+	4.36	0.000328	0.0122
establishment or maintenance of cell polarity	GO:0007163	74	15	4.85	+	3.1	0.000323	0.0121
viral life cycle	GO:0019058	57	13	3.73	+	3.48	0.0003	0.0112
carboxylic acid biosynthetic process	GO:0046394	135	22	8.84	+	2.49	0.000296	0.0111
regulation of protein depolymerization	GO:1901879	49	12	3.21	+	3.74	0.00029	0.011
binding of sperm to zona pellucida	GO:0007339	21	8	1.38	+	5.82	0.000267	0.0102
regulation of cellular pH	GO:0030641	34	10	2.23	+	4.49	0.00027	0.0102
positive regulation of telomere maintenance via telomerase	GO:0032212	21	8	1.38	+	5.82	0.000267	0.0101
regulation of protein complex disassembly	GO:0043244	64	14	4.19	+	3.34	0.000258	0.00988
establishment of cell polarity	GO:0030010	56	13	3.67	+	3.55	0.000258	0.00986
negative regulation of cellular component organization	GO:0051129	346	43	22.65	+	1.9	0.000247	0.0095
oligosaccharide metabolic process	GO:0009311	15	7	0.98	+	7.13	0.000245	0.00944
mRNA processing	GO:0006397	213	30	13.95	+	2.15	0.000245	0.00944
regulation of programmed cell death	GO:0043067	817	83	53.49	+	1.55	0.000218	0.00843
glycosyl compound biosynthetic process	GO:1901659	20	8	1.31	+	6.11	0.000205	0.00795
positive regulation of locomotion	GO:0040017	294	38	19.25	+	1.97	0.000203	0.00792
regulation of metabolic process	GO:0019222	3734	301	244.49	+	1.23	0.000203	0.00792
regulation of substrate adhesion-dependent cell spreading	GO:1900024	26	9	1.7	+	5.29	0.0002	0.00785
regulation of apoptotic process	GO:0042981	800	82	52.38	+	1.57	0.000187	0.00739
cellular macromolecule metabolic process	GO:0044260	3019	250	197.67	+	1.26	0.000188	0.00738
coenzyme biosynthetic process	GO:0009108	78	16	5.11	+	3.13	0.000184	0.00727
positive regulation of response to stimulus	GO:0048584	1076	104	70.45	+	1.48	0.000183	0.00727
negative regulation of protein complex assembly	GO:0031333	69	15	4.52	+	3.32	0.000167	0.00665
regulation of establishment of protein localization to telomere	GO:0070203	9	6	0.59	+	10.18	0.000165	0.00659
regulation of establishment of protein localization to chromosome	GO:0070202	9	6	0.59	+	10.18	0.000165	0.00657
purine ribonucleoside biosynthetic process	GO:0046129	19	8	1.24	+	6.43	0.000154	0.00625
nucleoside biosynthetic process	GO:0009163	19	8	1.24	+	6.43	0.000154	0.00624
regulation of endocytosis	GO:0030100	85	17	5.57	+	3.05	0.000153	0.00623
ribonucleoside biosynthetic process	GO:0042455	19	8	1.24	+	6.43	0.000154	0.00622
positive regulation of signaling	GO:0023056	842	86	55.13	+	1.56	0.000153	0.00621
purine nucleoside biosynthetic process	GO:0042451	19	8	1.24	+	6.43	0.000154	0.0062
positive regulation of cell communication	GO:0010647	840	86	55	+	1.56	0.00015	0.00615
negative regulation of actin filament polymerization	GO:0030837	31	10	2.03	+	4.93	0.000144	0.00592
positive regulation of protein localization to membrane	GO:1905477	52	13	3.4	+	3.82	0.000138	0.00567
cellular lipid catabolic process	GO:0044242	84	17	5.5	+	3.09	0.000135	0.00558
positive regulation of signal transduction	GO:0009967	765	80	50.09	+	1.6	0.000135	0.00558
negative regulation of transferase activity	GO:0051348	156	25	10.21	+	2.45	0.000134	0.00555
regulation of protein oligomerization	GO:0032459	24	9	1.57	+	5.73	0.000122	0.00511
negative regulation of actin filament depolymerization	GO:0030835	24	9	1.57	+	5.73	0.000122	0.00509
negative regulation of protein modification process	GO:0031400	349	44	22.85	+	1.93	0.000116	0.00488
alpha-amino acid biosynthetic process	GO:1901607	30	10	1.96	+	5.09	0.000115	0.00485
positive regulation of establishment of protein localization to telomere	GO:1904851	8	6	0.52	+	11.45	0.000104	0.00441
positive regulation of protein localization to chromosome, telomeric region	GO:1904816	8	6	0.52	+	11.45	0.000104	0.0044
purine ribonucleoside triphosphate metabolic process	GO:0009205	36	11	2.36	+	4.67	0.000101	0.00431
regulation of translation	GO:0006417	200	30	13.1	+	2.29	8.78e-05	0.00374
regulation of response to stimulus	GO:0048583	2077	183	135.99	+	1.35	8.73e-05	0.00373
acetyl-CoA biosynthetic process	GO:0006085	12	7	0.79	+	8.91	8.53e-05	0.00366
alcohol biosynthetic process	GO:0046165	42	12	2.75	+	4.36	8.52e-05	0.00366
import into cell	GO:0098657	247	35	16.17	+	2.16	8.03e-05	0.00348
negative regulation of supramolecular fiber organization	GO:1902904	80	17	5.24	+	3.25	8.04e-05	0.00347
regulation of cell death	GO:0010941	864	89	56.57	+	1.57	8e-05	0.00347
nucleobase-containing compound transport	GO:0015931	114	21	7.46	+	2.81	7.67e-05	0.00334
protein localization to organelle	GO:0033365	295	40	19.32	+	2.07	7.41e-05	0.00324
positive regulation of cellular protein metabolic process	GO:0032270	791	83	51.79	+	1.6	7.37e-05	0.00323
acetyl-CoA metabolic process	GO:0006084	22	9	1.44	+	6.25	7.15e-05	0.00315
ribonucleoside triphosphate metabolic process	GO:0009199	41	12	2.68	+	4.47	7.01e-05	0.0031
regulation of protein localization to cell periphery	GO:1904375	63	15	4.12	+	3.64	6.97e-05	0.00309
positive regulation of molecular function	GO:0044093	909	93	59.52	+	1.56	6.76e-05	0.003
cellular amino acid biosynthetic process	GO:0008652	34	11	2.23	+	4.94	6.62e-05	0.00295
regulation of protein localization to plasma membrane	GO:1903076	55	14	3.6	+	3.89	6.54e-05	0.00293
regulation of cellular catabolic process	GO:0031329	360	46	23.57	+	1.95	6.15e-05	0.00276
aromatic compound biosynthetic process	GO:0019438	535	62	35.03	+	1.77	6.12e-05	0.00275
cellular response to chemical stimulus	GO:0070887	1366	130	89.44	+	1.45	5.82e-05	0.00263
ribonucleoside metabolic process	GO:0009119	47	13	3.08	+	4.22	5.78e-05	0.00262
purine nucleoside triphosphate metabolic process	GO:0009144	40	12	2.62	+	4.58	5.74e-05	0.00261
tRNA metabolic process	GO:0006399	120	22	7.86	+	2.8	5.57e-05	0.00254
drug catabolic process	GO:0042737	54	14	3.54	+	3.96	5.52e-05	0.00253
regulation of cell morphogenesis	GO:0022604	221	33	14.47	+	2.28	5.42e-05	0.00249
nucleobase-containing compound biosynthetic process	GO:0034654	478	57	31.3	+	1.82	5.24e-05	0.00242
cofactor biosynthetic process	GO:0051188	128	23	8.38	+	2.74	5.01e-05	0.00233
response to endoplasmic reticulum stress	GO:0034976	128	23	8.38	+	2.74	5.01e-05	0.00232
nucleobase-containing small molecule biosynthetic process	GO:0034404	46	13	3.01	+	4.32	4.79e-05	0.00224
purine ribonucleoside metabolic process	GO:0046128	39	12	2.55	+	4.7	4.68e-05	0.0022
nucleocytoplasmic transport	GO:0006913	101	20	6.61	+	3.02	4.7e-05	0.0022
tRNA aminoacylation	GO:0043039	32	11	2.1	+	5.25	4.2e-05	0.00199
amino acid activation	GO:0043038	32	11	2.1	+	5.25	4.2e-05	0.00198
acyl-CoA metabolic process	GO:0006637	38	12	2.49	+	4.82	3.79e-05	0.0018
thioester metabolic process	GO:0035383	38	12	2.49	+	4.82	3.79e-05	0.0018
regulation of protein localization to chromosome, telomeric region	GO:1904814	10	7	0.65	+	10.69	3.67e-05	0.00175
viral process	GO:0016032	82	18	5.37	+	3.35	3.47e-05	0.00167
endocytosis	GO:0006897	208	32	13.62	+	2.35	3.46e-05	0.00167
organic hydroxy compound metabolic process	GO:1901615	208	32	13.62	+	2.35	3.46e-05	0.00167
nucleoside triphosphate metabolic process	GO:0009141	58	15	3.8	+	3.95	3.1e-05	0.0015
positive regulation of proteolysis	GO:0045862	178	29	11.65	+	2.49	3.03e-05	0.00147
glutathione metabolic process	GO:0006749	19	9	1.24	+	7.23	2.9e-05	0.00142
positive regulation of hydrolase activity	GO:0051345	403	51	26.39	+	1.93	2.91e-05	0.00142
establishment of protein localization to membrane	GO:0090150	65	16	4.26	+	3.76	2.86e-05	0.00141
cellular lipid metabolic process	GO:0044255	485	59	31.76	+	1.86	2.64e-05	0.00131
regulation of intrinsic apoptotic signaling pathway	GO:2001242	96	20	6.29	+	3.18	2.51e-05	0.00124
lipid catabolic process	GO:0016042	165	28	10.8	+	2.59	2.49e-05	0.00124
regulation of intracellular transport	GO:0032386	164	28	10.74	+	2.61	2.33e-05	0.00116
organic acid catabolic process	GO:0016054	112	22	7.33	+	3	2.23e-05	0.00114
purine nucleoside bisphosphate metabolic process	GO:0034032	49	14	3.21	+	4.36	2.24e-05	0.00113
ribonucleoside bisphosphate metabolic process	GO:0033875	49	14	3.21	+	4.36	2.24e-05	0.00113
positive regulation of protein polymerization	GO:0032273	71	17	4.65	+	3.66	2.2e-05	0.00113
carboxylic acid catabolic process	GO:0046395	112	22	7.33	+	3	2.23e-05	0.00113
nucleoside bisphosphate metabolic process	GO:0033865	49	14	3.21	+	4.36	2.24e-05	0.00112
tRNA aminoacylation for protein translation	GO:0006418	29	11	1.9	+	5.79	2e-05	0.00103
positive regulation of protein metabolic process	GO:0051247	843	90	55.2	+	1.63	2e-05	0.00103
regulation of cellular amide metabolic process	GO:0034248	221	34	14.47	+	2.35	1.92e-05	0.000993
nuclear transport	GO:0051169	102	21	6.68	+	3.14	1.85e-05	0.000963
Golgi vesicle transport	GO:0048193	110	22	7.2	+	3.05	1.75e-05	0.000914
ribonucleoprotein complex biogenesis	GO:0022613	191	31	12.51	+	2.48	1.7e-05	0.000892
ATP generation from ADP	GO:0006757	34	12	2.23	+	5.39	1.53e-05	0.000811
glycolytic process	GO:0006096	34	12	2.23	+	5.39	1.53e-05	0.000808
ribonucleoside monophosphate biosynthetic process	GO:0009156	34	12	2.23	+	5.39	1.53e-05	0.000805
membrane docking	GO:0022406	34	12	2.23	+	5.39	1.53e-05	0.000802
sulfur compound biosynthetic process	GO:0044272	61	16	3.99	+	4.01	1.47e-05	0.000784
mitochondrion organization	GO:0007005	205	33	13.42	+	2.46	1.46e-05	0.000782
nucleoside monophosphate biosynthetic process	GO:0009124	40	13	2.62	+	4.96	1.41e-05	0.000757
regulation of transport	GO:0051049	927	98	60.7	+	1.61	1.37e-05	0.000739
regulation of protein catabolic process	GO:0042176	203	33	13.29	+	2.48	1.34e-05	0.000729
regulation of actin filament depolymerization	GO:0030834	33	12	2.16	+	5.55	1.19e-05	0.000651
cell communication	GO:0007154	3097	145	202.78	-	0.72	1.18e-05	0.000645
regulation of catabolic process	GO:0009894	440	56	28.81	+	1.94	1.1e-05	0.000602
antibiotic catabolic process	GO:0017001	16	9	1.05	+	8.59	1.01e-05	0.000559
RNA splicing	GO:0008380	172	30	11.26	+	2.66	9.09e-06	0.000503
toxin transport	GO:1901998	26	11	1.7	+	6.46	8.79e-06	0.000489
protein localization to membrane	GO:0072657	170	30	11.13	+	2.7	8.24e-06	0.00046
2-oxoglutarate metabolic process	GO:0006103	11	8	0.72	+	11.11	8.18e-06	0.000459
positive regulation of cytoskeleton organization	GO:0051495	120	24	7.86	+	3.05	7.41e-06	0.000418
electron transport chain	GO:0022900	103	22	6.74	+	3.26	7.15e-06	0.000405
negative regulation of hydrolase activity	GO:0051346	268	40	17.55	+	2.28	7.04e-06	0.0004
signaling	GO:0023052	3018	139	197.61	-	0.7	6.45e-06	0.000368
positive regulation of cellular component biogenesis	GO:0044089	284	42	18.6	+	2.26	6.39e-06	0.000366
regulation of cellular component movement	GO:0051270	538	66	35.23	+	1.87	6.34e-06	0.000365
regulation of cell migration	GO:0030334	471	60	30.84	+	1.95	5.7e-06	0.00033
negative regulation of cellular metabolic process	GO:0031324	1380	137	90.36	+	1.52	5.28e-06	0.000307
negative regulation of macromolecule metabolic process	GO:0010605	1405	139	91.99	+	1.51	4.87e-06	0.000284
nucleoside metabolic process	GO:0009116	69	18	4.52	+	3.98	4.66e-06	0.000273
regulation of locomotion	GO:0040012	541	67	35.42	+	1.89	4.48e-06	0.000264
regulation of cell motility	GO:2000145	498	63	32.61	+	1.93	4.29e-06	0.000254
negative regulation of nitrogen compound metabolic process	GO:0051172	1278	129	83.68	+	1.54	4.22e-06	0.000251
ADP metabolic process	GO:0046031	41	14	2.68	+	5.22	4.13e-06	0.000248
purine nucleoside metabolic process	GO:0042278	41	14	2.68	+	5.22	4.13e-06	0.000247
cell redox homeostasis	GO:0045454	61	17	3.99	+	4.26	4.04e-06	0.000243
heterocycle biosynthetic process	GO:0018130	531	66	34.77	+	1.9	3.75e-06	0.000226
hexose metabolic process	GO:0019318	75	19	4.91	+	3.87	3.68e-06	0.000224
cofactor catabolic process	GO:0051187	18	10	1.18	+	8.48	3.52e-06	0.000215
nucleoside monophosphate metabolic process	GO:0009123	60	17	3.93	+	4.33	3.35e-06	0.000205
nucleoside diphosphate phosphorylation	GO:0006165	53	16	3.47	+	4.61	3.27e-06	0.000203
nucleotide phosphorylation	GO:0046939	53	16	3.47	+	4.61	3.27e-06	0.000202
proteolysis	GO:0006508	728	84	47.67	+	1.76	3.29e-06	0.000202
regulation of apoptotic signaling pathway	GO:2001233	210	35	13.75	+	2.55	3.01e-06	0.000191
ribonucleoside diphosphate metabolic process	GO:0009185	46	15	3.01	+	4.98	3.01e-06	0.00019
purine ribonucleoside diphosphate metabolic process	GO:0009179	46	15	3.01	+	4.98	3.01e-06	0.000189
purine nucleoside diphosphate metabolic process	GO:0009135	46	15	3.01	+	4.98	3.01e-06	0.000188
response to toxic substance	GO:0009636	188	33	12.31	+	2.68	2.8e-06	0.000178
positive regulation of transport	GO:0051050	459	60	30.05	+	2	2.76e-06	0.000176
energy derivation by oxidation of organic compounds	GO:0015980	112	24	7.33	+	3.27	2.66e-06	0.000171
glycosyl compound metabolic process	GO:1901657	73	19	4.78	+	3.98	2.63e-06	0.00017
homeostatic process	GO:0042592	809	91	52.97	+	1.72	2.59e-06	0.000168
purine ribonucleoside monophosphate biosynthetic process	GO:0009168	22	11	1.44	+	7.64	2.5e-06	0.000164
purine nucleoside monophosphate biosynthetic process	GO:0009127	22	11	1.44	+	7.64	2.5e-06	0.000163
signal transduction	GO:0007165	2886	129	188.96	-	0.68	2.32e-06	0.000153
negative regulation of peptidase activity	GO:0010466	161	30	10.54	+	2.85	2.03e-06	0.000135
negative regulation of metabolic process	GO:0009892	1532	151	100.31	+	1.51	1.96e-06	0.00013
glutamine family amino acid metabolic process	GO:0009064	44	15	2.88	+	5.21	1.92e-06	0.000128
establishment of RNA localization	GO:0051236	71	19	4.65	+	4.09	1.86e-06	0.000125
supramolecular fiber organization	GO:0097435	213	36	13.95	+	2.58	1.68e-06	0.000113
monosaccharide metabolic process	GO:0005996	85	21	5.57	+	3.77	1.63e-06	0.000111
regulation of protein localization to membrane	GO:1905475	85	21	5.57	+	3.77	1.63e-06	0.00011
cytoplasmic translational initiation	GO:0002183	16	10	1.05	+	9.55	1.59e-06	0.000109
RNA transport	GO:0050658	70	19	4.58	+	4.15	1.55e-06	0.000108
nucleic acid transport	GO:0050657	70	19	4.58	+	4.15	1.55e-06	0.000107
aerobic respiration	GO:0009060	31	13	2.03	+	6.4	1.46e-06	0.000102
translational initiation	GO:0006413	49	16	3.21	+	4.99	1.4e-06	9.81e-05
alcohol metabolic process	GO:0006066	140	28	9.17	+	3.05	1.33e-06	9.43e-05
positive regulation of supramolecular fiber organization	GO:1902905	107	24	7.01	+	3.43	1.33e-06	9.38e-05
ribonucleoside monophosphate metabolic process	GO:0009161	42	15	2.75	+	5.45	1.19e-06	8.47e-05
ribonucleoprotein complex subunit organization	GO:0071826	114	25	7.46	+	3.35	1.15e-06	8.26e-05
tricarboxylic acid cycle	GO:0006099	24	12	1.57	+	7.64	8.71e-07	6.27e-05
small molecule catabolic process	GO:0044282	171	32	11.2	+	2.86	8.67e-07	6.27e-05
cellular oxidant detoxification	GO:0098869	73	20	4.78	+	4.18	7.34e-07	5.34e-05
macromolecule biosynthetic process	GO:0009059	920	103	60.24	+	1.71	7e-07	5.12e-05
formation of cytoplasmic translation initiation complex	GO:0001732	14	10	0.92	+	10.91	6.59e-07	4.85e-05
nucleoside diphosphate metabolic process	GO:0009132	65	19	4.26	+	4.46	6.07e-07	4.49e-05
ribonucleoprotein complex assembly	GO:0022618	101	24	6.61	+	3.63	5.5e-07	4.11e-05
membrane organization	GO:0061024	267	43	17.48	+	2.46	5.51e-07	4.1e-05
carbohydrate derivative biosynthetic process	GO:1901137	333	50	21.8	+	2.29	4.71e-07	3.54e-05
negative regulation of proteolysis	GO:0045861	217	38	14.21	+	2.67	4.58e-07	3.46e-05
cytoskeleton organization	GO:0007010	548	71	35.88	+	1.98	3.99e-07	3.04e-05
organic cyclic compound biosynthetic process	GO:1901362	599	76	39.22	+	1.94	3.33e-07	2.55e-05
dicarboxylic acid metabolic process	GO:0043648	37	15	2.42	+	6.19	3.23e-07	2.49e-05
negative regulation of endopeptidase activity	GO:0010951	137	29	8.97	+	3.23	3.15e-07	2.44e-05
purine nucleoside monophosphate metabolic process	GO:0009126	31	14	2.03	+	6.9	2.83e-07	2.2e-05
pyruvate metabolic process	GO:0006090	48	17	3.14	+	5.41	2.57e-07	2.02e-05
cellular protein metabolic process	GO:0044267	2257	213	147.78	+	1.44	2.52e-07	1.99e-05
cellular macromolecule biosynthetic process	GO:0034645	894	103	58.54	+	1.76	2.38e-07	1.89e-05
purine ribonucleoside monophosphate metabolic process	GO:0009167	30	14	1.96	+	7.13	2.06e-07	1.65e-05
cellular respiration	GO:0045333	79	22	5.17	+	4.25	1.64e-07	1.32e-05
RNA localization	GO:0006403	79	22	5.17	+	4.25	1.64e-07	1.31e-05
cellular response to toxic substance	GO:0097237	123	28	8.05	+	3.48	1.39e-07	1.13e-05
lipid metabolic process	GO:0006629	659	83	43.15	+	1.92	1.37e-07	1.12e-05
protein stabilization	GO:0050821	107	26	7.01	+	3.71	1.29e-07	1.06e-05
regulation of vesicle-mediated transport	GO:0060627	242	42	15.85	+	2.65	1.28e-07	1.06e-05
positive regulation of organelle organization	GO:0010638	317	50	20.76	+	2.41	1.27e-07	1.06e-05
coenzyme metabolic process	GO:0006732	122	28	7.99	+	3.51	1.2e-07	1.01e-05
regulation of actin filament polymerization	GO:0030833	91	24	5.96	+	4.03	1.08e-07	9.09e-06
regulation of protein localization	GO:0032880	514	70	33.65	+	2.08	1.03e-07	8.73e-06
antibiotic metabolic process	GO:0016999	44	17	2.88	+	5.9	9.35e-08	7.99e-06
sulfur compound metabolic process	GO:0006790	136	30	8.9	+	3.37	9.13e-08	7.85e-06
interspecies interaction between organisms	GO:0044419	152	32	9.95	+	3.22	8.75e-08	7.58e-06
carbohydrate catabolic process	GO:0016052	55	19	3.6	+	5.28	7.1e-08	6.18e-06
cellular homeostasis	GO:0019725	387	58	25.34	+	2.29	6.64e-08	5.83e-06
regulation of anatomical structure size	GO:0090066	252	44	16.5	+	2.67	5.56e-08	4.9e-06
detoxification	GO:0098754	80	23	5.24	+	4.39	5.29e-08	4.7e-06
regulation of protein polymerization	GO:0032271	123	29	8.05	+	3.6	4.36e-08	3.9e-06
macromolecule metabolic process	GO:0043170	3887	340	254.51	+	1.34	3.91e-08	3.52e-06
regulation of protein stability	GO:0031647	179	36	11.72	+	3.07	3.85e-08	3.49e-06
cellular detoxification	GO:1990748	78	23	5.11	+	4.5	3.58e-08	3.27e-06
positive regulation of cellular protein localization	GO:1903829	153	33	10.02	+	3.29	3.36e-08	3.09e-06
regulation of cytoskeleton organization	GO:0051493	299	50	19.58	+	2.55	2.6e-08	2.41e-06
monocarboxylic acid metabolic process	GO:0032787	251	45	16.43	+	2.74	2.37e-08	2.21e-06
phosphate-containing compound metabolic process	GO:0006796	1314	143	86.04	+	1.66	1.98e-08	1.86e-06
symbiotic process	GO:0044403	141	32	9.23	+	3.47	1.93e-08	1.83e-06
cytoplasmic translation	GO:0002181	28	15	1.83	+	8.18	1.85e-08	1.76e-06
positive regulation of cellular process	GO:0048522	2840	264	185.95	+	1.42	1.76e-08	1.69e-06
positive regulation of biological process	GO:0048518	3232	294	211.62	+	1.39	1.63e-08	1.58e-06
cellular protein-containing complex assembly	GO:0034622	380	59	24.88	+	2.37	1.57e-08	1.53e-06
organelle organization	GO:0006996	1682	174	110.13	+	1.58	1.41e-08	1.39e-06
negative regulation of molecular function	GO:0044092	632	84	41.38	+	2.03	1.24e-08	1.22e-06
organonitrogen compound catabolic process	GO:1901565	445	66	29.14	+	2.27	1.15e-08	1.15e-06
negative regulation of catalytic activity	GO:0043086	457	67	29.92	+	2.24	1.15e-08	1.15e-06
negative regulation of cellular process	GO:0048523	2542	243	166.44	+	1.46	9.55e-09	9.65e-07
phosphorus metabolic process	GO:0006793	1329	146	87.02	+	1.68	8.71e-09	8.87e-07
regulation of cellular component biogenesis	GO:0044087	498	72	32.61	+	2.21	5.49e-09	5.64e-07
regulation of actin filament length	GO:0030832	102	28	6.68	+	4.19	4.6e-09	4.79e-07
regulation of actin polymerization or depolymerization	GO:0008064	102	28	6.68	+	4.19	4.6e-09	4.76e-07
organophosphate biosynthetic process	GO:0090407	254	47	16.63	+	2.83	3.54e-09	3.72e-07
regulation of peptidase activity	GO:0052547	261	48	17.09	+	2.81	2.88e-09	3.05e-07
regulation of supramolecular fiber organization	GO:1902903	200	41	13.1	+	3.13	2.76e-09	2.95e-07
regulation of cellular component size	GO:0032535	182	39	11.92	+	3.27	2.3e-09	2.49e-07
regulation of endopeptidase activity	GO:0052548	224	44	14.67	+	3	2.31e-09	2.48e-07
protein metabolic process	GO:0019538	2754	263	180.32	+	1.46	2.05e-09	2.25e-07
regulation of organelle organization	GO:0033043	669	90	43.8	+	2.05	1.93e-09	2.13e-07
protein-containing complex assembly	GO:0065003	723	95	47.34	+	2.01	1.91e-09	2.13e-07
actin filament bundle assembly	GO:0051017	31	17	2.03	+	8.38	1.59e-09	1.8e-07
negative regulation of biological process	GO:0048519	2839	270	185.89	+	1.45	1.57e-09	1.79e-07
actin filament bundle organization	GO:0061572	31	17	2.03	+	8.38	1.59e-09	1.78e-07
ATP metabolic process	GO:0046034	103	29	6.74	+	4.3	1.5e-09	1.73e-07
actin filament organization	GO:0007015	109	30	7.14	+	4.2	1.24e-09	1.44e-07
protein-containing complex subunit organization	GO:0043933	826	106	54.08	+	1.96	8.49e-10	9.95e-08
regulation of localization	GO:0032879	1468	162	96.12	+	1.69	8.23e-10	9.73e-08
positive regulation of protein complex assembly	GO:0031334	128	33	8.38	+	3.94	7.74e-10	9.23e-08
alpha-amino acid metabolic process	GO:1901605	120	32	7.86	+	4.07	6.85e-10	8.25e-08
purine ribonucleotide biosynthetic process	GO:0009152	91	28	5.96	+	4.7	5.44e-10	6.67e-08
nucleoside phosphate biosynthetic process	GO:1901293	156	37	10.21	+	3.62	5.45e-10	6.62e-08
regulation of cellular protein localization	GO:1903827	263	50	17.22	+	2.9	5.05e-10	6.26e-08
ribose phosphate biosynthetic process	GO:0046390	103	30	6.74	+	4.45	4e-10	5e-08
regulation of cellular protein metabolic process	GO:0032268	1463	163	95.79	+	1.7	3.91e-10	4.93e-08
cellular component assembly	GO:0022607	1174	138	76.87	+	1.8	3.73e-10	4.75e-08
cellular component biogenesis	GO:0044085	1272	147	83.29	+	1.77	3.57e-10	4.59e-08
regulation of proteolysis	GO:0030162	415	67	27.17	+	2.47	3.39e-10	4.4e-08
ribonucleotide biosynthetic process	GO:0009260	102	30	6.68	+	4.49	3.29e-10	4.36e-08
small molecule biosynthetic process	GO:0044283	268	51	17.55	+	2.91	3.3e-10	4.32e-08
protein folding	GO:0006457	88	28	5.76	+	4.86	2.89e-10	3.86e-08
nucleotide biosynthetic process	GO:0009165	151	37	9.89	+	3.74	2.51e-10	3.39e-08
regulation of actin filament organization	GO:0110053	142	36	9.3	+	3.87	1.97e-10	2.69e-08
purine nucleotide biosynthetic process	GO:0006164	92	29	6.02	+	4.81	1.67e-10	2.33e-08
regulation of hydrolase activity	GO:0051336	719	98	47.08	+	2.08	1.68e-10	2.31e-08
negative regulation of cellular protein metabolic process	GO:0032269	613	88	40.14	+	2.19	1.45e-10	2.07e-08
negative regulation of protein metabolic process	GO:0051248	650	92	42.56	+	2.16	1.47e-10	2.07e-08
purine-containing compound biosynthetic process	GO:0072522	96	30	6.29	+	4.77	9.7e-11	1.4e-08
regulation of actin cytoskeleton organization	GO:0032956	183	42	11.98	+	3.51	9.14e-11	1.34e-08
regulation of cellular localization	GO:0060341	429	70	28.09	+	2.49	9.17e-11	1.33e-08
nucleobase-containing compound metabolic process	GO:0006139	1505	170	98.54	+	1.73	5.84e-11	8.68e-09
system process	GO:0003008	1563	43	102.34	-	0.42	5.05e-11	7.6e-09
positive regulation of cellular component organization	GO:0051130	597	88	39.09	+	2.25	4.51e-11	6.87e-09
regulation of molecular function	GO:0065009	1643	182	107.58	+	1.69	4.21e-11	6.48e-09
actin filament-based process	GO:0030029	266	53	17.42	+	3.04	3.42e-11	5.33e-09
actin cytoskeleton organization	GO:0030036	237	50	15.52	+	3.22	2.12e-11	3.34e-09
regulation of actin filament-based process	GO:0032970	204	46	13.36	+	3.44	1.97e-11	3.14e-09
regulation of protein complex assembly	GO:0043254	230	50	15.06	+	3.32	8.33e-12	1.35e-09
regulation of protein metabolic process	GO:0051246	1555	178	101.82	+	1.75	6.48e-12	1.06e-09
cellular aromatic compound metabolic process	GO:0006725	1629	184	106.66	+	1.73	6.34e-12	1.05e-09
G protein-coupled receptor signaling pathway	GO:0007186	986	17	64.56	-	0.26	5.69e-12	9.54e-10
gene expression	GO:0010467	1039	133	68.03	+	1.96	5.52e-12	9.49e-10
regulation of catalytic activity	GO:0050790	1276	154	83.55	+	1.84	5.56e-12	9.44e-10
cellular catabolic process	GO:0044248	717	104	46.95	+	2.22	2.26e-12	3.93e-10
heterocycle metabolic process	GO:0046483	1598	185	104.63	+	1.77	9.01e-13	1.59e-10
regulation of cellular component organization	GO:0051128	1262	156	82.63	+	1.89	8.27e-13	1.48e-10
cellular amino acid metabolic process	GO:0006520	175	45	11.46	+	3.93	7.22e-13	1.31e-10
vesicle-mediated transport	GO:0016192	640	99	41.9	+	2.36	2.19e-13	4.02e-11
organic substance transport	GO:0071702	1074	141	70.32	+	2.01	2.08e-13	3.87e-11
cellular component organization	GO:0016043	2775	285	181.7	+	1.57	1.47e-13	2.78e-11
cellular component organization or biogenesis	GO:0071840	2861	294	187.33	+	1.57	4.85e-14	9.3e-12
intracellular protein transport	GO:0006886	331	67	21.67	+	3.09	4.53e-14	8.82e-12
nitrogen compound transport	GO:0071705	857	123	56.11	+	2.19	2.67e-14	5.29e-12
peptide transport	GO:0015833	638	102	41.77	+	2.44	1.68e-14	3.37e-12
protein transport	GO:0015031	618	100	40.46	+	2.47	1.27e-14	2.6e-12
organic cyclic compound metabolic process	GO:1901360	1739	205	113.86	+	1.8	7.8e-15	1.61e-12
cofactor metabolic process	GO:0051186	206	53	13.49	+	3.93	6.46e-15	1.36e-12
regulation of biological quality	GO:0065008	2064	233	135.14	+	1.72	6.29e-15	1.34e-12
sensory perception	GO:0007600	1097	16	71.83	-	0.22	5.73e-15	1.24e-12
drug metabolic process	GO:0017144	203	53	13.29	+	3.99	3.88e-15	8.71e-13
intracellular transport	GO:0046907	558	95	36.54	+	2.6	3.93e-15	8.68e-13
establishment of protein localization	GO:0045184	659	106	43.15	+	2.46	3.58e-15	8.17e-13
amide transport	GO:0042886	667	107	43.67	+	2.45	2.74e-15	6.36e-13
carbohydrate metabolic process	GO:0005975	290	65	18.99	+	3.42	1.76e-15	4.15e-13
establishment of localization in cell	GO:0051649	729	114	47.73	+	2.39	1.25e-15	3.02e-13
transport	GO:0006810	2360	261	154.52	+	1.69	8.4e-16	2.06e-13
protein localization	GO:0008104	993	141	65.02	+	2.17	6.88e-16	1.72e-13
cellular macromolecule localization	GO:0070727	677	110	44.33	+	2.48	3.93e-16	1e-13
cellular protein localization	GO:0034613	676	110	44.26	+	2.49	3.63e-16	9.44e-14
purine ribonucleotide metabolic process	GO:0009150	167	50	10.93	+	4.57	2.47e-16	6.54e-14
localization	GO:0051179	3058	320	200.23	+	1.6	1.99e-16	5.38e-14
ribose phosphate metabolic process	GO:0019693	179	52	11.72	+	4.44	1.78e-16	4.92e-14
ribonucleotide metabolic process	GO:0009259	178	52	11.65	+	4.46	1.47e-16	4.13e-14
establishment of localization	GO:0051234	2445	271	160.09	+	1.69	1.39e-16	3.99e-14
nervous system process	GO:0050877	1310	21	85.77	-	0.24	1.08e-16	3.18e-14
generation of precursor metabolites and energy	GO:0006091	224	59	14.67	+	4.02	7.6e-17	2.29e-14
purine nucleotide metabolic process	GO:0006163	173	52	11.33	+	4.59	5.43e-17	1.67e-14
purine-containing compound metabolic process	GO:0072521	193	55	12.64	+	4.35	4.85e-17	1.53e-14
detection of stimulus	GO:0051606	919	7	60.17	-	0.12	1.55e-17	5.01e-15
nucleoside phosphate metabolic process	GO:0006753	261	66	17.09	+	3.86	6.36e-18	2.1e-15
translation	GO:0006412	290	70	18.99	+	3.69	5.16e-18	1.75e-15
cellular localization	GO:0051641	1072	155	70.19	+	2.21	4.73e-18	1.65e-15
carbohydrate derivative metabolic process	GO:1901135	545	101	35.68	+	2.83	3.81e-18	1.36e-15
organic substance catabolic process	GO:1901575	768	125	50.29	+	2.49	3.28e-18	1.21e-15
macromolecule localization	GO:0033036	1209	169	79.16	+	2.13	1.98e-18	7.48e-16
nucleotide metabolic process	GO:0009117	253	66	16.57	+	3.98	1.66e-18	6.45e-16
peptide biosynthetic process	GO:0043043	299	73	19.58	+	3.73	5.76e-19	2.31e-16
cellular nitrogen compound biosynthetic process	GO:0044271	859	137	56.24	+	2.44	3.93e-19	1.63e-16
catabolic process	GO:0009056	873	139	57.16	+	2.43	2.1e-19	8.99e-17
amide biosynthetic process	GO:0043604	355	82	23.24	+	3.53	6.93e-20	3.06e-17
nucleobase-containing small molecule metabolic process	GO:0055086	314	77	20.56	+	3.75	4.93e-20	2.25e-17
organophosphate metabolic process	GO:0019637	476	98	31.17	+	3.14	1.81e-20	8.56e-18
organic substance biosynthetic process	GO:1901576	1493	203	97.76	+	2.08	9.31e-21	4.57e-18
detection of chemical stimulus	GO:0009593	845	2	55.33	-	0.04	6.89e-21	3.51e-18
cellular biosynthetic process	GO:0044249	1452	200	95.07	+	2.1	4.94e-21	2.62e-18
nitrogen compound metabolic process	GO:0006807	4355	443	285.15	+	1.55	2.04e-21	1.17e-18
biosynthetic process	GO:0009058	1560	211	102.14	+	2.07	1.88e-21	1.13e-18
detection of stimulus involved in sensory perception	GO:0050906	864	2	56.57	-	0.04	2.05e-21	1.13e-18
organic acid metabolic process	GO:0006082	503	104	32.93	+	3.16	8.82e-22	5.56e-19
detection of chemical stimulus involved in sensory perception	GO:0050907	828	1	54.21	-	0.02	5.19e-22	3.43e-19
oxidation-reduction process	GO:0055114	782	136	51.2	+	2.66	4.69e-22	3.27e-19
peptide metabolic process	GO:0006518	334	84	21.87	+	3.84	2.38e-22	1.75e-19
organonitrogen compound biosynthetic process	GO:1901566	818	141	53.56	+	2.63	1.97e-22	1.54e-19
oxoacid metabolic process	GO:0043436	491	104	32.15	+	3.23	1.85e-22	1.53e-19
sensory perception of chemical stimulus	GO:0007606	866	1	56.7	-	0.02	4.46e-23	3.94e-20
carboxylic acid metabolic process	GO:0019752	470	103	30.77	+	3.35	3.28e-23	3.1e-20
detection of chemical stimulus involved in sensory perception of smell	GO:0050911	817	0	53.49	-	< 0.01	2.99e-23	3.05e-20
organonitrogen compound metabolic process	GO:1901564	3325	369	217.71	+	1.69	2.67e-23	2.94e-20
sensory perception of smell	GO:0007608	837	0	54.8	-	< 0.01	5.14e-24	6.19e-21
cellular nitrogen compound metabolic process	GO:0034641	1943	256	127.22	+	2.01	1.36e-24	1.8e-21
cellular amide metabolic process	GO:0043603	453	107	29.66	+	3.61	2.64e-26	3.89e-23
Unclassified	UNCLASSIFIED	8339	349	546.01	-	0.64	9.46e-27	1.79e-23
biological_process	GO:0008150	13669	1092	894.99	+	1.22	9.46e-27	1.57e-23
cellular process	GO:0009987	9593	843	628.11	+	1.34	4.6e-28	1.02e-24
primary metabolic process	GO:0044238	4807	519	314.74	+	1.65	2.73e-32	7.23e-29
cellular metabolic process	GO:0044237	4706	518	308.13	+	1.68	3.52e-34	1.17e-30
organic substance metabolic process	GO:0071704	5078	552	332.49	+	1.66	9.18e-36	4.05e-32
small molecule metabolic process	GO:0044281	960	197	62.86	+	3.13	1.26e-40	8.34e-37
metabolic process	GO:0008152	5708	632	373.74	+	1.69	1.34e-45	1.77e-41

## Sheet: Supplementary Table 4
Supplementary Table 4: Overrepresented pathway analysis of the proteins identified as having paptides with heavy labelled amino acids in CCM of day 16 bovine conceptuses cultured for 6 hr in vitro
Pathway Term	Count	%	PValue	UniprotIDs	Genes	List Total	Pop Hits	Pop Total	Fold Enrichment	Bonferroni	Benjamini	FDR
bta04976:Bile secretion	3	6.81818	0.00678308	E1BLT5, P01131, E1BBL9	ABCB4, LDLR, ADCY4	15	68	7550	22.2059	0.387402	0.387402	6.83929
bta04925:Aldosterone synthesis and secretion	3	6.81818	0.00906801	P01131, E1BBL9, Q07722	LDLR, ADCY4, PLCB4	15	79	7550	19.1139	0.481012	0.279592	9.0461
bta04970:Salivary secretion	3	6.81818	0.00997345	P80189, E1BBL9, Q07722	LYS, ADCY4, PLCB4	15	83	7550	18.1928	0.514071	0.213816	9.90742
bta04913:Ovarian steroidogenesis	2	4.54545	0.0889013	P01131, E1BBL9	LDLR, ADCY4	15	50	7550	20.1333	0.998773	0.812855	62.0575

## Sheet: Supplementary Table 5
Supplementary Table 5: Unique spectral counts for proteins identified via nano-LC MS/MS from d16 exosomes isolated from uterine luminal fluid from pregnant (AI) and cyclic (C) heifers
								AI	AI	AI	AI	AI	AI	C	C	C	C	C
Hit number	Visible?	Starred?	Identified Proteins (490)	Accession Number	Molecular Weight	Protein Grouping Ambiguity	Taxonomy	1-684	5-0173	5-0516	6-0333	9-0438	9-0815	3-0484	3-0514	8-031	8-0519	9-0241
1	TRUE	Empty	Chain A, Structure Of Mammalian C3 With An Intact Thioester At 3a Resolution	gi|110590846 (+2)	187 kDa	TRUE	Bos taurus	88	143	103	153	115	81	83	103	128	113	112
2	TRUE	Empty	PREDICTED: IgGFc-binding protein isoform X1 [Bos taurus]	gi|741909748	319 kDa	TRUE	Bos taurus	82	79	66	60	49	55	66	83	71	81	86
3	TRUE	Empty	legumain [Bos taurus]	gi|16197488 (+2)	49 kDa		Bos taurus	39	55	41	53	60	45	65	48	52	51	54
4	TRUE	Empty	TPA: myosin, heavy chain 9, non-muscle [Bos taurus]	gi|296487363	227 kDa	TRUE	Bos taurus	53	77	64	35	49	75	52	16	43	57	8
5	TRUE	Empty	ACTN4 protein [Bos taurus]	gi|146186472 (+1)	105 kDa	TRUE	Bos taurus	58	55	84	56	41	48	25	34	56	45	32
6	TRUE	Empty	RecName: Full=Serum albumin; AltName: Full=BSA; AltName: Allergen=Bos d 6; Flags: Precursor	gi|645985845 (+7)	66 kDa		Bos taurus	32	50	48	54	41	28	39	32	44	44	44
7	TRUE	Empty	Chain A, The Structure Of Crystalline Profilin-Beta-Actin	gi|313507212 (+3)	42 kDa	TRUE	Bos taurus	38	46	46	39	30	25	34	29	39	36	27
8	TRUE	Empty	RecName: Full=Gelsolin; AltName: Full=Actin-depolymerizing factor; Short=ADF; AltName: Full=Brevin	gi|296484314	86 kDa		Bos taurus	34	42	45	37	40	24	35	30	33	45	19
9	TRUE	Empty	Chain A, Structure Of Diferric Bovine Lactoferrin At 2.8 Angstroms Resolution	gi|157830374	76 kDa	TRUE	Bos taurus	76	19	21	64	20	9	27	42	4	12	84
10	TRUE	Empty	RecName: Full=Adenylyl cyclase-associated protein 1; Short=CAP 1	gi|122056071 (+1)	51 kDa		Bos taurus	27	38	45	33	33	33	42	30	44	42	12
11	TRUE	Empty	TPA: glucose-6-phosphate dehydrogenase isoform 1 [Bos taurus]	gi|296471087 (+1)	63 kDa	TRUE	Bos taurus	20	31	34	45	33	21	52	26	32	34	24
12	TRUE	Empty	TPA: filamin B, beta isoform 1 [Bos taurus]	gi|296474869 (+8)	282 kDa	TRUE	Bos taurus	21	34	48	33	34	30	42	25	36	46	22
13	TRUE	Empty	granulin precursor [Bos taurus]	gi|110331825 (+4)	63 kDa	TRUE	Bos taurus	35	42	33	29	39	36	37	26	37	42	31
14	TRUE	Empty	A2M protein [Bos taurus]	gi|157743038 (+3)	168 kDa	TRUE	Bos taurus	18	45	7	61	37	32	23	19	21	23	31
15	TRUE	Empty	Alkaline phosphatase, liver/bone/kidney [Bos taurus]	gi|109658230 (+1)	57 kDa	TRUE	Bos taurus	26	27	28	24	30	29	34	26	26	29	36
16	TRUE	Empty	RecName: Full=Aminopeptidase N; Short=AP-N; Short=bAPN; AltName: Full=Alanyl aminopeptidase; AltName: Full=Aminopeptidase M; Short=AP-M; AltName: Full=Microsomal aminopeptidase; AltName: CD_antigen=CD13	gi|528998964 (+1)	109 kDa	TRUE	Bos taurus	36	21	24	7	32	34	18	26	15	29	32
17	TRUE	Empty	polymeric Ig receptor	gi|1095524 (+2)	82 kDa	TRUE	Bos taurus	29	26	19	34	14	20	19	25	19	23	27
18	TRUE	Empty	Chain A, Crystal Structure Of Bovine Hsc70(Aa1-554)e213aD214A MUTANT	gi|78101017 (+1)	61 kDa	TRUE	Bos taurus	17	20	28	35	23	18	34	22	39	23	19
19	TRUE	Empty	PREDICTED: complement C4 isoform X2 [Bos taurus]	gi|358420619	193 kDa	TRUE	Bos taurus	19	36	27	36	29	14	17	11	21	19	18
20	TRUE	Empty	galectin-3-binding protein precursor [Bos taurus]	gi|86821254	62 kDa	TRUE	Bos taurus	20	27	15	19	24	24	18	22	22	15	28
21	TRUE	Empty	NEU1 protein [Bos taurus]	gi|134024681 (+3)	45 kDa		Bos taurus	21	25	15	16	26	22	17	13	24	22	26
22	TRUE	Empty	Unknown (protein for MGC:148283) [Bos taurus]	gi|146186536	52 kDa	TRUE	Bos taurus	23	14	17	29	21	24	17	18	16	20	23
23	TRUE	Empty	Transferrin [Bos taurus]	gi|113911795	78 kDa	TRUE	Bos taurus	10	14	22	40	12	6	14	26	33	13	18
24	TRUE	Empty	YARS protein [Bos taurus]	gi|296490153	59 kDa		Bos taurus	9	20	16	26	18	8	35	15	28	10	6
25	TRUE	Empty	TPA: hepatocyte growth factor receptor precursor [Bos taurus]	gi|296488491 (+3)	155 kDa		Bos taurus	10	14	10	25	15	10	20	18	24	7	20
26	TRUE	Empty	TPA: lysosomal alpha-mannosidase [Bos taurus]	gi|296485907 (+1)	113 kDa		Bos taurus	17	31	7	10	19	23	14	18	15	25	3
27	TRUE	Empty	IgG2a heavy chain constant region, partial [Bos taurus]	gi|1699167	36 kDa	TRUE	Bos taurus	16	18	22	21	8	13	16	13	14	17	13
28	TRUE	Empty	pyruvate kinase 3 [Bos taurus]	gi|146231736 (+2)	58 kDa	TRUE	Bos taurus	10	5	20	34	7	5	32	15	28	14	8
29	TRUE	Empty	TPA: prominin 2-like [Bos taurus]	gi|296482850 (+3)	99 kDa	TRUE	Bos taurus	23	11	14	9	23	17	11	10	11	21	23
30	TRUE	Empty	Chain A, Crystal Structure Of Bovine Arp23 COMPLEX CO-Crystallized With Adp And Crosslinked With Gluteraldehyde	gi|149243009 (+9)	47 kDa		Bos taurus	13	22	15	21	14	17	20	12	18	15	13
31	TRUE	Empty	anti-testosterone antibody [Bos taurus]	gi|440	51 kDa	TRUE	Bos taurus	17	13	12	17	4	13	11	10	22	19	11
32	TRUE	Empty	TPA: folate receptor 1-like [Bos taurus]	gi|296479849	53 kDa	TRUE	Bos taurus	25	13	15	12	25	13	8	21	12	16	21
33	TRUE	Empty	ezrin [Bos taurus]	gi|27806351 (+3)	69 kDa	TRUE	Bos taurus	16	16	15	11	21	14	8	16	12	23	17
34	TRUE	Empty	Chain B, Crystal Structure Of Bovine Arp23 COMPLEX CO-Crystallized With Adp And Crosslinked With Gluteraldehyde	gi|149243010 (+8)	45 kDa		Bos taurus	10	19	14	16	15	14	18	12	16	16	12
35	TRUE	Empty	RecName: Full=Heat shock 70 kDa protein 1B; AltName: Full=Heat shock 70 kDa protein 2; Short=HSP70.2	gi|2495339 (+1)	70 kDa	TRUE	Bos taurus	9	13	23	22	14	7	26	12	20	16	10
36	TRUE	Empty	RCC2 protein [Bos taurus]	gi|151554348	56 kDa		Bos taurus	11	12	19	16	13	11	20	11	18	16	3
37	TRUE	Empty	Clusterin [Bos taurus]	gi|109939936 (+7)	51 kDa		Bos taurus	13	18	15	10	13	11	12	10	14	16	13
38	TRUE	Empty	TPM3 protein [Bos taurus]	gi|79153472	29 kDa	TRUE	Bos taurus	8	11	14	16	13	8	21	15	19	14	8
39	TRUE	Empty	Follistatin [Bos taurus]	gi|126010653 (+5)	38 kDa	TRUE	Bos taurus	10	19	13	13	14	12	14	16	9	15	7
40	TRUE	Empty	Scinderin [Bos taurus]	gi|126010821 (+1)	81 kDa	TRUE	Bos taurus	10	15	16	22	13	8	7	9	19	16	10
41	TRUE	Empty	GARS protein [Bos taurus]	gi|146186496 (+1)	83 kDa		Bos taurus	7	12	15	19	7	9	27	9	13	8	7
42	TRUE	Empty	prominin-1 [Bos taurus]	gi|350538917	100 kDa	TRUE	Bos taurus	13	14	3	10	15	14	17	7	6	11	14
43	TRUE	Empty	RecName: Full=Proteasome subunit alpha type-1	gi|122140416 (+5)	30 kDa		Bos taurus	14	16	12	15	11	12	15	10	12	14	9
44	TRUE	Empty	Cathepsin L2 [Bos taurus]	gi|154425700 (+4)	37 kDa		Bos taurus	8	12	16	13	15	7	14	11	13	10	6
45	TRUE	Empty	extracellular superoxide dismutase [Cu-Zn] precursor [Bos taurus]	gi|129277510 (+9)	26 kDa		Bos taurus	10	15	5	13	14	7	10	13	16	10	9
46	TRUE	Empty	proteasome subunit alpha type-6 [Bos taurus]	gi|114053135 (+5)	27 kDa		Bos taurus	11	12	11	17	10	12	14	7	16	13	8
47	TRUE	Empty	Unknown (protein for MGC:159378) [Bos taurus]	gi|151556360	25 kDa	TRUE	Bos taurus	12	12	7	17	8	13	9	9	10	8	9
48	TRUE	Empty	PREDICTED: epidermal growth factor receptor kinase substrate 8 isoform X3 [Bos taurus]	gi|528950582 (+8)	93 kDa		Bos taurus	16	6	4	1	7	24	9	11	4	21	16
49	TRUE	Empty	cystatin E/M [Bos taurus]	gi|48727683 (+2)	16 kDa		Bos taurus	9	14	9	13	12	13	13	12	11	13	13
50	TRUE	Empty	RecName: Full=Proteasome subunit alpha type-2	gi|108860903 (+8)	26 kDa		Bos taurus	16	12	10	13	7	11	14	8	11	12	8
51	TRUE	Empty	RecName: Full=Annexin A2; AltName: Full=Annexin II; AltName: Full=Annexin-2; AltName: Full=Calpactin I heavy chain; AltName: Full=Calpactin-1 heavy chain; AltName: Full=Chromobindin-8; AltName: Full=Lipocortin II; AltName: Full=Placental anticoagulant protein IV; Short=PAP-IV; AltName: Full=Protein I; AltName: Full=p36	gi|113948 (+9)	39 kDa		Bos taurus	16	19	10	10	10	15	6	8	4	11	10
52	TRUE	Empty	Chain C, Crystal Structure Of Bovine Arp23 COMPLEX CO-Crystallized With Adp And Crosslinked With Gluteraldehyde	gi|62460388 (+2)	41 kDa		Bos taurus	6	13	8	13	10	12	11	7	12	9	8
53	TRUE	Empty	Galactosidase, beta 1 [Bos taurus]	gi|158455090	73 kDa	TRUE	Bos taurus	8	9	8	15	9	7	8	10	12	9	7
54	TRUE	Empty	TPA: proteasome subunit alpha type-3 [Bos taurus]	gi|296483084 (+4)	28 kDa		Bos taurus	10	12	12	10	8	6	10	8	12	9	7
55	TRUE	Empty	proteasome alpha 5 subunit [Bos taurus]	gi|59858431 (+2)	26 kDa		Bos taurus	9	13	12	11	9	12	13	7	12	11	8
56	TRUE	Empty	RecName: Full=Complement factor B; AltName: Full=C3/C5 convertase; AltName: Full=EC-VMFB; Contains: RecName: Full=Complement factor B Ba fragment; Contains: RecName: Full=Complement factor B Bb fragment; Flags: Precursor	gi|146345391 (+2)	85 kDa		Bos taurus	7	6	15	22	11	3	4	15	12	3	12
57	TRUE	Empty	RecName: Full=Hemopexin; Flags: Precursor	gi|122140288 (+2)	52 kDa		Bos taurus	6	1	17	14	9	0	5	6	22	13	12
58	TRUE	Empty	RecName: Full=Prosaposin; AltName: Full=Proactivator polypeptide; Contains: RecName: Full=Saposin-A; AltName: Full=Protein A; Contains: RecName: Full=Saposin-B; AltName: Full=Cerebroside sulfate activator; Short=CSAct; AltName: Full=Dispersin; AltName: Full=Sphingolipid activator protein 1; Short=SAP-1; AltName: Full=Sulfatide/GM1 activator; Contains: RecName: Full=Saposin-C; AltName: Full=A1 act…	gi|115502446 (+1)	58 kDa	TRUE	Bos taurus	7	12	14	6	12	11	10	10	10	6	5
59	TRUE	Empty	RecName: Full=Dihydropyrimidinase-related protein 2; Short=DRP-2; AltName: Full=Neural-specific protein NSP60	gi|3122018 (+3)	62 kDa	TRUE	Bos taurus	5	11	14	13	9	8	16	3	9	13	5
60	TRUE	Empty	RecName: Full=60 kDa heat shock protein, mitochondrial; AltName: Full=60 kDa chaperonin; AltName: Full=Chaperonin 60; Short=CPN60; AltName: Full=Heat shock protein 60; Short=HSP-60; Short=Hsp60; AltName: Full=Mitochondrial matrix protein P1; Flags: Precursor	gi|296490434 (+4)	61 kDa		Bos taurus	32	9	16	12	8	18	1	0	1	2	0
61	TRUE	Empty	RecName: Full=Proteasome subunit alpha type-7	gi|122140778 (+2)	28 kDa		Bos taurus	9	11	7	14	11	8	11	7	13	8	8
62	TRUE	Empty	TPA: alpha-N-acetylgalactosaminidase precursor [Bos taurus]	gi|296486966 (+4)	47 kDa	TRUE	Bos taurus	7	12	9	11	15	10	8	11	12	7	6
63	TRUE	Empty	SMPDL3B protein [Bos taurus]	gi|151554738	51 kDa		Bos taurus	8	5	8	11	10	7	6	8	9	8	7
64	TRUE	Empty	DPYSL3 protein [Bos taurus]	gi|154426078	74 kDa	TRUE	Bos taurus	3	7	16	12	9	5	19	4	15	9	3
65	TRUE	Empty	RecName: Full=Transitional endoplasmic reticulum ATPase; Short=TER ATPase; AltName: Full=15S Mg(2+)-ATPase p97 subunit; AltName: Full=Valosin-containing protein; Short=VCP	gi|122140828 (+4)	89 kDa		Bos taurus	6	14	39	0	6	10	0	4	9	6	1
66	TRUE	Empty	proteasome subunit beta type 8 [Bos taurus]	gi|63169161	30 kDa	TRUE	Bos taurus	7	10	3	14	9	7	11	3	9	8	7
67	TRUE	Empty	RecName: Full=Proteasome subunit beta type-1; Flags: Precursor	gi|108860905 (+3)	26 kDa		Bos taurus	10	11	11	12	6	9	10	7	12	8	8
68	TRUE	Empty	ALDOA protein [Bos taurus]	gi|151554749 (+3)	39 kDa	TRUE	Bos taurus	9	4	17	14	8	4	16	16	14	6	10
69	TRUE	Empty	Chain D, Crystal Structure Of Bovine Arp23 COMPLEX CO-Crystallized With Adp And Crosslinked With Gluteraldehyde	gi|149243012 (+9)	34 kDa		Bos taurus	4	10	7	7	6	8	12	9	7	8	7
70	TRUE	Empty	putative phospholipase B-like 2 precursor [Bos taurus]	gi|114051401 (+6)	66 kDa	TRUE	Bos taurus	9	9	14	10	6	4	4	12	10	9	7
71	TRUE	Empty	syntenin [Bos taurus]	gi|146231800	32 kDa	TRUE	Bos taurus	10	11	5	5	8	10	5	5	5	8	8
72	TRUE	Empty	RecName: Full=Proteasome subunit alpha type-4	gi|122140948 (+6)	29 kDa		Bos taurus	7	10	7	11	8	7	11	5	9	9	5
73	TRUE	Empty	90-kDa heat shock protein alpha [Bos taurus]	gi|34392343 (+1)	85 kDa	TRUE	Bos taurus	4	7	17	8	9	8	12	2	10	13	2
74	TRUE	Empty	RecName: Full=Apolipoprotein A-I; Short=Apo-AI; Short=ApoA-I; AltName: Full=Apolipoprotein A1; Contains: RecName: Full=Proapolipoprotein A-I; Short=ProapoA-I; Contains: RecName: Full=Truncated apolipoprotein A-I; Flags: Precursor	gi|113988 (+3)	30 kDa		Bos taurus	2	4	8	19	7	3	2	7	14	10	6
75	TRUE	Empty	RecName: Full=F-actin-capping protein subunit beta; AltName: Full=CapZ beta	gi|11131728 (+6)	34 kDa		Bos taurus	6	8	9	14	7	5	10	5	12	8	4
76	TRUE	Empty	MYL6 protein [Bos taurus]	gi|74268209	17 kDa		Bos taurus	4	10	10	7	4	11	7	2	8	5	2
77	TRUE	Empty	myostatin [Bos taurus]	gi|12056902 (+7)	43 kDa	TRUE	Bos taurus	5	8	7	8	5	4	5	12	8	11	4
78	TRUE	Empty	GUSB protein [Bos taurus]	gi|126717425 (+1)	74 kDa	TRUE	Bos taurus	10	8	5	5	3	9	6	12	3	9	6
79	TRUE	Empty	Lymphocyte antigen 6 complex, locus G6C [Bos taurus]	gi|117306413 (+2)	14 kDa		Bos taurus	8	7	6	7	7	8	5	5	5	7	5
80	TRUE	Empty	Ig gamma-2 chain C region (clone 32.2) - bovine (fragment)	gi|89611	36 kDa	TRUE	Bos taurus	4	6	6	2	11	2	6	4	7	10	4
81	TRUE	Empty	RecName: Full=Proteasome subunit beta type-4; Flags: Precursor	gi|108860906 (+3)	29 kDa		Bos taurus	9	7	6	8	7	9	7	6	5	8	8
82	TRUE	Empty	CAPZA1 protein [Bos taurus]	gi|133777466 (+3)	33 kDa	TRUE	Bos taurus	6	9	9	11	5	6	9	5	9	6	6
83	TRUE	Empty	TPA: proteasome subunit beta type-2 [Bos taurus]	gi|296488894 (+6)	23 kDa		Bos taurus	5	5	6	8	5	8	7	2	5	5	3
84	TRUE	Empty	phosphatidylinositolglycan-specific phospholipase D [Bos taurus]	gi|163577 (+2)	93 kDa	TRUE	Bos taurus	2	2	9	10	5	14	2	4	11	8	8
85	TRUE	Empty	RecName: Full=Cathepsin D; Flags: Precursor	gi|529013111 (+1)	45 kDa		Bos taurus	5	6	6	13	6	6	9	6	6	7	2
86	TRUE	Empty	IGK protein [Bos taurus]	gi|115545495	27 kDa		Bos taurus	7	8	8	10	7	6	4	6	8	5	6
87	TRUE	Empty	immunoglobulin heavy chain constant region, partial [Bos taurus]	gi|3834667	48 kDa	TRUE	Bos taurus	9	4	4	16	5	7	4	8	6	6	5
88	TRUE	Empty	TPA: delta-aminolevulinic acid dehydratase [Bos taurus]	gi|296484347 (+5)	36 kDa		Bos taurus	6	4	7	13	6	4	8	4	11	6	5
89	TRUE	Empty	ferritin L subunit [Bos taurus]	gi|2879902 (+8)	20 kDa		Bos taurus	8	7	8	5	3	8	7	7	6	8	6
90	TRUE	Empty	RecName: Full=Lysosomal protective protein; AltName: Full=Cathepsin A; Contains: RecName: Full=Lysosomal protective protein 32 kDa chain; Contains: RecName: Full=Lysosomal protective protein 20 kDa chain; Flags: Precursor	gi|115311967 (+4)	54 kDa		Bos taurus	4	9	5	11	4	5	8	7	9	7	5
91	TRUE	Empty	RecName: Full=Glutamine synthetase; Short=GS; AltName: Full=Glutamate decarboxylase; AltName: Full=Glutamate--ammonia ligase	gi|115311790 (+3)	42 kDa		Bos taurus	3	9	3	5	6	11	9	7	8	5	3
92	TRUE	Empty	PREDICTED: deleted in malignant brain tumors 1 protein isoform X47 [Bos taurus]	gi|741903233	172 kDa		Bos taurus	12	6	12	7	2	7	2	10	3	3	6
93	TRUE	Empty	beta-hexosaminidase subunit beta preproprotein [Bos taurus]	gi|296475901	61 kDa	TRUE	Bos taurus	1	6	9	12	2	2	9	11	10	0	4
94	TRUE	Empty	RecName: Full=Proteasome subunit beta type-10; AltName: Full=Proteasome subunit beta-2i; Flags: Precursor	gi|108860904 (+6)	29 kDa		Bos taurus	6	7	7	12	4	6	7	4	8	6	3
95	TRUE	Empty	Cathepsin Z [Bos taurus]	gi|113912012 (+3)	34 kDa		Bos taurus	3	2	9	6	4	3	6	7	8	5	5
96	TRUE	Empty	RecName: Full=Proteasome subunit beta type-5; Flags: Precursor	gi|81673887	29 kDa	TRUE	Bos taurus	7	7	7	7	3	6	9	4	7	7	4
97	TRUE	Empty	PLG protein [Bos taurus]	gi|494963 (+2)	91 kDa	TRUE	Bos taurus	4	13	13	5	9	2	2	3	8	8	3
98	TRUE	Empty	actin, alpha cardiac muscle 1 [Bos taurus]	gi|77736117	42 kDa	TRUE	Bos taurus	7	5	5	6	5	4	5	5	4	6	5
99	TRUE	Empty	Actinin, alpha 1 [Bos taurus]	gi|77567675 (+1)	103 kDa	TRUE	Bos taurus	15	4	24	1	2	6	0	2	3	5	0
100	TRUE	Empty	RecName: Full=Rab GDP dissociation inhibitor beta; Short=Rab GDI beta; AltName: Full=Guanosine diphosphate dissociation inhibitor 2; Short=GDI-2	gi|109939713 (+3)	50 kDa	TRUE	Bos taurus	7	3	6	9	3	4	9	5	12	3	3
101	TRUE	Empty	Chain A, Bovine Lens Leucine Aminopeptidase Complexed With L-Leucine Phosphonic Acid	gi|1127256 (+10)	53 kDa		Bos taurus	0	2	0	14	5	0	21	2	15	5	2
102	TRUE	Empty	TPA: F-actin-capping protein subunit alpha-2 [Bos taurus]	gi|296488498 (+4)	33 kDa	TRUE	Bos taurus	4	5	5	8	4	4	8	6	7	5	4
103	TRUE	Empty	PDIA3 protein [Bos taurus]	gi|146186933 (+2)	57 kDa		Bos taurus	5	4	15	15	1	2	4	1	8	1	1
104	TRUE	Empty	TPA: zymogen granule membrane glycoprotein 2 [Bos taurus]	gi|296473407 (+3)	59 kDa		Bos taurus	18	8	6	7	0	4	0	4	0	0	14
105	TRUE	Empty	TPA: heat shock 70kDa protein 4 [Bos taurus]	gi|296485379	95 kDa	TRUE	Bos taurus	1	1	7	15	4	0	10	1	11	6	2
106	TRUE	Empty	Chain A, Bovine Glutamate Dehydrogenase Complexed With Nadh, Gtp, Glutamate	gi|298508698 (+4)	56 kDa	TRUE	Bos taurus	20	6	10	12	4	5	0	1	1	1	0
107	TRUE	Empty	RecName: Full=Proteasome subunit beta type-6; Flags: Precursor	gi|108860907 (+4)	26 kDa		Bos taurus	3	5	6	9	4	4	5	5	6	5	1
108	TRUE	Empty	Apolipoprotein H (beta-2-glycoprotein I) [Bos taurus]	gi|109939993 (+4)	38 kDa		Bos taurus	5	8	11	6	4	3	4	4	7	5	4
109	TRUE	Empty	UDP-glucose pyrophosphorylase 2 [Bos taurus]	gi|109659339 (+9)	57 kDa		Bos taurus	2	9	8	4	4	3	8	6	3	8	2
110	TRUE	Empty	RecName: Full=Palmitoyl-protein thioesterase 1; Short=PPT-1; AltName: Full=Palmitoyl-protein hydrolase 1; Flags: Precursor	gi|1172591 (+9)	34 kDa		Bos taurus	6	8	5	7	7	8	6	7	3	3	2
111	TRUE	Empty	Lysozyme 1 [Bos taurus]	gi|74267936	17 kDa		Bos taurus	9	4	1	4	7	6	4	6	2	4	7
112	TRUE	Empty	TPA: mucin 13-like [Bos taurus]	gi|528936654 (+1)	64 kDa		Bos taurus	10	6	5	4	4	8	2	6	2	5	7
113	TRUE	Empty	glyceraldehyde-3-phosphate dehydrogenase [Ovis aries]	gi|77404273 (+7)	36 kDa		Bos taurus	5	3	8	10	2	3	7	6	8	2	4
114	TRUE	Empty	TPA: nucleolin [Bos taurus]	gi|296490214 (+2)	78 kDa		Bos taurus	3	6	16	4	4	3	5	2	4	10	3
115	TRUE	Empty	Heat shock 70kDa protein 5 (glucose-regulated protein, 78kDa) [Bos taurus]	gi|111308468 (+4)	72 kDa		Bos taurus	6	2	11	11	2	4	8	1	7	2	2
116	TRUE	Empty	CAPN1 protein [Bos taurus]	gi|115305058 (+4)	82 kDa		Bos taurus	1	3	10	4	3	4	6	5	9	7	1
117	TRUE	Empty	LOC535277 protein [Bos taurus]	gi|151554671	33 kDa	TRUE	Bos taurus	1	4	5	9	5	0	7	3	5	5	3
118	TRUE	Empty	TPA: HtrA serine peptidase 1 [Bos taurus]	gi|530719543 (+1)	52 kDa		Bos taurus	7	6	10	2	7	5	1	6	3	7	0
119	TRUE	Empty	TPA: hypothetical protein BOS_7466 [Bos taurus]	gi|296485943 (+7)	551 kDa		Bos taurus	9	4	5	5	3	4	0	7	3	10	5
120	TRUE	Empty	RecName: Full=Haptoglobin; AltName: Full=Zonulin; Contains: RecName: Full=Haptoglobin alpha chain; Contains: RecName: Full=Haptoglobin beta chain; Flags: Precursor	gi|122137096 (+2)	45 kDa	TRUE	Bos taurus	8	10	3	8	3	3	0	3	1	3	11
121	TRUE	Empty	attractin [Bos taurus]	gi|22297308 (+3)	157 kDa		Bos taurus	0	7	2	6	13	3	3	9	4	7	3
122	TRUE	Empty	RecName: Full=Proteasome subunit beta type-9; AltName: Full=Proteasome subunit beta-1i; Flags: Precursor	gi|108860909 (+5)	23 kDa	TRUE	Bos taurus	6	7	3	6	4	5	6	4	5	5	4
123	TRUE	Empty	Brain abundant, membrane attached signal protein 1 [Bos taurus]	gi|115304757 (+2)	23 kDa		Bos taurus	8	4	3	2	10	5	3	3	2	11	6
124	TRUE	Empty	RecName: Full=Aldose reductase; Short=AR; AltName: Full=20-alpha-hydroxysteroid dehydrogenase; Short=20-alpha-HSD; AltName: Full=Aldehyde reductase	gi|113594 (+3)	36 kDa		Bos taurus	6	4	6	4	6	4	1	3	4	6	5
125	TRUE	Empty	RecName: Full=Aspartyl aminopeptidase	gi|122135747 (+9)	52 kDa		Bos taurus	4	8	8	3	4	5	6	7	4	2	0
126	TRUE	Empty	RecName: Full=T-complex protein 1 subunit alpha; Short=TCP-1-alpha; AltName: Full=CCT-alpha	gi|296483854	60 kDa		Bos taurus	6	4	18	0	5	3	2	0	4	9	0
127	TRUE	Empty	RecName: Full=Serine--tRNA ligase, cytoplasmic; AltName: Full=Seryl-tRNA synthetase; Short=SerRS; AltName: Full=Seryl-tRNA(Ser/Sec) synthetase	gi|18202925 (+2)	59 kDa		Bos taurus	1	2	4	10	4	1	9	3	10	4	2
128	TRUE	Empty	TPA: complement C4 [Bos taurus]	gi|296474220 (+2)	193 kDa	TRUE	Bos taurus	5	7	4	10	5	4	2	2	1	3	4
129	TRUE	Empty	tubulin beta-4B chain [Bos taurus]	gi|77736271	50 kDa	TRUE	Bos taurus	3	6	6	5	4	2	8	3	5	8	2
130	TRUE	Empty	QSOX1 protein [Bos taurus]	gi|151554085 (+3)	63 kDa	TRUE	Bos taurus	8	2	3	4	6	2	3	4	2	6	7
131	TRUE	Empty	TPA: galectin-7-like [Bos taurus]	gi|296477712 (+2)	15 kDa	TRUE	Bos taurus	5	8	5	6	3	4	2	4	8	3	3
132	TRUE	Empty	glutathione reductase, mitochondrial [Bos taurus]	gi|803211713	56 kDa		Ovis aries musimon	6	3	7	10	1	2	6	2	6	4	2
133	TRUE	Empty	TPA: vitamin D-binding protein precursor [Bos taurus]	gi|296486435 (+2)	53 kDa		Bos taurus	2	5	6	10	3	2	4	2	7	4	5
134	TRUE	Empty	RecName: Full=Chromogranin-A; Short=CgA; AltName: Full=Pituitary secretory protein I; Short=SP-I; Contains: RecName: Full=Vasostatin-1; Contains: RecName: Full=Chromofungin; Contains: RecName: Full=Chromostatin; Contains: RecName: Full=Chromacin; Contains: RecName: Full=Pancreastatin; Contains: RecName: Full=WE-14; Contains: RecName: Full=Catestatin; Contains: RecName: Full=GE-25; Contains: RecNa…	gi|116548 (+8)	50 kDa		Bos taurus	5	2	0	1	7	9	5	6	3	4	6
135	TRUE	Empty	RecName: Full=Major vault protein; Short=MVP	gi|110810504 (+2)	99 kDa		Bos taurus	6	6	10	1	6	5	2	0	6	10	0
136	TRUE	Empty	RecName: Full=Na(+)/H(+) exchange regulatory cofactor NHE-RF1; Short=NHERF-1; AltName: Full=Ezrin-radixin-moesin-binding phosphoprotein 50; Short=EBP50; AltName: Full=Regulatory cofactor of Na(+)/H(+) exchanger; AltName: Full=Sodium-hydrogen exchanger regulatory factor 1; AltName: Full=Solute carrier family 9 isoform A3 regulatory factor 1	gi|122140245 (+2)	40 kDa		Bos taurus	3	4	3	3	8	6	4	4	4	6	6
137	TRUE	Empty	RecName: Full=Annexin A1; AltName: Full=Annexin I; AltName: Full=Annexin-1; AltName: Full=Calpactin II; AltName: Full=Calpactin-2; AltName: Full=Chromobindin-9; AltName: Full=Lipocortin I; AltName: Full=Phospholipase A2 inhibitory protein; AltName: Full=p35	gi|264182	39 kDa		Bos taurus	3	10	5	5	4	6	5	4	2	3	5
138	TRUE	Empty	Chain A, Crystal Structure Analysis Of Bovine Spleen Cathepsin B- E64c Complex	gi|28373366 (+8)	28 kDa	TRUE	Bos taurus	2	4	8	5	6	2	6	4	8	3	3
139	TRUE	Empty	RecName: Full=Cathepsin S; Flags: Precursor	gi|115503669 (+5)	37 kDa		Bos taurus	1	4	4	4	3	1	7	7	6	2	6
140	TRUE	Empty	SET translocation (myeloid leukemia-associated) [Bos taurus]	gi|152941192 (+5)	32 kDa		Bos taurus	1	3	5	7	6	1	7	5	6	6	4
141	TRUE	Empty	immunoglobulin J-chain [Bos taurus]	gi|1209255 (+3)	18 kDa		Bos taurus	7	5	2	7	2	5	2	4	4	3	7
142	TRUE	Empty	PREDICTED: voltage-dependent calcium channel subunit alpha-2/delta-1 isoform X8 [Ovis aries musimon]	gi|803236449 (+1)	122 kDa		Ovis aries musimon	0	2	9	0	0	6	0	15	3	4	9
143	TRUE	Empty	immunoglobulin light chain variable region, partial [Bos taurus]	gi|2323404	11 kDa	TRUE	Bos taurus	4	5	6	6	2	3	3	3	6	5	5
144	TRUE	Empty	TPA: guanine deaminase [Bos taurus]	gi|296484769	51 kDa		Bos taurus	0	3	10	5	0	2	7	4	10	2	1
145	TRUE	Empty	actin-related protein 2/3 complex subunit 4 [Bos taurus]	gi|115495705 (+9)	20 kDa		Bos taurus	2	5	4	6	2	4	5	3	2	4	3
146	TRUE	Empty	tubulin alpha-1D chain [Bos taurus]	gi|114051854 (+1)	50 kDa		Bos taurus	3	5	6	2	2	1	4	0	1	6	3
147	TRUE	Empty	IgG3 heavy chain constant region, partial [Bos taurus]	gi|1575493	39 kDa	TRUE	Bos taurus	1	4	4	9	0	5	3	3	6	4	3
148	TRUE	Empty	vanin 2 precursor [Bos taurus]	gi|146231830 (+1)	53 kDa		Bos taurus	6	2	6	1	0	2	3	8	0	8	8
149	TRUE	Empty	RecName: Full=Creatine kinase U-type, mitochondrial; AltName: Full=Acidic-type mitochondrial creatine kinase; Short=Mia-CK; AltName: Full=Ubiquitous mitochondrial creatine kinase; Short=U-MtCK; Flags: Precursor	gi|13629326 (+1)	47 kDa		Bos taurus	10	1	10	9	1	10	1	0	0	2	0
150	TRUE	Empty	PREDICTED: echinoderm microtubule-associated protein-like 2 isoform X3 [Bos taurus]	gi|741894564 (+1)	93 kDa	TRUE	Bos taurus	1	0	2	10	1	0	13	0	5	6	0
151	TRUE	Empty	TPA: WD repeat-containing protein 1 [Bos taurus]	gi|296486295	66 kDa	TRUE	Bos taurus	0	0	6	5	0	0	12	3	20	0	0
152	TRUE	Empty	TPA: CD59 molecule, complement regulatory protein [Bos taurus]	gi|296479716 (+3)	14 kDa		Bos taurus	3	5	2	3	5	4	5	4	4	4	5
153	TRUE	Empty	Chain A, Bovine Purine Nucleoside Phosphorylase Complexed With Phosphate	gi|82407788 (+2)	32 kDa		Bos taurus	3	1	7	7	1	1	5	3	7	3	3
154	TRUE	Empty	RecName: Full=G-protein coupled receptor family C group 5 member C; Flags: Precursor	gi|115502215 (+3)	48 kDa		Bos taurus	6	4	3	2	2	5	2	5	1	5	6
155	TRUE	Empty	TPA: phosphatidylethanolamine-binding protein 4 [Bos taurus]	gi|296484618 (+4)	25 kDa		Bos taurus	4	4	4	5	6	1	4	3	5	2	5
156	TRUE	Empty	CD9 molecule [Bos taurus]	gi|151556398 (+4)	25 kDa		Bos taurus	6	5	4	3	7	4	3	2	3	4	4
157	TRUE	Empty	TKT protein [Bos taurus]	gi|148744821 (+3)	68 kDa		Bos taurus	0	1	18	6	0	2	5	0	9	0	0
158	TRUE	Empty	TPA: low-density lipoprotein receptor-related protein 2-like [Bos taurus]	gi|296490675 (+1)	523 kDa		Bos taurus	4	9	3	0	7	3	0	2	0	11	5
159	TRUE	Empty	actin-related protein 2/3 complex subunit 1A [Bos taurus]	gi|115496328 (+8)	42 kDa		Bos taurus	3	7	3	5	3	4	6	2	3	3	1
160	TRUE	Empty	RecName: Full=Eukaryotic initiation factor 4A-I; Short=eIF-4A-I; Short=eIF4A-I; AltName: Full=ATP-dependent RNA helicase eIF4A-1	gi|109892471 (+2)	46 kDa	TRUE	Bos taurus	0	4	10	5	4	1	4	2	7	5	0
161	TRUE	Empty	RecName: Full=Threonine--tRNA ligase, cytoplasmic; AltName: Full=Threonyl-tRNA synthetase; Short=ThrRS	gi|110287979 (+2)	83 kDa		Bos taurus	1	5	2	11	0	1	6	0	5	1	0
162	TRUE	Empty	TPA: isocitrate dehydrogenase [NADP] cytoplasmic [Bos taurus]	gi|296490355 (+6)	47 kDa		Bos taurus	4	3	6	4	3	3	3	3	6	3	3
163	TRUE	Empty	meprin A subunit beta precursor [Bos taurus]	gi|741972279 (+3)	70 kDa		Bos taurus	4	2	2	8	2	6	3	1	4	2	5
164	TRUE	Empty	Chain B, Ca Model Of Bovine TricCCT DERIVED FROM A 4.0 ANGSTROM Cryo-Em Map	gi|291191148 (+9)	55 kDa		Bos taurus	3	1	13	0	2	4	3	0	3	6	0
165	TRUE	Empty	plasma PAF acetylhydrolase [Bos taurus]	gi|1054899 (+10)	50 kDa	TRUE	Bos taurus	5	2	5	5	5	2	2	3	3	3	4
166	TRUE	Empty	RecName: Full=T-complex protein 1 subunit theta; Short=TCP-1-theta; AltName: Full=CCT-theta	gi|115305834 (+7)	60 kDa		Bos taurus	5	3	10	1	3	3	2	0	4	7	0
167	TRUE	Empty	PREDICTED: epidermal growth factor receptor kinase substrate 8-like protein 2 isoform X1 [Bos taurus]	gi|741908341	76 kDa		Bos taurus	5	1	0	0	6	6	3	1	0	6	2
168	TRUE	Empty	TPA: proteasome activator complex subunit 1 [Bos taurus]	gi|296483620 (+2)	29 kDa		Bos taurus	2	4	7	5	3	3	8	2	5	8	2
169	TRUE	Empty	TPA: T-complex protein 1 subunit delta [Bos taurus]	gi|296482491 (+2)	58 kDa		Bos taurus	2	4	14	1	3	1	3	0	3	8	0
170	TRUE	Empty	dipeptidyl peptidase IV [Bos taurus]	gi|18308134 (+5)	88 kDa		Bos taurus	9	2	1	1	4	3	1	6	2	5	0
171	TRUE	Empty	RecName: Full=Metalloproteinase inhibitor 2; AltName: Full=Collagenase inhibitor; AltName: Full=Tissue inhibitor of metalloproteinases 2; Short=TIMP-2; Flags: Precursor	gi|296476071 (+1)	24 kDa		Bos taurus	3	5	8	2	4	2	2	2	7	5	3
172	TRUE	Empty	PREDICTED: brain-specific angiogenesis inhibitor 1-associated protein 2 isoform X4 [Bos taurus]	gi|528996818 (+9)	59 kDa		Bos taurus	5	2	0	1	5	4	3	3	2	6	6
173	TRUE	Empty	Adaptor-related protein complex 2, alpha 2 subunit [Bos taurus]	gi|111304969 (+2)	104 kDa	TRUE	Bos taurus	0	4	3	7	2	4	3	3	3	5	1
174	TRUE	Empty	RecName: Full=High mobility group protein B1; AltName: Full=High mobility group protein 1; Short=HMG-1	gi|123367 (+4)	25 kDa	TRUE	Bos taurus	3	2	9	6	0	1	4	1	8	1	0
175	TRUE	Empty	guanine nucleotide-binding protein G(I)/G(S)/G(T) subunit beta-2 [Bos taurus]	gi|148225064	37 kDa	TRUE	Bos taurus	6	2	1	1	3	6	3	2	0	5	3
176	TRUE	Empty	TPA: antigen p97 (melanoma associated) identified by monoclonal antibodies 133.2 and 96.5 [Bos taurus]	gi|296491340 (+1)	81 kDa		Bos taurus	0	7	2	3	12	0	1	5	2	1	2
177	TRUE	Empty	LOC617875 protein [Bos taurus]	gi|148744132 (+8)	11 kDa		Bos taurus	10	7	2	5	1	8	0	0	0	0	1
178	TRUE	Empty	RecName: Full=Proteasome subunit beta type-7; Flags: Precursor	gi|803294016 (+3)	30 kDa		Ovis aries musimon	2	3	3	2	4	3	4	2	2	2	3
179	TRUE	Empty	calmodulin [Bos taurus]	gi|114053089 (+9)	17 kDa		Bos taurus	4	3	5	2	4	2	1	4	3	4	4
180	TRUE	Empty	RecName: Full=Protein disulfide-isomerase A4; Flags: Precursor	gi|109892815 (+3)	73 kDa		Bos taurus	8	4	4	4	1	2	3	1	5	3	0
181	TRUE	Empty	immunoglobulin lambda light chain constant region 3 allotypic variant IGLC3c, partial [Bos taurus]	gi|343197026 (+1)	11 kDa	TRUE	Bos taurus	6	5	2	3	0	4	1	1	4	2	10
182	TRUE	Empty	TPA: aminopeptidase-like 1, partial [Bos taurus]	gi|296481065 (+3)	50 kDa		Bos taurus	1	4	2	5	5	3	4	1	3	4	2
183	TRUE	Empty	IFI30 protein [Bos taurus]	gi|151555826 (+3)	27 kDa		Bos taurus	2	1	4	4	3	2	4	3	5	3	4
184	TRUE	Empty	PREDICTED: tropomyosin alpha-4 chain isoform X3 [Bos taurus]	gi|528954501	29 kDa	TRUE	Bos taurus	0	1	4	6	3	1	2	1	7	3	1
185	TRUE	Empty	RecName: Full=ATP-citrate synthase; AltName: Full=ATP-citrate (pro-S-)-lyase; AltName: Full=Citrate cleavage enzyme	gi|121957975 (+4)	120 kDa		Bos taurus	1	5	11	1	2	3	1	0	3	3	0
186	TRUE	Empty	Heat shock 105kDa/110kDa protein 1 [Bos taurus]	gi|113911787 (+4)	97 kDa	TRUE	Bos taurus	1	2	9	6	1	0	3	0	6	1	0
187	TRUE	Empty	Chain A, The Interaction Of N-Ethyl Retinamide With Plasma Retinol- Binding Protein (Rbp) And The Crystal Structure Of The Retinoid-Rbp Complex At 1.9 Angstroms Resolution	gi|157830990 (+9)	21 kDa		Bos taurus	2	4	4	3	3	3	2	2	4	3	1
188	TRUE	Empty	RecName: Full=Tetranectin; Short=TN; AltName: Full=C-type lectin domain family 3 member B; Flags: Precursor	gi|108861909 (+4)	22 kDa		Bos taurus	2	4	6	6	2	1	3	1	5	1	1
189	TRUE	Empty	RecName: Full=Proteasome subunit beta type-3; AltName: Full=Proteasome chain 13; AltName: Full=Proteasome component C10-II; AltName: Full=Proteasome theta chain	gi|108935878 (+6)	23 kDa		Bos taurus	2	3	4	2	2	0	7	2	3	3	1
190	TRUE	Empty	CD48 antigen precursor [Bos taurus]	gi|114050785 (+2)	28 kDa		Bos taurus	0	6	6	3	2	3	3	2	2	2	1
191	TRUE	Empty	Chain B, Heterotrimeric Complex Of PhosducinTRANSDUCIN BETA-Gamma	gi|253722035 (+8)	37 kDa	TRUE	Bos taurus	5	3	4	1	4	4	2	2	0	5	3
192	TRUE	Empty	RecName: Full=Histidine--tRNA ligase, cytoplasmic; AltName: Full=Histidyl-tRNA synthetase; Short=HisRS	gi|110287977 (+2)	57 kDa		Bos taurus	0	0	5	9	1	0	3	0	6	1	0
193	TRUE	Empty	elongation factor 2 [Bos taurus]	gi|88909609 (+2)	95 kDa	TRUE	Bos taurus	2	5	10	0	0	1	1	0	7	1	0
194	TRUE	Empty	Myosin, light chain 12A, regulatory, non-sarcomeric [Bos taurus]	gi|109659359 (+6)	20 kDa		Bos taurus	4	4	6	3	3	3	3	1	2	2	1
195	TRUE	Empty	Chain D, Carbonmonoxy Liganded Bovine Hemoglobin Ph 8.5	gi|12084223 (+9)	16 kDa		Bos taurus	1	4	2	11	1	1	1	1	1	1	6
196	TRUE	Empty	TPA: staphylococcal nuclease domain-containing protein 1 [Bos taurus]	gi|296488297 (+6)	102 kDa		Bos taurus	3	3	7	2	2	4	1	1	2	4	0
197	TRUE	Empty	T-complex protein 1 subunit eta [Bos taurus]	gi|114051425 (+7)	59 kDa		Bos taurus	1	2	12	0	4	2	1	0	4	5	0
198	TRUE	Empty	TPA: complement factor I [Bos taurus]	gi|296486756 (+1)	69 kDa		Bos taurus	5	0	7	7	2	0	0	1	1	0	5
199	TRUE	Empty	TPA: proteasome activator complex subunit 2 [Bos taurus]	gi|296483617 (+3)	27 kDa		Bos taurus	1	3	3	2	2	1	4	2	7	4	0
200	TRUE	Empty	TPA: tissue factor pathway inhibitor 2 precursor [Bos taurus]	gi|296488669 (+4)	27 kDa		Bos taurus	0	0	0	1	5	2	4	2	5	3	4
201	TRUE	Empty	folate receptor alpha precursor [Bos taurus]	gi|330688394 (+3)	28 kDa	TRUE	Bos taurus	4	3	2	2	4	2	2	4	3	1	2
202	TRUE	Empty	RecName: Full=L-lactate dehydrogenase A chain; Short=LDH-A; AltName: Full=LDH muscle subunit; Short=LDH-M	gi|126045 (+1)	37 kDa	TRUE	Bos taurus	0	2	6	4	0	1	3	5	5	2	2
203	TRUE	Empty	eukaryotic translation initiation factor 2 subunit 1 [Bos taurus]	gi|74356505 (+4)	36 kDa		Bos taurus	2	2	4	3	2	1	3	2	6	3	1
204	TRUE	Empty	RecName: Full=Alpha-enolase; AltName: Full=2-phospho-D-glycerate hydro-lyase; AltName: Full=Enolase 1; AltName: Full=HAP47; AltName: Full=Non-neural enolase; Short=NNE; AltName: Full=Phosphopyruvate hydratase	gi|109940077 (+3)	47 kDa		Bos taurus	3	1	3	2	3	1	1	5	3	1	3
205	TRUE	Empty	lactotransferrin precursor [Bos taurus]	gi|30794292 (+1)	78 kDa	TRUE	Bos taurus	8	1	1	3	1	0	1	2	1	1	7
206	TRUE	Empty	RecName: Full=Nucleophosmin; Short=NPM	gi|116248556 (+6)	33 kDa		Bos taurus	5	1	5	3	0	4	1	4	3	0	0
207	TRUE	Empty	TPA: chloride intracellular channel protein 1 [Bos taurus]	gi|296474259 (+3)	27 kDa		Bos taurus	2	3	3	0	4	3	1	3	1	3	3
208	TRUE	Empty	Chain E, Crystal Structure Of Bovine Arp23 COMPLEX CO-Crystallized With Adp And Crosslinked With Gluteraldehyde	gi|149243013 (+10)	21 kDa		Bos taurus	1	2	3	2	2	1	3	1	3	2	2
209	TRUE	Empty	RecName: Full=Ras-related C3 botulinum toxin substrate 1; AltName: Full=p21-Rac1; Flags: Precursor	gi|51702785	21 kDa	TRUE	Bos taurus	4	1	1	1	2	2	2	2	1	2	2
210	TRUE	Empty	SLC1A1 protein [Bos taurus]	gi|154425607 (+4)	57 kDa		Bos taurus	3	2	2	0	3	2	0	1	0	3	0
211	TRUE	Empty	Ectonucleotide pyrophosphatase/phosphodiesterase 3 [Bos taurus]	gi|113912187 (+3)	100 kDa		Bos taurus	9	1	0	0	2	1	0	0	0	3	8
212	TRUE	Empty	TPA: complement component C9 precursor [Bos taurus]	gi|296475715 (+3)	62 kDa		Bos taurus	0	1	5	5	0	0	3	2	7	1	0
213	TRUE	Empty	TPA: keratin 6A-like [Bos taurus]	gi|296487880 (+2)	63 kDa	TRUE	Bos taurus	4	1	2	1	2	2	2	2	2	3	4
214	TRUE	Empty	TPA: mucin 4, cell surface associated [Bos taurus]	gi|296491415 (+2)	123 kDa		Bos taurus	3	3	1	1	1	1	1	6	1	1	5
215	TRUE	Empty	caprin-1 [Bos taurus]	gi|115497038 (+9)	78 kDa		Bos taurus	3	2	2	3	2	0	2	2	4	3	2
216	TRUE	Empty	guanine nucleotide-binding protein G(q) subunit alpha [Bos taurus]	gi|158508558 (+1)	42 kDa	TRUE	Bos taurus	4	1	2	2	5	2	2	3	0	2	1
217	TRUE	Empty	TPA: CG10465-like [Bos taurus]	gi|296471938	27 kDa		Bos taurus	4	4	1	0	2	2	4	2	1	4	2
218	TRUE	Empty	Phosphofructokinase, liver [Bos taurus]	gi|119223906 (+2)	85 kDa		Bos taurus	1	1	11	0	0	1	3	1	3	2	0
219	TRUE	Empty	Cofilin 1 (non-muscle) [Bos taurus]	gi|154426152 (+5)	19 kDa		Bos taurus	0	0	8	2	0	1	6	2	6	0	0
220	TRUE	Empty	RecName: Full=Tryptophan--tRNA ligase, cytoplasmic; AltName: Full=Tryptophanyl-tRNA synthetase; Short=TrpRS; Contains: RecName: Full=T1-TrpRS; Contains: RecName: Full=T2-TrpRS	gi|110283011 (+7)	54 kDa		Bos taurus	1	2	10	5	0	0	2	0	4	0	0
221	TRUE	Empty	PREDICTED: T-complex protein 1 subunit epsilon [Ovis aries]	gi|426246714 (+2)	60 kDa		Ovis aries	1	2	7	1	3	2	1	0	1	4	0
222	TRUE	Empty	PREDICTED: brain-specific angiogenesis inhibitor 1-associated protein 2-like protein 2 isoform X2 [Bos taurus]	gi|528951461 (+4)	72 kDa		Bos taurus	4	0	0	0	4	4	1	3	1	4	4
223	TRUE	Empty	RecName: Full=Glycogen phosphorylase, brain form	gi|108860913 (+1)	96 kDa	TRUE	Bos taurus	0	8	6	2	0	0	1	1	4	2	0
224	TRUE	Empty	SLC11A2 protein [Bos taurus]	gi|154426004 (+1)	61 kDa	TRUE	Bos taurus	3	2	2	2	3	2	2	2	1	3	2
225	TRUE	Empty	RecName: Full=Receptor expression-enhancing protein 5	gi|109892956 (+3)	21 kDa	TRUE	Bos taurus	1	1	6	1	2	1	1	1	2	3	1
226	TRUE	Empty	Chain C, Carbonmonoxy Liganded Bovine Hemoglobin Ph 8.5	gi|12084222 (+9)	15 kDa		Bos taurus	2	3	2	8	0	1	2	1	1	1	3
227	TRUE	Empty	ATPase, H+ transporting, lysosomal 56/58kDa, V1 subunit B2 [Bos taurus]	gi|133778171 (+6)	57 kDa		Bos taurus	1	2	2	1	1	2	4	0	2	2	0
228	TRUE	Empty	Inter-alpha (globulin) inhibitor H1 [Bos taurus]	gi|529001398 (+1)	101 kDa	TRUE	Bos taurus	0	2	3	7	0	0	0	1	5	3	0
229	TRUE	Empty	RecName: Full=T-complex protein 1 subunit gamma; Short=TCP-1-gamma; AltName: Full=CCT-gamma	gi|109940321 (+7)	61 kDa		Bos taurus	2	2	11	0	0	1	0	0	0	2	0
230	TRUE	Empty	RecName: Full=Eukaryotic translation initiation factor 2 subunit 3; AltName: Full=Eukaryotic translation initiation factor 2 subunit gamma; Short=eIF-2-gamma	gi|122143852 (+4)	51 kDa		Bos taurus	1	2	4	2	2	2	3	2	3	2	1
231	TRUE	Empty	Chain C, Nucleoside Diphosphate Kinase Isoform B From Bovine Retina	gi|4558121 (+10)	17 kDa		Bos taurus	2	2	3	3	1	2	3	2	3	0	2
232	TRUE	Empty	RecName: Full=Serum amyloid P-component; Short=SAP; Flags: Precursor	gi|122145082 (+3)	25 kDa		Bos taurus	2	1	3	4	1	2	1	1	1	5	0
233	TRUE	Empty	PGD protein [Bos taurus]	gi|158454978 (+2)	53 kDa		Bos taurus	1	0	4	4	0	1	3	2	4	0	0
234	TRUE	Empty	RecName: Full=Cytosolic non-specific dipeptidase; AltName: Full=CNDP dipeptidase 2	gi|122140899 (+5)	53 kDa		Bos taurus	0	0	5	0	0	0	3	3	3	2	0
235	TRUE	Empty	PREDICTED: LOW QUALITY PROTEIN: aminopeptidase N isoform X1 [Ovis aries]	gi|426248094	109 kDa	TRUE	Ovis aries	4	0	0	0	1	3	1	0	0	2	4
236	TRUE	Empty	TPA: tubulointerstitial nephritis antigen-like 1-like [Bos taurus]	gi|296490232 (+4)	60 kDa		Bos taurus	2	4	2	2	1	2	1	1	2	2	2
237	TRUE	Empty	RecName: Full=Chloride intracellular channel protein 4; AltName: Full=Intracellular chloride ion channel protein p64H1	gi|109877271 (+2)	29 kDa		Bos taurus	1	1	1	0	4	2	2	0	0	2	3
238	TRUE	Empty	TPA: IQ motif containing GTPase activating protein 1 [Bos taurus]	gi|741966560	186 kDa		Bos taurus	0	1	7	3	1	0	0	0	4	3	0
239	TRUE	Empty	SLC44A4 protein [Bos taurus]	gi|126717417 (+3)	79 kDa		Bos taurus	3	3	2	2	3	2	1	1	1	3	1
240	TRUE	Empty	PREDICTED: Ig heavy chain Mem5-like isoform X2, partial [Bos taurus]	gi|741967900	30 kDa	TRUE	Bos taurus	2	2	2	2	2	2	2	1	2	2	3
241	TRUE	Empty	mannose-1-phosphate guanyltransferase beta [Bos taurus]	gi|114053237 (+7)	40 kDa		Bos taurus	0	3	3	2	1	1	2	3	1	1	2
242	TRUE	Empty	ferritin H subunit [Bos taurus]	gi|86827678 (+3)	21 kDa		Bos taurus	2	1	1	1	0	4	4	1	2	3	1
243	TRUE	Empty	lysosomal phospholipase A2 [Bos taurus]	gi|18265286 (+2)	46 kDa		Bos taurus	0	3	3	2	1	0	1	2	1	1	3
244	TRUE	Empty	plastin 3 [Bos taurus]	gi|152941116 (+6)	71 kDa		Bos taurus	0	1	5	1	0	0	2	3	4	3	1
245	TRUE	Empty	clathrin heavy chain 1 [Bos taurus]	gi|27806689 (+9)	192 kDa		Bos taurus	0	0	3	2	1	2	1	0	6	3	0
246	TRUE	Empty	TPA: D-3-phosphoglycerate dehydrogenase [Bos taurus]	gi|71153759 (+1)	56 kDa		Bos taurus	0	0	9	0	0	1	3	1	4	2	0
247	TRUE	Empty	PREDICTED: LOW QUALITY PROTEIN: collagen alpha-1(XVIII) chain isoform X1 [Ovis aries]	gi|803007017 (+4)	183 kDa		Ovis aries	1	2	3	2	1	1	3	1	1	4	1
248	TRUE	Empty	Deoxyribonuclease II, lysosomal [Bos taurus]	gi|109659226 (+8)	40 kDa		Bos taurus	1	1	1	1	1	3	2	2	2	2	2
249	TRUE	Empty	TPA: reticulon 4 receptor-like 2-like [Bos taurus]	gi|296479608 (+9)	49 kDa		Bos taurus	3	3	2	1	0	0	0	1	0	3	2
250	TRUE	Empty	TPA: purine-rich element binding protein B-like [Bos taurus]	gi|296488379 (+2)	33 kDa		Bos taurus	1	1	2	1	1	1	2	0	0	3	0
251	TRUE	Empty	RecName: Full=Na(+)/H(+) exchange regulatory cofactor NHE-RF3; Short=NHERF-3; AltName: Full=Na(+)/H(+) exchanger regulatory factor 3; AltName: Full=PDZ domain-containing protein 1; AltName: Full=Sodium-hydrogen exchanger regulatory factor 3	gi|110815914 (+4)	57 kDa		Bos taurus	2	2	0	0	3	3	0	1	0	2	3
252	TRUE	Empty	PREDICTED: agrin isoform X2 [Bos taurus]	gi|194674151 (+2)	216 kDa		Bos taurus	4	1	1	0	7	1	0	0	1	2	0
253	TRUE	Empty	RecName: Full=Histone H2B type 1-K	gi|110278997 (+5)	14 kDa		Bos taurus	4	6	3	4	0	2	0	0	0	0	0
254	TRUE	Empty	Histone cluster 2, H2ac [Bos taurus]	gi|119224038 (+3)	14 kDa	TRUE	Bos taurus	4	5	1	4	0	1	0	0	0	0	0
255	TRUE	Empty	PSAT1 protein [Bos taurus]	gi|151556105 (+1)	41 kDa		Bos taurus	1	1	3	1	2	1	1	0	4	2	0
256	TRUE	Empty	unnamed protein product, partial [Bos taurus]	gi|741877672 (+1)	41 kDa	TRUE	Bos taurus	0	2	1	0	2	2	2	3	0	4	1
257	TRUE	Empty	RecName: Full=AP-1 complex subunit mu-2; AltName: Full=AP-mu chain family member mu1B; AltName: Full=Adaptor protein complex AP-1 subunit mu-2; AltName: Full=Adaptor-related protein complex 1 subunit mu-2; AltName: Full=Clathrin assembly protein complex 1 mu-2 medium chain 2; AltName: Full=Golgi adaptor HA1/AP1 adaptin mu-2 subunit; AltName: Full=Mu-adaptin 2; AltName: Full=Mu1B-adaptin	gi|109940232 (+9)	48 kDa		Bos taurus	2	3	6	0	1	3	0	0	1	3	0
258	TRUE	Empty	TWF2 protein [Bos taurus]	gi|124829142 (+3)	40 kDa		Bos taurus	0	3	0	1	0	0	8	2	2	3	0
259	TRUE	Empty	Damage-specific DNA binding protein 1, 127kDa [Bos taurus]	gi|119223918 (+4)	127 kDa		Bos taurus	1	1	5	1	1	1	1	2	2	1	0
260	TRUE	Empty	TPA: thiolester containing protein II-like [Bos taurus]	gi|296484280 (+4)	163 kDa		Bos taurus	0	2	1	1	2	0	2	3	1	5	1
261	TRUE	Empty	90-kDa heat shock protein beta [Bos taurus]	gi|34392345 (+2)	83 kDa	TRUE	Bos taurus	4	1	5	1	2	1	1	0	1	0	0
262	TRUE	Empty	TPA: spectrin repeat containing, nuclear envelope 2 [Bos taurus]	gi|296483072 (+7)	798 kDa		Bos taurus	0	0	2	0	0	0	0	0	0	0	0
263	TRUE	Empty	RecName: Full=Phospholipid scramblase 2; Short=PL scramblase 2; AltName: Full=Ca(2+)-dependent phospholipid scramblase 2	gi|124057315 (+2)	33 kDa		Bos taurus	2	2	1	1	3	2	1	1	1	2	2
264	TRUE	Empty	rho (Gb) protein [Bos taurus]	gi|162743 (+3)	22 kDa		Bos taurus	3	0	2	1	1	1	1	1	1	2	1
265	TRUE	Empty	TPA: cytochrome b reductase 1-like [Bos taurus]	gi|296490657 (+1)	32 kDa		Bos taurus	2	1	1	0	2	2	2	2	1	2	2
266	TRUE	Empty	Protease, serine, 8 [Bos taurus]	gi|115305366 (+6)	37 kDa		Bos taurus	2	2	2	3	2	1	0	1	1	1	2
267	TRUE	Empty	vacuolar H(+)-ATPase subunit [Bos taurus]	gi|1699359 (+4)	14 kDa		Bos taurus	2	2	2	1	2	2	3	0	1	2	0
268	TRUE	Empty	peroxiredoxin 1 [Bos taurus]	gi|802977997 (+3)	27 kDa		Ovis aries	2	1	6	0	1	3	0	0	0	0	1
269	TRUE	Empty	Protein phosphatase 2 (formerly 2A), catalytic subunit, beta isoform [Bos taurus]	gi|112362154 (+7)	36 kDa		Bos taurus	0	1	5	3	1	0	1	2	4	0	0
270	TRUE	Empty	Chain K, The Co-Crystal Structure Of Unliganded Bovine Alpha- Thrombin And Prethrombin-2: Movement Of The Yppw Segment And Active Site Residues Upon Ligand Binding	gi|2392455 (+1)	35 kDa		Bos taurus	0	0	10	3	0	0	0	0	1	1	0
271	TRUE	Empty	PREDICTED: receptor-type tyrosine-protein phosphatase eta isoform X2, partial [Bos taurus]	gi|741952998	139 kDa	TRUE	Bos taurus	6	0	0	0	0	3	2	0	0	3	0
272	TRUE	Empty	ALB protein [Bos taurus]	gi|154425704 (+1)	69 kDa		Bos taurus	0	6	0	0	0	7	0	0	5	0	0
273	TRUE	Empty	WAP four-disulfide core domain protein 2 precursor [Bos taurus]	gi|115496608 (+2)	13 kDa		Bos taurus	2	1	2	1	2	2	1	2	1	1	2
274	TRUE	Empty	Chain A, 14-3-3 Protein Zeta In Complex With Thr758 Phosphorylated Integrin Beta2 Peptide	gi|192988247 (+4)	28 kDa	TRUE	Bos taurus	1	1	1	1	1	2	2	1	3	2	2
275	TRUE	Empty	STOM protein [Bos taurus]	gi|154425844 (+5)	31 kDa		Bos taurus	1	2	0	0	3	2	1	3	0	3	2
276	TRUE	Empty	Actin related protein 2/3 complex, subunit 5-like [Bos taurus]	gi|111305166 (+5)	17 kDa		Bos taurus	0	1	2	2	0	4	4	2	0	1	0
277	TRUE	Empty	Ig heavy chain C region - sheep (fragment)	gi|109029 (+2)	34 kDa	TRUE	Ovis aries	1	2	1	2	0	2	0	3	0	2	3
278	TRUE	Empty	5-aminoimidazole-4-carboxamide ribonucleotide formyltransferase/IMP cyclohydrolase [Bos taurus]	gi|111305022 (+2)	64 kDa		Bos taurus	0	0	2	5	0	0	1	1	2	0	4
279	TRUE	Empty	immunoglobulin lambda light chain [Bos taurus]	gi|15088675	25 kDa		Bos taurus	1	3	1	2	1	1	0	1	2	1	1
280	TRUE	Empty	RecName: Full=AP-2 complex subunit mu; AltName: Full=AP-2 mu chain; AltName: Full=Adaptor protein complex AP-2 subunit mu; AltName: Full=Adaptor-related protein complex 2 subunit mu; AltName: Full=Clathrin assembly protein complex 2 mu medium chain; AltName: Full=Clathrin coat assembly protein AP50; AltName: Full=Clathrin coat-associated protein AP50; AltName: Full=HA2 50 kDa subunit; AltName: Fu…	gi|122140865 (+4)	50 kDa		Bos taurus	1	1	1	1	1	3	2	0	1	2	0
281	TRUE	Empty	TPA: ecto-nucleotide pyrophosphatase/phosphodiesterase 1-like [Bos taurus]	gi|296484025 (+2)	104 kDa		Bos taurus	0	1	3	1	1	2	3	0	1	1	2
282	TRUE	Empty	immunoglobulin lambda light chain constant region 3 allotypic variant IGLC3b, partial [Bos taurus]	gi|343197018 (+3)	11 kDa	TRUE	Bos taurus	2	2	0	2	1	1	1	1	2	1	0
283	TRUE	Empty	RecName: Full=L-lactate dehydrogenase B chain; Short=LDH-B	gi|118572666 (+4)	37 kDa	TRUE	Bos taurus	1	0	2	3	0	0	2	2	4	2	0
284	TRUE	Empty	Ectonucleotide pyrophosphatase/phosphodiesterase 2 [Bos taurus]	gi|119224048 (+8)	102 kDa		Bos taurus	1	1	0	4	1	0	0	0	1	0	3
285	TRUE	Empty	immunoglobulin light chain variable region, partial [Bos taurus]	gi|2323388 (+1)	11 kDa	TRUE	Bos taurus	4	0	3	2	4	1	0	4	3	1	1
286	TRUE	Empty	RecName: Full=Isocitrate dehydrogenase [NADP], mitochondrial; Short=IDH; AltName: Full=ICD-M; AltName: Full=IDP; AltName: Full=NADP(+)-specific ICDH; AltName: Full=Oxalosuccinate decarboxylase; Flags: Precursor	gi|109891934 (+3)	51 kDa		Bos taurus	7	0	4	1	0	0	0	0	0	0	0
287	TRUE	Empty	RecName: Full=Prothrombin; AltName: Full=Coagulation factor II; Contains: RecName: Full=Activation peptide fragment 1; Contains: RecName: Full=Activation peptide fragment 2; Contains: RecName: Full=Thrombin light chain; Contains: RecName: Full=Thrombin heavy chain; Flags: Precursor	gi|135806 (+5)	71 kDa		Bos taurus	0	0	7	4	0	0	1	0	3	0	0
288	TRUE	Empty	TPA: family with sequence similarity 129, member A [Bos taurus]	gi|296478889 (+1)	104 kDa		Bos taurus	0	1	9	0	0	0	0	0	1	0	0
289	TRUE	Empty	RecName: Full=Serine/threonine-protein phosphatase 2A 65 kDa regulatory subunit A alpha isoform; AltName: Full=Medium tumor antigen-associated 61 kDa protein; AltName: Full=PP2A subunit A isoform PR65-alpha; AltName: Full=PP2A subunit A isoform R1-alpha	gi|122142947 (+4)	65 kDa		Bos taurus	0	1	3	1	1	1	1	1	3	1	1
290	TRUE	Empty	immunoglobulin heavy chain variable region, partial [Bos taurus]	gi|3834665	13 kDa	TRUE	Bos taurus	0	1	1	1	1	1	0	1	2	1	1
291	TRUE	Empty	TPA: protein kinase C and casein kinase substrate in neurons 2 [Bos taurus]	gi|296486970 (+2)	56 kDa		Bos taurus	0	2	2	1	1	1	1	0	2	2	0
292	TRUE	Empty	TPA: niban protein-like [Bos taurus]	gi|296482108 (+3)	84 kDa		Bos taurus	0	1	2	0	2	1	2	1	0	2	1
293	TRUE	Empty	complement C5a anaphylatoxin precursor [Bos taurus]	gi|262205546 (+2)	189 kDa		Bos taurus	2	2	2	0	1	2	0	2	0	3	1
294	TRUE	Empty	similar to peptidylprolyl isomerase A (cyclophilin A), partial [Bos taurus]	gi|75948300 (+3)	18 kDa		Bos taurus	3	0	2	0	1	2	1	1	0	2	1
295	TRUE	Empty	RecName: Full=Protein disulfide-isomerase; Short=PDI; AltName: Full=Cellular thyroid hormone-binding protein; AltName: Full=Prolyl 4-hydroxylase subunit beta; AltName: Full=p55; Flags: Precursor	gi|129726 (+6)	57 kDa		Bos taurus	1	1	4	2	1	0	0	2	2	2	0
296	TRUE	Empty	Chain G, Crystal Structure Of Bovine Arp23 COMPLEX CO-Crystallized With Adp And Crosslinked With Gluteraldehyde	gi|149243015 (+9)	16 kDa	TRUE	Bos taurus	2	1	0	3	0	3	3	1	0	0	1
297	TRUE	Empty	TPA: mannosidase, alpha, class 2A, member 2 [Bos taurus]	gi|296475515 (+6)	130 kDa		Bos taurus	0	0	1	2	1	0	0	5	2	0	4
298	TRUE	Empty	PREDICTED: programmed cell death 6-interacting protein isoform X2 [Bos taurus]	gi|119914274 (+4)	97 kDa		Bos taurus	4	3	1	0	2	4	0	0	0	1	0
299	TRUE	Empty	inhibitor of carbonic anhydrase precursor [Bos taurus]	gi|114053269 (+1)	69 kDa	TRUE	Bos taurus	0	0	3	4	1	0	1	1	4	0	0
300	TRUE	Empty	ITIH2 protein [Bos taurus]	gi|146186952 (+2)	106 kDa		Bos taurus	0	2	4	5	0	0	0	1	0	1	0
301	TRUE	Empty	ATPase, Na+/K+ transporting, alpha 1 polypeptide [Bos taurus]	gi|115305284 (+1)	113 kDa	TRUE	Bos taurus	0	2	6	0	0	4	0	0	0	2	0
302	TRUE	Empty	GNPDA1 protein [Bos taurus]	gi|133778105 (+2)	33 kDa	TRUE	Bos taurus	0	0	0	4	0	0	4	0	2	0	0
303	TRUE	Empty	TPA: spectrin, beta, non-erythrocytic 1 [Bos taurus]	gi|296482673 (+8)	274 kDa		Bos taurus	2	0	10	0	0	0	0	0	0	1	0
304	TRUE	Empty	TPA: twinfilin-1 [Bos taurus]	gi|296487722 (+10)	40 kDa		Bos taurus	1	2	0	1	2	1	1	2	2	1	0
305	TRUE	Empty	RecName: Full=Prosaposin; AltName: Full=Proactivator polypeptide; Contains: RecName: Full=Saposin-A; AltName: Full=Protein A; Contains: RecName: Full=Saposin-B; AltName: Full=Cerebroside sulfate activator; Short=CSAct; AltName: Full=Dispersin; AltName: Full=Sphingolipid activator protein 1; Short=SAP-1; AltName: Full=Sulfatide/GM1 activator; Contains: RecName: Full=Saposin-C; AltName: Full=A1 act…	gi|120419464	58 kDa	TRUE	Bos taurus	0	3	2	1	1	1	2	1	1	2	0
306	TRUE	Empty	TPA: 14-3-3 protein epsilon [Bos taurus]	gi|296476830 (+7)	29 kDa		Bos taurus	2	0	3	1	0	1	2	0	1	2	2
307	TRUE	Empty	14-3-3 protein beta/alpha [Bos taurus]	gi|115432055	28 kDa	TRUE	Bos taurus	0	0	1	0	2	1	1	1	1	4	0
308	TRUE	Empty	heat shock 70kD protein binding protein [Bos taurus]	gi|152941156 (+5)	41 kDa		Bos taurus	0	0	2	1	2	0	1	1	3	1	0
309	TRUE	Empty	vacuolar protein sorting-associated protein 35 [Bos taurus]	gi|114053129 (+7)	92 kDa		Bos taurus	0	0	2	3	1	0	4	0	1	2	1
310	TRUE	Empty	TPA: interleukin enhancer binding factor 3, 90kDa [Bos taurus]	gi|296485875 (+8)	102 kDa		Bos taurus	0	0	5	1	0	0	2	1	2	1	0
311	TRUE	Empty	TPA: Golgi apparatus protein 1 [Bos taurus]	gi|296478253 (+2)	135 kDa		Bos taurus	0	0	0	0	4	0	1	0	1	1	3
312	TRUE	Empty	RecName: Full=T-complex protein 1 subunit zeta; Short=TCP-1-zeta; AltName: Full=CCT-zeta; AltName: Full=CCT-zeta-1	gi|115305833 (+6)	58 kDa		Bos taurus	1	1	8	0	0	1	1	0	0	2	0
313	TRUE	Empty	Chain H, Crystal Structure Of Bovine Antibody Blv1h12 With Ultralong Cdr H3	gi|513137421 (+1)	30 kDa	TRUE	Bos taurus	3	1	1	3	0	0	1	0	1	0	0
314	TRUE	Empty	TPA: filamin A, alpha [Bos taurus]	gi|296471095	276 kDa	TRUE	Bos taurus	0	0	0	4	1	0	0	1	1	5	0
315	TRUE	Empty	glucosephosphate isomerase, partial [Bos taurus]	gi|73587307 (+2)	63 kDa		Bos taurus	0	0	3	3	1	0	4	0	3	0	0
316	TRUE	Empty	PREDICTED: bifunctional glutamate/proline--tRNA ligase isoform X2 [Ovis aries]	gi|426239487 (+3)	170 kDa		Ovis aries	0	0	5	1	0	0	1	1	4	0	0
317	TRUE	Empty	TPA: spectrin, alpha, non-erythrocytic 1 (alpha-fodrin) [Bos taurus]	gi|296482073 (+2)	285 kDa		Bos taurus	1	0	10	0	0	0	0	0	1	0	0
318	TRUE	Empty	TPA: GDP-mannose pyrophosphorylase A [Bos taurus]	gi|296490329 (+10)	46 kDa		Bos taurus	1	2	1	1	1	0	2	1	1	1	1
319	TRUE	Empty	RecName: Full=Acyl-CoA-binding protein; Short=ACBP; AltName: Full=Diazepam-binding inhibitor; Short=DBI; AltName: Full=Endozepine; Short=EP	gi|118275 (+10)	10 kDa		Bos taurus	2	1	0	1	2	1	0	1	1	1	1
320	TRUE	Empty	PREDICTED: eukaryotic translation initiation factor 5B isoform X1 [Bos taurus]	gi|358414312 (+10)	138 kDa		Bos taurus	1	2	2	0	1	0	1	1	2	2	1
321	TRUE	Empty	RecName: Full=Nucleosome assembly protein 1-like 4	gi|122137034 (+5)	44 kDa	TRUE	Bos taurus	1	2	1	2	1	2	1	0	1	0	0
322	TRUE	Empty	RecName: Full=Myosin light chain 3	gi|143354943 (+1)	22 kDa		Bos taurus	0	2	2	1	0	1	2	0	3	1	0
323	TRUE	Empty	AMDHD2 protein [Bos taurus]	gi|154425852 (+3)	43 kDa		Bos taurus	0	0	0	2	1	0	4	0	2	1	1
324	TRUE	Empty	sushi domain containing 2, partial [Bos taurus]	gi|111120282 (+2)	90 kDa		Bos taurus	5	0	0	0	1	2	0	2	0	1	0
325	TRUE	Empty	UBA1 protein [Bos taurus]	gi|126717459 (+5)	118 kDa		Bos taurus	0	0	4	1	0	0	3	0	3	1	0
326	TRUE	Empty	MYO1B protein [Bos taurus]	gi|151554811 (+4)	132 kDa		Bos taurus	3	0	0	0	2	1	0	0	0	0	2
327	TRUE	Empty	PREDICTED: complement decay-accelerating factor isoform X1 [Bos taurus]	gi|528979138 (+5)	59 kDa		Bos taurus	1	0	1	0	1	1	0	3	1	2	2
328	TRUE	Empty	Chain A, Crystal Structure Of The Bovine Lactadherin C2 Domain	gi|7545448 (+3)	46 kDa		Bos taurus	1	0	0	0	2	2	1	0	2	2	2
329	TRUE	Empty	Chain A, Guanine Nucleotide Dissociation Inhibitor, Alpha-Isoform	gi|11514284 (+5)	49 kDa	TRUE	Bos taurus	0	1	2	2	0	1	0	0	1	1	0
330	TRUE	Empty	KRT6A protein [Bos taurus]	gi|75062316 (+2)	63 kDa	TRUE	Bos taurus	1	0	2	0	2	0	0	1	0	1	1
331	TRUE	Empty	S100 calcium-binding protein A4 [Bos taurus]	gi|1694675 (+7)	12 kDa		Bos taurus	0	2	1	0	1	2	3	0	0	1	0
332	TRUE	Empty	RecName: Full=Adenosylhomocysteinase; Short=AdoHcyase; AltName: Full=S-adenosyl-L-homocysteine hydrolase	gi|118573856 (+7)	48 kDa		Bos taurus	0	0	3	1	0	0	4	0	2	2	0
333	TRUE	Empty	RecName: Full=N-myc-interactor; Short=Nmi; AltName: Full=N-myc and STAT interactor	gi|116248555 (+6)	35 kDa		Bos taurus	0	2	3	0	3	0	0	0	1	2	0
334	TRUE	Empty	Aconitase 1, soluble [Bos taurus]	gi|111304916 (+6)	98 kDa		Bos taurus	0	1	7	0	0	0	1	0	2	0	0
335	TRUE	Empty	calreticulin [Bos taurus]	gi|19911173 (+4)	48 kDa		Bos taurus	1	0	6	2	1	0	0	0	0	1	0
336	TRUE	Empty	RecName: Full=4-trimethylaminobutyraldehyde dehydrogenase; Short=TMABADH; AltName: Full=Aldehyde dehydrogenase family 9 member A1	gi|110825956 (+3)	54 kDa		Bos taurus	0	0	0	2	0	0	3	0	4	0	1
337	TRUE	Empty	PREDICTED: heterogeneous nuclear ribonucleoprotein A/B isoform X1 [Bos taurus]	gi|528956199 (+2)	36 kDa		Bos taurus	0	2	5	3	0	0	0	0	2	0	0
338	TRUE	Empty	TPA: ErbB3-binding protein 1 [Bos taurus]	gi|296487441 (+2)	44 kDa		Bos taurus	0	0	5	0	0	0	2	0	4	0	0
339	TRUE	Empty	TPA: triosephosphate isomerase [Bos taurus]	gi|296487109 (+6)	27 kDa		Bos taurus	1	1	1	0	1	1	0	1	1	1	2
340	TRUE	Empty	PPAT protein [Bos taurus]	gi|126010756 (+2)	60 kDa		Bos taurus	0	2	1	1	1	0	2	1	2	1	0
341	TRUE	Empty	TPA: GM2 activator protein-like [Bos taurus]	gi|296485148	21 kDa		Bos taurus	1	1	1	0	1	0	0	3	1	1	1
342	TRUE	Empty	cornea-associated antigen, CO-Ag=calgranulin C homolog [cattle, corneal stroma, Peptide, 70 aa]	gi|1438768 (+8)	8 kDa		Bos taurus	1	1	1	3	1	1	0	1	0	0	2
343	TRUE	Empty	Lymphocyte antigen 6 complex, locus G6E [Bos taurus]	gi|124829004 (+2)	17 kDa		Bos taurus	2	2	0	0	0	2	1	1	0	1	2
344	TRUE	Empty	very low-density lipoprotein receptor precursor [Bos taurus]	gi|27806193 (+2)	93 kDa		Bos taurus	0	2	0	1	3	0	1	1	1	0	1
345	TRUE	Empty	RecName: Full=Cation-independent mannose-6-phosphate receptor; Short=CI Man-6-P receptor; Short=CI-MPR; Short=M6PR; AltName: Full=300 kDa mannose 6-phosphate receptor; Short=MPR 300; AltName: Full=Insulin-like growth factor 2 receptor; AltName: Full=Insulin-like growth factor II receptor; Short=IGF-II receptor; AltName: CD_antigen=CD222; Flags: Precursor	gi|127295 (+3)	275 kDa		Bos taurus	2	0	0	0	4	0	0	1	1	2	1
346	TRUE	Empty	fructose-bisphosphate aldolase C [Bos taurus]	gi|146231730 (+2)	39 kDa	TRUE	Bos taurus	0	0	1	2	0	0	1	1	3	0	1
347	TRUE	Empty	GNAI2 protein [Bos taurus]	gi|154425842	40 kDa	TRUE	Bos taurus	2	1	0	0	0	1	0	0	0	2	2
348	TRUE	Empty	APPL1 protein [Bos taurus]	gi|148743836 (+4)	80 kDa		Bos taurus	0	0	0	1	1	0	4	1	0	2	0
349	TRUE	Empty	Adaptor-related protein complex 2, beta 1 subunit [Bos taurus]	gi|115304848 (+4)	106 kDa		Bos taurus	2	1	2	1	0	0	0	0	0	1	0
350	TRUE	Empty	p97Bucentaur-2 [Bos taurus]	gi|82592672 (+4)	66 kDa		Bos taurus	0	0	3	0	1	2	0	0	0	3	0
351	TRUE	Empty	TPA: defective SPErmatogenesis family member (spe-15)-like [Bos taurus]	gi|296484272 (+9)	149 kDa		Bos taurus	0	2	0	0	3	0	0	0	1	3	0
352	TRUE	Empty	Chain L, Crystal Structure Of Bovine Antibody Blv1h12 With Ultralong Cdr H3	gi|513137422 (+3)	23 kDa	TRUE	Bos taurus	1	0	2	2	0	0	1	0	2	0	0
353	TRUE	Empty	Proteasome (prosome, macropain) subunit, beta type, 8 (large multifunctional peptidase 7) [Bos taurus]	gi|74267608	30 kDa	TRUE	Bos taurus	0	0	0	0	4	3	2	1	0	0	0
354	TRUE	Empty	RecName: Full=GMP reductase 2; AltName: Full=Guanosine 5'-monophosphate oxidoreductase 2; Short=Guanosine monophosphate reductase 2	gi|116248088 (+7)	38 kDa		Bos taurus	0	2	4	0	0	2	0	0	1	0	0
355	TRUE	Empty	RecName: Full=Obg-like ATPase 1	gi|122135688 (+7)	45 kDa		Bos taurus	0	0	3	4	0	0	0	0	4	0	0
356	TRUE	Empty	platelet-activating factor acetylhydrolase 45K chain - bovine	gi|803293725 (+4)	47 kDa		Ovis aries musimon	0	0	0	4	0	0	2	0	4	0	0
357	TRUE	Empty	RecName: Full=Complement component 1 Q subcomponent-binding protein, mitochondrial; Flags: Precursor	gi|115311784 (+5)	31 kDa		Bos taurus	4	0	2	3	0	0	0	0	0	0	0
358	TRUE	Empty	CYP39A1 protein [Bos taurus]	gi|148878148 (+2)	54 kDa		Bos taurus	3	0	7	0	0	0	0	0	0	0	0
359	TRUE	Empty	myosin-9 [Bos taurus]	gi|300795444	227 kDa	TRUE	Bos taurus	1	1	2	1	0	2	1	0	1	1	0
360	TRUE	Empty	TPA: short-chain dehydrogenase/reductase precursor [Bos taurus]	gi|296477009 (+6)	28 kDa		Bos taurus	0	1	1	2	1	0	0	1	1	1	0
361	TRUE	Empty	PREDICTED: putative Ras GTPase-activating protein 4B isoform X1 [Bos taurus]	gi|741902419 (+3)	89 kDa		Bos taurus	1	1	1	0	0	0	1	0	1	2	0
362	TRUE	Empty	TPA: protein phosphatase 1H (PP2C domain containing) [Bos taurus]	gi|296487538 (+4)	56 kDa		Bos taurus	1	0	1	0	1	0	1	0	2	3	0
363	TRUE	Empty	DPP7 protein [Bos taurus]	gi|151556163 (+1)	54 kDa		Bos taurus	0	0	2	1	0	0	1	1	2	1	0
364	TRUE	Empty	Chain A, X-Ray Crystallography Reveals Crosslinking Of Mammalian Lectin (Galectin-1) By Biantennary Complex Type Saccharides	gi|999583 (+9)	15 kDa		Bos taurus	0	1	5	1	0	0	0	0	1	1	0
365	TRUE	Empty	SERPINA11 protein [Bos taurus]	gi|148744178 (+3)	47 kDa		Bos taurus	0	0	1	1	0	0	1	0	4	1	0
366	TRUE	Empty	Chain A, Bovine Glutamate Dehydrogenase Complexed With Nad And 2-Oxoglutarate	gi|13096305 (+4)	56 kDa	TRUE	Bos taurus	3	1	1	3	0	0	0	0	0	0	0
367	TRUE	Empty	Chain A, Crystal Structure Of Aconitase With Transaconitate Bound	gi|157829802 (+10)	83 kDa		Bos taurus	3	0	4	0	0	0	0	0	0	0	0
368	TRUE	Empty	RecName: Full=V-type proton ATPase catalytic subunit A; Short=V-ATPase subunit A; AltName: Full=V-ATPase 69 kDa subunit; AltName: Full=Vacuolar proton pump subunit alpha	gi|124053334 (+9)	68 kDa		Bos taurus	1	1	0	1	0	1	1	0	1	2	0
369	TRUE	Empty	EH-domain containing 1, partial [Bos taurus]	gi|110331767 (+7)	60 kDa		Bos taurus	1	1	0	0	1	2	1	0	0	1	1
370	TRUE	Empty	RecName: Full=Insulin-like growth factor-binding protein 1; Short=IBP-1; Short=IGF-binding protein 1; Short=IGFBP-1; AltName: Full=bIGFBP-1; Flags: Precursor	gi|146345437 (+4)	29 kDa		Bos taurus	1	2	1	1	0	0	1	2	0	0	1
371	TRUE	Empty	immunoglobulin lambda light chain constant region 2 allotypic variant IGLC2a, partial [Bos taurus]	gi|741957661	32 kDa	TRUE	Bos taurus	1	1	0	2	0	0	0	1	1	1	0
372	TRUE	Empty	RecName: Full=Calpain small subunit 1; Short=CSS1; AltName: Full=Calcium-activated neutral proteinase small subunit; Short=CANP small subunit; AltName: Full=Calcium-dependent protease small subunit; Short=CDPS; AltName: Full=Calcium-dependent protease small subunit 1; AltName: Full=Calpain regulatory subunit	gi|115611 (+4)	28 kDa		Bos taurus	0	0	1	2	0	0	1	0	1	0	0
373	TRUE	Empty	RecName: Full=High mobility group protein B2; AltName: Full=High mobility group protein 2; Short=HMG-2	gi|109940084 (+2)	24 kDa	TRUE	Bos taurus	1	0	3	2	0	0	1	0	2	0	0
374	TRUE	Empty	EIF3B protein [Bos taurus]	gi|154425571 (+5)	89 kDa		Bos taurus	1	0	2	0	0	0	0	0	1	0	0
375	TRUE	Empty	TPA: membrane metallo-endopeptidase [Bos taurus]	gi|296491083 (+5)	86 kDa		Bos taurus	0	0	0	0	0	3	0	0	2	1	0
376	TRUE	Empty	lactoferrin precursor [Ovis aries]	gi|451799070	77 kDa	TRUE	Ovis aries	3	0	0	0	0	0	0	0	0	0	2
377	TRUE	Empty	TPA: ARP1 actin-related protein 1 homolog A, centractin alpha [Bos taurus]	gi|296472795 (+3)	43 kDa		Bos taurus	0	0	7	0	0	0	0	0	0	0	0
378	TRUE	Empty	Chain A, Gs-alpha Complexed With Gtp-gamma-s	gi|157838221 (+10)	47 kDa		Bos taurus	1	1	1	0	1	2	0	0	0	1	1
379	TRUE	Empty	Thioredoxin [Bos taurus]	gi|111305981 (+7)	12 kDa		Bos taurus	1	0	1	2	1	0	0	1	0	0	1
380	TRUE	Empty	alkaline phosphatase precursor (EC 3.1.3.2) [Bos taurus]	gi|162676	57 kDa	TRUE	Bos taurus	1	0	1	1	0	0	0	2	1	0	1
381	TRUE	Empty	G-protein gamma-12 subunit [Bos taurus]	gi|1109682 (+5)	8 kDa		Bos taurus	2	1	0	0	1	0	0	1	0	0	1
382	TRUE	Empty	RecName: Full=Alpha-aminoadipic semialdehyde dehydrogenase; Short=Alpha-AASA dehydrogenase; AltName: Full=Aldehyde dehydrogenase family 7 member A1; AltName: Full=Antiquitin-1; AltName: Full=Betaine aldehyde dehydrogenase; AltName: Full=Delta1-piperideine-6-carboxylate dehydrogenase; Short=P6c dehydrogenase; Flags: Precursor	gi|294862526 (+5)	59 kDa		Bos taurus	0	1	1	1	0	0	0	0	3	1	0
383	TRUE	Empty	immunoglobulin M heavy chain secretory form [Bos taurus]	gi|24496448	66 kDa	TRUE	Bos taurus	1	2	0	2	0	0	0	0	1	0	2
384	TRUE	Empty	TPA: ceruloplasmin (ferroxidase) [Bos taurus]	gi|802973731 (+4)	121 kDa		Ovis aries	0	0	4	1	0	0	0	0	2	0	0
385	TRUE	Empty	type II cytokeratin A (no.8), partial [Bos taurus]	gi|163245 (+4)	42 kDa		Bos taurus	1	0	5	0	0	0	0	0	0	0	0
386	TRUE	Empty	heat shock 70kDa protein 8 [Bos taurus]	gi|146231704 (+3)	71 kDa	TRUE	Bos taurus	0	0	3	2	0	0	0	0	0	0	0
387	TRUE	Empty	PREDICTED: cell cycle and apoptosis regulator protein 2 isoform X2 [Bos taurus]	gi|528959088 (+5)	105 kDa		Bos taurus	0	0	8	0	0	0	0	0	0	0	0
388	TRUE	Empty	PREDICTED: LOW QUALITY PROTEIN: collagen alpha-1(I) chain isoform X1 [Ovis aries]	gi|803120493 (+4)	140 kDa	TRUE	Ovis aries	0	0	0	0	0	0	0	5	0	0	0
389	TRUE	Empty	tropomyosin 2 [Bos taurus]	gi|57281699 (+2)	33 kDa	TRUE	Bos taurus	0	0	0	5	0	0	0	0	0	0	0
390	TRUE	Empty	PREDICTED: Ig heavy chain Mem5-like isoform X1, partial [Bos taurus]	gi|741911704 (+1)	30 kDa	TRUE	Bos taurus	1	1	0	1	0	0	0	2	1	1	0
391	TRUE	Empty	Chain B, Crystal Structure Of Bovine Cd1b3 With Endogenously Bound Ligands	gi|298508473 (+9)	12 kDa		Bos taurus	1	0	0	0	2	0	0	1	0	1	1
392	TRUE	Empty	TPA: glycine N-methyltransferase-like [Bos taurus]	gi|296474474 (+1)	33 kDa		Bos taurus	0	0	1	1	0	0	2	0	1	1	0
393	TRUE	Empty	TPA: hepatitis A virus cellular receptor 1-like [Bos taurus]	gi|296485125 (+2)	15 kDa		Bos taurus	1	1	0	0	0	0	0	1	0	1	2
394	TRUE	Empty	complement component C8 alpha chain precursor [Bos taurus]	gi|114053319 (+2)	66 kDa		Bos taurus	1	1	2	0	1	0	0	0	0	1	0
395	TRUE	Empty	RecName: Full=Zinc-alpha-2-glycoprotein; Short=Zn-alpha-2-GP; Short=Zn-alpha-2-glycoprotein; Flags: Precursor	gi|122144080 (+3)	34 kDa		Bos taurus	0	0	0	1	0	1	1	3	0	1	0
396	TRUE	Empty	TPA: phosphatidylinositol-glycan-specific phospholipase D [Bos taurus]	gi|296474001 (+3)	93 kDa	TRUE	Bos taurus	0	0	1	2	0	0	0	0	2	1	0
397	TRUE	Empty	TPA: adaptor-related protein complex 2, alpha 1 subunit [Bos taurus]	gi|296477591	108 kDa	TRUE	Bos taurus	2	1	0	1	0	1	0	0	0	0	0
398	TRUE	Empty	PREDICTED: delta(3,5)-Delta(2,4)-dienoyl-CoA isomerase, mitochondrial isoform X2 [Bos taurus]	gi|297461944 (+6)	36 kDa		Bos taurus	5	0	0	1	0	1	0	0	0	0	0
399	TRUE	Empty	elongation factor 1 alpha [Bos taurus]	gi|14422440 (+3)	50 kDa		Bos taurus	0	0	3	0	0	1	0	0	0	0	0
400	TRUE	Empty	CAND1 protein [Bos taurus]	gi|154426008 (+4)	136 kDa		Bos taurus	1	0	2	0	0	0	0	0	0	0	0
401	TRUE	Empty	IgG1 heavy chain constant region, partial [Bos taurus]	gi|7547266	36 kDa	TRUE	Bos taurus	0	0	0	3	0	1	0	0	0	0	0
402	TRUE	Empty	TPA: calpain 5-like [Bos taurus]	gi|296479768 (+3)	73 kDa		Bos taurus	1	1	0	0	2	1	0	0	0	1	0
403	TRUE	Empty	immunoglobulin heavy chain variable region, partial [Bos taurus]	gi|662033989	10 kDa	TRUE	Bos taurus	1	1	1	0	0	0	2	0	0	0	1
404	TRUE	Empty	microtubule-associated protein RP/EB family member 1 [Bos taurus]	gi|115496618 (+10)	30 kDa		Bos taurus	0	0	1	1	0	0	2	0	2	0	0
405	TRUE	Empty	LANCL2 protein [Bos taurus]	gi|151555796 (+3)	49 kDa		Bos taurus	0	0	0	0	0	0	1	1	3	0	0
406	TRUE	Empty	TPA: lysyl-tRNA synthetase [Bos taurus]	gi|296478235 (+5)	71 kDa		Bos taurus	0	0	1	1	0	0	0	0	3	0	0
407	TRUE	Empty	RecName: Full=Asparagine--tRNA ligase, cytoplasmic; AltName: Full=Asparaginyl-tRNA synthetase; Short=AsnRS	gi|193806383 (+7)	64 kDa		Bos taurus	0	1	4	1	0	0	0	0	0	0	0
408	TRUE	Empty	RecName: Full=Serine/threonine-protein phosphatase PP1-alpha catalytic subunit; Short=PP-1A	gi|108860895 (+2)	38 kDa		Bos taurus	0	0	4	1	0	0	0	0	1	0	0
409	TRUE	Empty	TPA: eukaryotic translation initiation factor 3 subunit I [Bos taurus]	gi|296490185 (+5)	36 kDa		Bos taurus	1	0	1	0	0	0	0	0	3	0	0
410	TRUE	Empty	RecName: Full=Propionyl-CoA carboxylase beta chain, mitochondrial; Short=PCCase subunit beta; AltName: Full=Propanoyl-CoA:carbon dioxide ligase subunit beta; Flags: Precursor	gi|122137078 (+4)	58 kDa		Bos taurus	2	0	0	0	0	2	0	0	0	0	0
411	TRUE	Empty	PREDICTED: plectin isoform X2 [Bos taurus]	gi|359072156 (+1)	527 kDa		Bos taurus	0	0	2	0	0	0	0	0	0	0	0
412	TRUE	Empty	Phosphoribosylglycinamide formyltransferase, phosphoribosylglycinamide synthetase, phosphoribosylaminoimidazole synthetase [Bos taurus]	gi|113912153 (+3)	108 kDa		Bos taurus	0	1	4	0	0	0	0	0	0	0	0
413	TRUE	Empty	MHC class I heavy chain, partial [Bos taurus]	gi|157785629	39 kDa	TRUE	Bos taurus	5	1	0	0	0	0	0	0	0	0	0
414	TRUE	Empty	TPA: glypican 1 [Bos taurus]	gi|296488740 (+6)	61 kDa		Bos taurus	0	0	0	0	1	1	0	2	0	1	0
415	TRUE	Empty	BCAT1 protein [Bos taurus]	gi|134025168 (+9)	43 kDa		Bos taurus	0	0	0	0	2	0	1	1	0	0	0
416	TRUE	Empty	TPA: protein phosphatase 2 (formerly 2A), regulatory subunit B, alpha isoform [Bos taurus]	gi|803275428 (+7)	52 kDa		Ovis aries musimon	0	0	2	0	0	0	1	0	1	1	0
417	TRUE	Empty	SNF8, ESCRT-II complex subunit, homolog (S. cerevisiae) [Bos taurus]	gi|115304872 (+4)	29 kDa		Bos taurus	0	0	2	1	0	0	0	0	1	1	0
418	TRUE	Empty	RecName: Full=Epithelial cell adhesion molecule; Short=Ep-CAM; AltName: Full=Tumor-associated calcium signal transducer 1; AltName: CD_antigen=CD326; Flags: Precursor	gi|122140383 (+3)	35 kDa		Bos taurus	1	0	2	0	0	0	0	0	0	0	1
419	TRUE	Empty	aldehyde dehydrogenase, mitochondrial precursor [Bos taurus]	gi|115496214 (+10)	57 kDa		Bos taurus	1	0	2	2	0	0	0	0	0	0	0
420	TRUE	Empty	Glucosamine-6-phosphate deaminase 2 [Bos taurus]	gi|109658322 (+4)	31 kDa	TRUE	Bos taurus	0	0	0	1	0	0	2	0	1	0	0
421	TRUE	Empty	RecName: Full=SH3 domain-binding glutamic acid-rich-like protein 3	gi|122145125 (+4)	10 kDa		Bos taurus	0	0	1	2	0	0	0	0	2	0	0
422	TRUE	Empty	RecName: Full=Acid sphingomyelinase-like phosphodiesterase 3a; Short=ASM-like phosphodiesterase 3a; Flags: Precursor	gi|803244017 (+1)	48 kDa		Ovis aries musimon	0	0	0	0	0	0	2	0	1	0	0
423	TRUE	Empty	immunoglobulin light chain variable region, partial [Bos taurus]	gi|2323406	11 kDa	TRUE	Bos taurus	0	1	0	0	0	0	0	0	2	0	1
424	TRUE	Empty	PTPRF protein [Bos taurus]	gi|154426084 (+9)	211 kDa		Bos taurus	0	0	2	0	0	0	0	0	0	2	0
425	TRUE	Empty	PCCA protein [Bos taurus]	gi|133778161 (+5)	82 kDa		Bos taurus	4	0	0	0	0	1	0	0	0	0	0
426	TRUE	Empty	cytokeratin 19 [Bos taurus]	gi|1197196 (+4)	44 kDa		Bos taurus	0	0	4	0	0	0	0	0	0	0	0
427	TRUE	Empty	actin-binding protein capG [Bos taurus]	gi|29468984 (+9)	39 kDa		Bos taurus	0	0	4	0	0	0	0	0	1	0	0
428	TRUE	Empty	heterogeneous nuclear ribonucleoprotein D [Bos taurus]	gi|146231918 (+2)	33 kDa		Bos taurus	0	0	2	0	0	0	0	0	1	0	0
429	TRUE	Empty	aldehyde oxidase [Bos taurus]	gi|1149575 (+6)	148 kDa		Bos taurus	0	1	0	2	0	0	0	0	0	0	0
430	TRUE	Empty	acyl-Coenzyme A dehydrogenase, very long chain isoform 1 precursor [Bos taurus]	gi|146231822 (+4)	71 kDa		Bos taurus	2	0	0	0	0	0	0	0	0	0	0
431	TRUE	Empty	TPA: pentraxin-related protein PTX3 precursor [Bos taurus]	gi|296491142	42 kDa		Bos taurus	0	5	0	0	0	0	0	0	0	0	0
432	TRUE	Empty	PREDICTED: nascent polypeptide-associated complex subunit alpha isoform X2 [Bos taurus]	gi|528949503 (+10)	176 kDa		Bos taurus	0	0	2	0	0	0	0	0	0	0	0
433	TRUE	Empty	TPA: myoferlin isoform 1 [Bos taurus]	gi|296472729 (+6)	235 kDa		Bos taurus	0	0	0	0	0	2	0	1	0	0	1
434	TRUE	Empty	CYB5B protein [Bos taurus]	gi|158455068 (+5)	16 kDa		Bos taurus	0	1	2	0	0	0	0	0	0	1	0
435	TRUE	Empty	TPA: interleukin enhancer binding factor 2 [Bos taurus]	gi|296489697 (+4)	43 kDa		Bos taurus	0	0	2	0	0	0	1	0	1	0	0
436	TRUE	Empty	TPA: activating signal cointegrator 1 complex subunit 3-like 1-like [Bos taurus]	gi|296482826 (+2)	244 kDa		Bos taurus	0	0	1	0	0	0	0	0	1	2	0
437	TRUE	Empty	TFF3 protein [Bos taurus]	gi|158454991 (+3)	9 kDa		Bos taurus	1	1	0	0	0	0	0	2	0	0	0
438	TRUE	Empty	V-type proton ATPase subunit E 2 [Bos taurus]	gi|74355022 (+3)	26 kDa		Bos taurus	0	0	0	0	0	0	2	0	0	1	0
439	TRUE	Empty	TPA: G protein-coupled receptor, family C, group 5, member A [Bos taurus]	gi|296487249 (+1)	40 kDa		Bos taurus	0	0	0	0	0	2	0	0	0	0	1
440	TRUE	Empty	Hexokinase 1 [Bos taurus]	gi|154426122 (+6)	102 kDa		Bos taurus	1	0	3	0	0	0	0	0	0	0	0
441	TRUE	Empty	aldehyde dehydrogenase 3B1, partial [Bos taurus]	gi|156120617 (+1)	54 kDa		Bos taurus	1	0	2	0	0	0	0	0	0	0	0
442	TRUE	Empty	RecName: Full=Eukaryotic initiation factor 4A-I; Short=eIF-4A-I; Short=eIF4A-I; AltName: Full=ATP-dependent RNA helicase eIF4A-1	gi|74267868 (+1)	46 kDa	TRUE	Bos taurus	0	0	0	0	0	0	1	0	2	0	0
443	TRUE	Empty	transcription factor EF1(A) [Bos taurus]	gi|162983 (+4)	36 kDa		Bos taurus	0	1	3	0	0	0	0	0	0	0	0
444	TRUE	Empty	COPS3 protein [Bos taurus]	gi|148877451 (+7)	48 kDa		Bos taurus	0	0	2	0	0	0	0	0	1	0	0
445	TRUE	Empty	enoyl-CoA hydratase precursor, partial [Bos taurus]	gi|15982640 (+8)	28 kDa		Bos taurus	3	0	0	1	0	0	0	0	0	0	0
446	TRUE	Empty	Catenin (cadherin-associated protein), beta 1, 88kDa [Bos taurus]	gi|111304624 (+10)	86 kDa		Bos taurus	0	0	3	0	0	0	0	0	0	0	0
447	TRUE	Empty	RecName: Full=60S ribosomal protein L5	gi|108862056 (+6)	34 kDa		Bos taurus	0	0	3	0	0	0	0	0	0	0	0
448	TRUE	Empty	Ribosomal protein S8 [Bos taurus]	gi|119224110 (+7)	24 kDa		Bos taurus	0	0	4	0	0	0	0	0	0	0	0
449	TRUE	Empty	Coatomer protein complex, subunit beta 2 (beta prime) [Bos taurus]	gi|134024561 (+5)	102 kDa		Bos taurus	0	0	4	0	0	0	0	0	0	0	0
450	TRUE	Empty	TPA: KIAA0655 protein-like [Bos taurus]	gi|296478621 (+6)	122 kDa		Bos taurus	0	0	4	0	0	0	0	0	0	0	0
451	TRUE	Empty	TPA: nephronectin [Bos taurus]	gi|296486792 (+1)	71 kDa		Bos taurus	0	4	0	0	0	0	0	0	0	0	0
452	TRUE	Empty	alpha-2-macroglobulin variant 23 [Bos taurus]	gi|408689609	101 kDa	TRUE	Bos taurus	0	0	0	0	0	0	0	0	0	0	3
453	TRUE	Empty	HIST1H1C protein [Bos taurus]	gi|126717467 (+10)	21 kDa		Bos taurus	3	0	0	0	0	0	0	0	0	0	0
454	TRUE	Empty	GPS1 protein [Bos taurus]	gi|151556093 (+5)	55 kDa		Bos taurus	0	0	2	0	0	1	0	0	0	0	0
455	TRUE	Empty	polymeric immunoglobulin receptor [Bos taurus]	gi|563341	82 kDa	TRUE	Bos taurus	0	0	0	0	1	0	0	2	0	0	0
456	TRUE	Empty	5' nucleotidase, ecto [Bos taurus]	gi|110331947 (+7)	63 kDa		Bos taurus	1	0	0	0	0	0	0	0	0	0	2
457	TRUE	Empty	Cathelicidin 1 [Bos taurus]	gi|148745300 (+8)	18 kDa		Bos taurus	1	0	2	0	0	0	0	0	0	0	0
458	TRUE	Empty	TPA: phospholipase A2, group X-like [Bos taurus]	gi|296473356 (+2)	22 kDa		Bos taurus	1	2	0	0	0	0	0	0	0	0	0
459	TRUE	Empty	TPA: serotransferrin precursor [Bos taurus]	gi|296490958	78 kDa	TRUE	Bos taurus	0	0	0	0	0	0	1	0	0	0	2
460	TRUE	Empty	Cell division cycle and apoptosis regulator 1 [Bos taurus]	gi|109658188 (+8)	133 kDa		Bos taurus	0	0	1	0	0	0	0	0	0	2	0
461	TRUE	Empty	TPA: HMT1 hnRNP methyltransferase-like 2 [Bos taurus]	gi|296477478 (+10)	41 kDa		Bos taurus	0	0	2	0	0	0	0	0	1	0	0
462	TRUE	Empty	hypoxanthine phosphoribosyltransferase, partial [Bos taurus]	gi|9957157 (+5)	21 kDa		Bos taurus	0	0	0	2	0	0	0	0	1	0	0
463	TRUE	Empty	casein kinase II alpha subunit [Bos taurus]	gi|162777 (+10)	45 kDa		Bos taurus	0	1	2	0	0	0	0	0	0	0	0
464	TRUE	Empty	TPA: 60S ribosomal protein L18 [Bos taurus]	gi|296477446 (+5)	22 kDa		Bos taurus	0	0	2	0	0	0	0	0	0	0	0
465	TRUE	Empty	ABO blood group (transferase A, alpha 1-3-N-acetylgalactosaminyltransferase; transferase B, alpha 1-3-galactosyltransferase) [Bos taurus]	gi|117306353 (+7)	42 kDa		Bos taurus	0	0	0	0	0	0	0	0	0	0	3
466	TRUE	Empty	RecName: Full=COP9 signalosome complex subunit 4; Short=SGN4; Short=Signalosome subunit 4	gi|122145075 (+7)	46 kDa		Bos taurus	0	0	3	0	0	0	0	0	0	0	0
467	TRUE	Empty	EEF1B2 protein [Bos taurus]	gi|151554823 (+7)	25 kDa		Bos taurus	0	0	3	0	0	0	0	0	0	0	0
468	TRUE	Empty	glucose-regulated protein GRP94 precursor [Bos taurus]	gi|16041057 (+5)	92 kDa		Bos taurus	0	0	3	0	0	0	0	0	0	0	0
469	TRUE	Empty	DDX17 protein [Bos taurus]	gi|154757449 (+4)	72 kDa		Bos taurus	0	0	3	0	0	0	0	0	0	0	0
470	TRUE	Empty	PDIA6 protein, partial [Bos taurus]	gi|151553573 (+4)	50 kDa		Bos taurus	0	0	3	0	0	0	0	0	0	0	0
471	TRUE	Empty	RecName: Full=Heterogeneous nuclear ribonucleoprotein K; Short=hnRNP K	gi|108860777 (+9)	51 kDa		Bos taurus	0	0	2	0	0	0	0	0	0	0	0
472	TRUE	Empty	RecName: Full=60S ribosomal protein L7a	gi|108860939 (+3)	30 kDa		Bos taurus	0	0	2	0	0	0	0	0	0	0	0
473	TRUE	Empty	Collagen, type I, alpha 2 [Bos taurus]	gi|151555719 (+5)	129 kDa		Bos taurus	0	0	0	0	0	0	0	2	0	0	0
474	TRUE	Empty	TPA: tight junction protein 3-like [Bos taurus]	gi|296475453 (+10)	18 kDa		Bos taurus	0	0	2	0	0	0	0	0	0	0	0
475	TRUE	Empty	RecName: Full=Peptidyl-prolyl cis-trans isomerase FKBP4; Short=PPIase FKBP4; AltName: Full=52 kDa FK506-binding protein; Short=52 kDa FKBP; Short=FKBP-52; AltName: Full=FK506-binding protein 4; Short=FKBP-4; AltName: Full=HSP-binding immunophilin; Short=HBI; AltName: Full=Immunophilin FKBP52; AltName: Full=Rotamase; Contains: RecName: Full=Peptidyl-prolyl cis-trans isomerase FKBP4, N-terminally p…	gi|108935840 (+3)	52 kDa		Bos taurus	0	0	2	0	0	0	0	0	0	0	0
476	TRUE	Empty	RecName: Full=60S acidic ribosomal protein P0; AltName: Full=60S ribosomal protein L10E	gi|108935888 (+8)	34 kDa		Bos taurus	0	0	2	0	0	0	0	0	0	0	0
477	TRUE	Empty	RecName: Full=Phosphoserine phosphatase; Short=PSP; Short=PSPase; AltName: Full=L-3-phosphoserine phosphatase; AltName: Full=O-phosphoserine phosphohydrolase	gi|109894867 (+10)	25 kDa		Bos taurus	0	0	2	0	0	0	0	0	0	0	0
478	TRUE	Empty	High mobility group AT-hook 1 [Bos taurus]	gi|111305261 (+10)	11 kDa		Bos taurus	2	0	0	0	0	0	0	0	0	0	0
479	TRUE	Empty	Retinoic acid receptor responder (tazarotene induced) 1 [Bos taurus]	gi|112362395 (+2)	33 kDa		Bos taurus	0	0	0	0	0	0	2	0	0	0	0
480	TRUE	Empty	RecName: Full=Catenin alpha-1	gi|114149256 (+4)	100 kDa		Bos taurus	0	0	2	0	0	0	0	0	0	0	0
481	TRUE	Empty	RecName: Full=60S acidic ribosomal protein P2	gi|1173072 (+6)	12 kDa	TRUE	Bos taurus	0	0	2	0	0	0	0	0	0	0	0
482	TRUE	Empty	RecName: Full=Acetyl-CoA acetyltransferase, mitochondrial; AltName: Full=Acetoacetyl-CoA thiolase; Flags: Precursor	gi|122135325 (+2)	45 kDa		Bos taurus	2	0	0	0	0	0	0	0	0	0	0
483	TRUE	Empty	LRRC47 protein [Bos taurus]	gi|151557045 (+2)	64 kDa		Bos taurus	0	0	2	0	0	0	0	0	0	0	0
484	TRUE	Empty	Canx protein [Bos taurus]	gi|157279143 (+1)	68 kDa		Bos taurus	0	0	2	0	0	0	0	0	0	0	0
485	TRUE	Empty	TPA: 60S ribosomal protein L10a [Bos taurus]	gi|296474515 (+8)	25 kDa		Bos taurus	0	0	2	0	0	0	0	0	0	0	0
486	TRUE	Empty	TPA: guanine monphosphate synthetase [Bos taurus]	gi|296491166 (+8)	77 kDa		Bos taurus	0	0	2	0	0	0	0	0	0	0	0
487	TRUE	Empty	PREDICTED: complement component C8 gamma chain isoform X2 [Bos taurus]	gi|741944959 (+2)	28 kDa		Bos taurus	0	0	2	0	0	0	0	0	0	0	0
488	TRUE	Empty	RPL12 protein [Bos taurus]	gi|148744191 (+8)	18 kDa		unknown	0	0	2	0	0	0	0	0	0	0	0
489	TRUE	Empty	COPS8 protein [Bos taurus]	gi|133778205 (+5)	23 kDa		Bos taurus	0	0	2	0	0	0	0	0	0	0	0
490	TRUE	Empty	complement component C8 beta chain precursor [Bos taurus]	gi|194097363 (+1)	67 kDa		Bos taurus	0	0	2	0	0	0	0	0	0	0	0

## Sheet: Supplementary Table 6
Supplementary Table 6: Overrepresented pathway analysis of the 67 proteins present in the EVs from ULF at d16 of pregnancy and not in cyclic heifers
Pathway Term	Count	%	PValue	GI Accession number	Genes	List Total	Pop Hits	Pop Total	Fold Enrichment	Bonferroni	Benjamini	FDR
bta03050:Proteasome	18	7.14286	2.27247e-17	6	PSMA7, PSMA6, PSMB9, PSMA5, PSMB5, PSMA1, PSMA2, PSMB4, PSMB6, PSMB10, PSMB1, PSMB3, N/A, PSMA4, N/A, N/A, PSMB8, N/A	165	46	7550	17.9051	4.38588e-15	4.38588e-15	2.83169e-14
bta00511:Other glycan degradation	4	1.5873	0.00874305	296485907, 158455090, 134024681, 296475901	N/A, GLB1, NEU1, N/A	165	20	7550	9.15152	0.816369	0.0898602	10.365
bta00051:Fructose and mannose metabolism	6	2.38095	0.000489263	296490329, 119223906, 151554749, 113594, 296487109, 114053237	N/A, PFKL, ALDOA, AKR1B1, N/A, GMPPB	165	31	7550	8.8563	0.0901276	0.0117369	0.607955
bta00030:Pentose phosphate pathway	5	1.98413	0.00254984	119223906, 151554749, 148744821, 158454978, 296471087	PFKL, ALDOA, TKT, PGD, N/A	165	27	7550	8.47363	0.389054	0.0345841	3.13129
bta00770:Pantothenate and CoA biosynthesis	3	1.19048	0.057156	113912187, 296484025, 146231830	ENPP3, N/A, VNN2	165	18	7550	7.62626	0.999988	0.333474	51.9715
bta04612:Antigen processing and presentation	12	4.7619	5.35276e-07	2495339, 296483620, 115503669, 16197488, 34392345, 296483617, 34392343, 19911173, 296485379, 154425700, 146186933, 151555826	HSPA1B HSP70-2, N/A, CTSS, LGMN PRSC1, HSP90AB1 HSPCB, N/A, HSP90AA1 HSP90A HSPCA, CALR CRT, N/A, CTSL2, PDIA3, IFI30	165	75	7550	7.32121	0.000103303	3.44355e-05	0.000666996
bta04142:Lysosome	20	7.93651	1.9055e-11	126717425, 115502446, 158455090, 120419464, 113912012, 296475901, 296485148, 154425700, 109940232, 1172591, 115311967, 296486966, 27806689, 296485907, 115503669, 16197488, 109659226, 134024681, 529013111, 18265286, 154426004	GUSB, PSAP, GLB1, PSAP, CTSZ, N/A, N/A, CTSL2, AP1M2, PPT1 CLN1 PPT, CTSA PPGB, N/A, CLTC, N/A, CTSS, LGMN PRSC1, DNASE2 DNASE2A DNL2, NEU1, CTSD, PLA2G15 LYPLA3, SLC11A2	165	126	7550	7.26311	3.67761e-09	1.83881e-09	2.37441e-08
bta01230:Biosynthesis of amino acids	10	3.96825	2.03069e-05	115311790, 151556105, 109940077, 119223906, 151554749, 146231736, 148744821, 296487109, 77404273, 296490355	GLUL, PSAT1, ENO1, PFKL, ALDOA, PKM PKM2, TKT, N/A, GAPDH GAPD, N/A	165	71	7550	6.44473	0.00391161	0.000979339	0.0253011
bta00500:Starch and sucrose metabolism	4	1.5873	0.0265945	109659339, 113912187, 108860913, 296484025	UGP2, ENPP3, PYGB, N/A	165	30	7550	6.10101	0.994496	0.194876	28.5288
bta00531:Glycosaminoglycan degradation	3	1.19048	0.0881451	126717425, 158455090, 296475901	GUSB, GLB1, N/A	165	23	7550	5.96838	1	0.437004	68.3304
bta00052:Galactose metabolism	4	1.5873	0.028986	119223906, 113594, 158455090, 109659339	PFKL, AKR1B1, GLB1, UGP2	165	31	7550	5.9042	0.996576	0.196152	30.6863
bta04961:Endocrine and other factor-regulated calcium reabsorption	5	1.98413	0.0126456	122140865, 27806689, 158508558, 115304848, 111304969	AP2M1, CLTC, GNAQ, AP2B1, AP2A2	165	42	7550	5.44733	0.914237	0.11038	14.6645
bta00010:Glycolysis / Gluconeogenesis	7	2.77778	0.00234167	109940077, 119223906, 151554749, 146231736, 126045, 296487109, 77404273	ENO1, PFKL, ALDOA, PKM PKM2, LDHA, N/A, GAPDH GAPD	165	63	7550	5.08418	0.363947	0.037004	2.87908
bta04721:Synaptic vesicle cycle	7	2.77778	0.00234167	133778171, 122140865, 27806689, 1699359, 115304848, 124053334, 111304969	ATP6V1B2 ATP6B2, AP2M1, CLTC, ATP6V1G1 ATP6G ATP6G1, AP2B1, ATP6V1A ATP6A1 ATP6V1A1, AP2A2	165	63	7550	5.08418	0.363947	0.037004	2.87908
bta00970:Aminoacyl-tRNA biosynthesis	5	1.98413	0.0160126	18202925, 296490153, 146186496, 110287979, 110283011	SARS1 SARS SERS, N/A, GARS1 GARS, TARS1 TARS, WARS1 WARS	165	45	7550	5.08418	0.955641	0.126681	18.2206
bta05100:Bacterial invasion of epithelial cells	8	3.1746	0.00134709	27806689, 115496328, 51702785, 296488491, 62460388, 115495705, 162743, 111305166	CLTC, ARPC1A, RAC1, N/A, ARPC1B, ARPC4, RHOA ARHA RHO12, ARPC5L	165	77	7550	4.75403	0.229075	0.0233737	1.66569
bta04520:Adherens junction	7	2.77778	0.00345135	51702785, 296488491, 741966560, 77567675, 528996818, 146186472, 162743	RAC1, N/A, N/A, ACTN1, BAIAP2, ACTN4, RHOA ARHA RHO12	165	68	7550	4.71034	0.486888	0.0435092	4.21662
bta05150:Staphylococcus aureus infection	6	2.38095	0.00885502	146186536, 494963, 296474220, 262205546, 296486756, 146345391	N/A, PLG, N/A, N/A, N/A, CFB BF	165	59	7550	4.65331	0.82033	0.0863877	10.4911
bta01200:Carbon metabolism	11	4.36508	0.000119151	151556105, 109940077, 119223906, 151554749, 146231736, 148744821, 296487109, 158454978, 77404273, 296471087, 296490355	PSAT1, ENO1, PFKL, ALDOA, PKM PKM2, TKT, N/A, PGD, GAPDH GAPD, N/A, N/A	165	109	7550	4.61774	0.0227351	0.00327997	0.148371
bta04610:Complement and coagulation cascades	7	2.77778	0.00525156	494963, 157743038, 296474220, 296479716, 262205546, 296486756, 146345391	PLG, A2M, N/A, N/A, N/A, N/A, CFB BF	165	74	7550	4.32842	0.63804	0.0615389	6.35051
bta04666:Fc gamma R-mediated phagocytosis	8	3.1746	0.00239256	146186536, 296484314, 115496328, 51702785, 62460388, 115495705, 126010821, 111305166	N/A, N/A, ARPC1A, RAC1, ARPC1B, ARPC4, SCIN, ARPC5L	165	85	7550	4.3066	0.370178	0.034938	2.94079
bta04978:Mineral absorption	4	1.5873	0.0697754	2879902, 86827678, 296490657, 113911795	FTL, FTH1 FTH, N/A, TF	165	44	7550	4.15978	0.999999	0.382059	59.3951
bta00520:Amino sugar and nucleotide sugar metabolism	4	1.5873	0.0856831	296490329, 109659339, 296475901, 114053237	N/A, UGP2, N/A, GMPPB	165	48	7550	3.81313	1	0.438018	67.2483
bta04530:Tight junction	7	2.77778	0.0113766	122142947, 300795444, 112362154, 77567675, 146186472, 75948300, 162743, 109659359, 296487363	PPP2R1A, N/A, PPP2CB, ACTN1, ACTN4, PPIA, RHOA ARHA RHO12, MYL9 MYRL2, N/A	165	87	7550	3.68164	0.890109	0.104536	13.2877
bta01130:Biosynthesis of antibiotics	16	6.34921	3.79961e-05	119223906, 146231736, 126045, 109659339, 158454978, 296487109, 77404273, 126010756, 296490355, 151556105, 109940077, 151554749, 148744821, 296471087, 1054899, 121957975	PFKL, PKM PKM2, LDHA, UGP2, PGD, N/A, GAPDH GAPD, PPAT, N/A, PSAT1, ENO1, ALDOA, TKT, N/A, PLA2G7, ACLY	165	206	7550	3.55399	0.00730656	0.0014656	0.0473359
bta05132:Salmonella infection	6	2.38095	0.034014	296474869, 115496328, 51702785, 62460388, 115495705, 111305166	N/A, ARPC1A, RAC1, ARPC1B, ARPC4, ARPC5L	165	83	7550	3.30778	0.998743	0.219147	35.0283
bta04141:Protein processing in endoplasmic reticulum	12	4.7619	0.00108738	2495339, 113911787, 122140828, 34392345, 111308468, 109892815, 115305058, 34392343, 19911173, 129726, 74356505, 146186933	HSPA1B HSP70-2, HSPH1, VCP, HSP90AB1 HSPCB, HSPA5 GRP78, PDIA4, CAPN1, HSP90AA1 HSP90A HSPCA, CALR CRT, P4HB PDIA1, EIF2S1 EIF2A, PDIA3	165	169	7550	3.24906	0.189399	0.020779	1.34656
bta04144:Endocytosis	17	6.74603	7.0666e-05	2495339, 111304969, 296488498, 111305166, 11131728, 122140865, 133777466, 27806689, 119914274, 115496328, 62460388, 115304848, 115495705, 330688394, 162743, 110331767, 296479849	HSPA1B HSP70-2, AP2A2, N/A, ARPC5L, CAPZB, AP2M1, CAPZA1, CLTC, N/A, ARPC1A, ARPC1B, AP2B1, ARPC4, FOLR1, RHOA ARHA RHO12, EHD1, N/A	165	243	7550	3.20115	0.0135464	0.00227059	0.0880199
bta04810:Regulation of actin cytoskeleton	14	5.55556	0.000681051	296484314, 51702785, 741966560, 528996818, 27806351, 109659359, 111305166, 115496328, 62460388, 126010821, 115495705, 77567675, 146186472, 162743	N/A, RAC1, N/A, BAIAP2, EZR VIL2, MYL9 MYRL2, ARPC5L, ARPC1A, ARPC1B, SCIN, ARPC4, ACTN1, ACTN4, RHOA ARHA RHO12	165	212	7550	3.02173	0.12321	0.0145035	0.845341
bta04145:Phagosome	10	3.96825	0.00734075	146186536, 133778171, 115503669, 51702785, 1699359, 77736271, 19911173, 124053334, 114051854, 154425700	N/A, ATP6V1B2 ATP6B2, CTSS, RAC1, ATP6V1G1 ATP6G ATP6G1, TUBB4B TUBB2C, CALR CRT, ATP6V1A ATP6A1 ATP6V1A1, TUBA1D, CTSL2	165	158	7550	2.89605	0.758767	0.0802436	8.77207
bta04261:Adrenergic signaling in cardiomyocytes	8	3.1746	0.0283686	528954501, 151554671, 122142947, 77736117, 79153472, 112362154, 158508558, 75948300, 114053089, 143354943	N/A, LOC535277, PPP2R1A, ACTC1 ACTC, TPM3, PPP2CB, GNAQ, PPIA, CALM CAM, MYL3	165	136	7550	2.69162	0.996129	0.199222	30.1351
bta05203:Viral carcinogenesis	12	4.7619	0.0128063	119223918, 296488297, 296484314, 146231736, 51702785, 296476830, 110278997, 126010821, 77567675, 146186472, 162743, 148744132	DDB1, N/A, N/A, PKM PKM2, RAC1, N/A, H2BC12, SCIN, ACTN1, ACTN4, RHOA ARHA RHO12, N/A	165	234	7550	2.34654	0.91689	0.106914	14.8374
bta05322:Systemic lupus erythematosus	8	3.1746	0.092247	146186536, 296474220, 110278997, 77567675, 262205546, 146186472, 148744132, 119224038	N/A, N/A, H2BC12, ACTN1, N/A, ACTN4, N/A, HIST2H2AC	165	178	7550	2.05652	1	0.442182	70.0606

## Sheet: Supplementary Table 7
Supplementary Table 7: Overrepresented Gene Ontology (GO) term biological process analysis of the 67 proteins present in the EVs fderived rom ULF at day 16 of pregnancy and not present in cyclic heifers
Gene Ontology Biological Process Term	Count	%	PValue	GI Accession number	Genes	List Total	Pop Hits	Pop Total	Fold Enrichment	Bonferroni	Benjamini	FDR
GO:0046166~glyceraldehyde-3-phosphate biosynthetic process	2	0.793651	0.0320037	Supplementary Table 1	TKT, N/A	224	2	13824	61.7143	1	0.665848	40.228
GO:1903923~positive regulation of protein processing in phagocytic vesicle	2	0.793651	0.0320037	296484314, 300795444, 296487363	N/A, N/A, N/A	224	2	13824	61.7143	1	0.665848	40.228
GO:0019322~pentose biosynthetic process	2	0.793651	0.0320037	158454978, 296471087	PGD, N/A	224	2	13824	61.7143	1	0.665848	40.228
GO:0097350~neutrophil clearance	2	0.793651	0.0320037	264182, 123367	N/A, HMGB1 HMG1	224	2	13824	61.7143	1	0.665848	40.228
GO:0009051~pentose-phosphate shunt, oxidative branch	2	0.793651	0.0320037	158454978, 296471087	PGD, N/A	224	2	13824	61.7143	1	0.665848	40.228
GO:1904871~positive regulation of protein localization to Cajal body	5	1.98413	2.22116e-06	109940321, 114051425, 115305833, 296483854, 296482491	CCT3, CCT7, CCT6A, N/A, N/A	224	7	13824	44.0816	0.00224308	0.000449018	0.0035142
GO:0051047~positive regulation of secretion	2	0.793651	0.047621	126010821, 163577	SCIN, GPLD1 PIGPLD	224	3	13824	41.1429	1	0.785947	53.7902
GO:0052548~regulation of endopeptidase activity	2	0.793651	0.047621	296483084, 63169161	N/A, PSMB8	224	3	13824	41.1429	1	0.785947	53.7902
GO:0034638~phosphatidylcholine catabolic process	2	0.793651	0.047621	119224048, 18265286	ENPP2, PLA2G15 LYPLA3	224	3	13824	41.1429	1	0.785947	53.7902
GO:0006907~pinocytosis	2	0.793651	0.047621	126717425, 1172591	GUSB, PPT1 CLN1 PPT	224	3	13824	41.1429	1	0.785947	53.7902
GO:0051016~barbed-end actin filament capping	6	2.38095	4.45912e-07	11131728, 296484314, 133777466, 528950582, 296487722, 296488498	CAPZB, N/A, CAPZA1, N/A, N/A, N/A	224	11	13824	33.6623	0.000450716	0.000150261	0.000705508
GO:1904851~positive regulation of establishment of protein localization to telomere	4	1.5873	0.000218469	114051425, 115305833, 296483854, 296482491	CCT7, CCT6A, N/A, N/A	224	8	13824	30.8571	0.198201	0.0218475	0.345098
GO:0048549~positive regulation of pinocytosis	2	0.793651	0.0629875	1172591, 146186472	PPT1 CLN1 PPT, ACTN4	224	4	13824	30.8571	1	0.830971	64.2758
GO:0002091~negative regulation of receptor internalization	2	0.793651	0.0629875	146231800, 113948	SDCBP, ANXA2 ANX2	224	4	13824	30.8571	1	0.830971	64.2758
GO:0051271~negative regulation of cellular component movement	2	0.793651	0.0629875	77567675, 146186472	ACTN1, ACTN4	224	4	13824	30.8571	1	0.830971	64.2758
GO:0090666~scaRNA localization to Cajal body	2	0.793651	0.0629875	296483854, 296482491	N/A, N/A	224	4	13824	30.8571	1	0.830971	64.2758
GO:1903553~positive regulation of extracellular exosome assembly	2	0.793651	0.0629875	146231800, 119914274	SDCBP, N/A	224	4	13824	30.8571	1	0.830971	64.2758
GO:1903753~negative regulation of p38MAPK cascade	2	0.793651	0.0629875	113911787, 27806351	HSPH1, EZR VIL2	224	4	13824	30.8571	1	0.830971	64.2758
GO:0051764~actin crosslink formation	4	1.5873	0.000457084	528950582, 77567675, 528996818, 154426078	N/A, ACTN1, BAIAP2, DPYSL3	224	10	13824	24.6857	0.370114	0.0411491	0.720741
GO:0031340~positive regulation of vesicle fusion	2	0.793651	0.0781072	264182, 113948	N/A, ANXA2 ANX2	224	5	13824	24.6857	1	0.878547	72.3826
GO:0009313~oligosaccharide catabolic process	2	0.793651	0.0781072	134024681, 296485148	NEU1, N/A	224	5	13824	24.6857	1	0.878547	72.3826
GO:0010950~positive regulation of endopeptidase activity	2	0.793651	0.0781072	296483620, 296483617	N/A, N/A	224	5	13824	24.6857	1	0.878547	72.3826
GO:0045010~actin nucleation	2	0.793651	0.0781072	296484314, 126010821	N/A, SCIN	224	5	13824	24.6857	1	0.878547	72.3826
GO:0051180~vitamin transport	2	0.793651	0.0781072	296486435, 113988	N/A, APOA1	224	5	13824	24.6857	1	0.878547	72.3826
GO:0002862~negative regulation of inflammatory response to antigenic stimulus	2	0.793651	0.0781072	122140416, 108860906	PSMA1, PSMB4	224	5	13824	24.6857	1	0.878547	72.3826
GO:0009143~nucleoside triphosphate catabolic process	2	0.793651	0.0781072	113912187, 296484025	ENPP3, N/A	224	5	13824	24.6857	1	0.878547	72.3826
GO:0045040~protein import into mitochondrial outer membrane	2	0.793651	0.0781072	34392343, 296485379	HSP90AA1 HSP90A HSPCA, N/A	224	5	13824	24.6857	1	0.878547	72.3826
GO:1904874~positive regulation of telomerase RNA localization to Cajal body	5	1.98413	4.20398e-05	109940321, 114051425, 115305833, 296483854, 296482491	CCT3, CCT7, CCT6A, N/A, N/A	224	13	13824	23.7363	0.0416125	0.00605348	0.0664936
GO:0051603~proteolysis involved in cellular protein catabolic process	12	4.7619	4.46712e-12	115311967, 108860909, 115503669, 16197488, 113912012, 63169161, 296488894, 108860906, 108860907, 108860904, 154425700, 108860905	CTSA PPGB, PSMB9, CTSS, LGMN PRSC1, CTSZ, PSMB8, N/A, PSMB4, PSMB6, PSMB10, CTSL2, PSMB1	224	35	13824	21.1592	4.51623e-09	4.51623e-09	7.06772e-09
GO:0002376~immune system process	3	1.19048	0.00865512	122137096, 108860909, 122140416	HP, PSMB9, PSMA1	224	9	13824	20.5714	0.999848	0.341964	12.8496
GO:0006880~intracellular sequestering of iron ion	2	0.793651	0.092984	2879902, 86827678	FTL, FTH1 FTH	224	6	13824	20.5714	1	0.90456	78.6501
GO:0042989~sequestering of actin monomers	2	0.793651	0.092984	126010821, 296487722	SCIN, N/A	224	6	13824	20.5714	1	0.90456	78.6501
GO:0006689~ganglioside catabolic process	2	0.793651	0.092984	134024681, 296485148	NEU1, N/A	224	6	13824	20.5714	1	0.90456	78.6501
GO:0010756~positive regulation of plasminogen activation	2	0.793651	0.092984	108861909, 296491340	CLEC3B, N/A	224	6	13824	20.5714	1	0.90456	78.6501
GO:0051014~actin filament severing	2	0.793651	0.092984	296484314, 126010821	N/A, SCIN	224	6	13824	20.5714	1	0.90456	78.6501
GO:1900025~negative regulation of substrate adhesion-dependent cell spreading	3	1.19048	0.0129454	296491340, 146186472, 151554348	N/A, ACTN4, RCC2	224	11	13824	16.8312	0.999998	0.409586	18.6294
GO:1901224~positive regulation of NIK/NF-kappaB signaling	3	1.19048	0.0129454	123367, 19911173, 146186472	HMGB1 HMG1, CALR CRT, ACTN4	224	11	13824	16.8312	0.999998	0.409586	18.6294
GO:0034314~Arp2/3 complex-mediated actin nucleation	4	1.5873	0.00163277	115496328, 62460388, 115495705, 111305166	ARPC1A, ARPC1B, ARPC4, ARPC5L	224	15	13824	16.4571	0.808349	0.10429	2.5523
GO:0001895~retina homeostasis	4	1.5873	0.00198579	296487880, 30794292, 1209255, 113911795	N/A, LTF, JCHAIN IGJ, TF	224	16	13824	15.4286	0.865962	0.118034	3.09605
GO:0051017~actin filament bundle assembly	6	2.38095	5.21029e-05	528950582, 77567675, 528996818, 27806351, 146186472, 154426078	N/A, ACTN1, BAIAP2, EZR VIL2, ACTN4, DPYSL3	224	26	13824	14.2418	0.051314	0.00656305	0.082404
GO:0006096~glycolytic process	5	1.98413	0.000638891	109940077, 119223906, 151554749, 296487109, 77404273	ENO1, PFKL, ALDOA, N/A, GAPDH GAPD	224	25	13824	12.3429	0.475928	0.0524199	1.00607
GO:0046716~muscle cell cellular homeostasis	3	1.19048	0.0267917	494963, 151554749, 12056902	PLG, ALDOA, MSTN	224	16	13824	11.5714	1	0.624902	34.9279
GO:0006898~receptor-mediated endocytosis	7	2.77778	2.95388e-05	126717425, 1172591, 119224048, 86821254, 113912187, 122056071, 296490675	GUSB, PPT1 CLN1 PPT, ENPP2, LGALS3BP, ENPP3, CAP1, N/A	224	38	13824	11.3684	0.0294226	0.004965	0.0467253
GO:0046677~response to antibiotic	3	1.19048	0.0300463	109658230, 34392343, 112362154, 75948300	ALPL, HSP90AA1 HSP90A HSPCA, PPP2CB, PPIA	224	17	13824	10.8908	1	0.654766	38.2868
GO:0030041~actin filament polymerization	3	1.19048	0.0300463	296484314, 51702785, 115495705	N/A, RAC1, ARPC4	224	17	13824	10.8908	1	0.654766	38.2868
GO:0032212~positive regulation of telomere maintenance via telomerase	5	1.98413	0.00114052	109940321, 114051425, 115305833, 296483854, 296482491	CCT3, CCT7, CCT6A, N/A, N/A	224	29	13824	10.6404	0.684539	0.0849237	1.78933
GO:1901998~toxin transport	4	1.5873	0.00818963	109940321, 114051425, 296483854, 296482491	CCT3, CCT7, N/A, N/A	224	26	13824	9.49451	0.999755	0.340115	12.1999
GO:0007339~binding of sperm to zona pellucida	4	1.5873	0.0091053	109940321, 114051425, 296483854, 296482491	CCT3, CCT7, N/A, N/A	224	27	13824	9.14286	0.999904	0.331067	13.4737
GO:0021762~substantia nigra development	4	1.5873	0.0121998	296476830, 162743, 114053089, 296471087	N/A, RHOA ARHA RHO12, CALM CAM, N/A	224	30	13824	8.22857	0.999996	0.403739	17.6514
GO:0006457~protein folding	14	5.55556	1.67938e-08	109940321, 115305834, 114051425, 115305833, 296483854, 296482491, 34392345, 109892815, 151554085, 34392343, 19911173, 129726, 111305981, 146186933	CCT3, CCT8, CCT7, CCT6A, N/A, N/A, HSP90AB1 HSPCB, PDIA4, QSOX1, HSP90AA1 HSP90A HSPCA, CALR CRT, P4HB PDIA1, TXN, PDIA3	224	107	13824	8.07477	1.69784e-05	8.48923e-06	2.65707e-05
GO:1900026~positive regulation of substrate adhesion-dependent cell spreading	3	1.19048	0.0524923	51702785, 19911173, 113988	RAC1, CALR CRT, APOA1	224	23	13824	8.04969	1	0.808318	57.3913
GO:0043086~negative regulation of catalytic activity	3	1.19048	0.0566709	264182, 296476071, 113948	N/A, N/A, ANXA2 ANX2	224	24	13824	7.71429	1	0.823557	60.2691
GO:0031532~actin cytoskeleton reorganization	5	1.98413	0.00418244	264182, 300795444, 528950582, 27806351, 162743, 296487363	N/A, N/A, N/A, EZR VIL2, RHOA ARHA RHO12, N/A	224	41	13824	7.52613	0.985554	0.220618	6.41615
GO:0046034~ATP metabolic process	3	1.19048	0.0609613	133778171, 122140828, 124053334	ATP6V1B2 ATP6B2, VCP, ATP6V1A ATP6A1 ATP6V1A1	224	25	13824	7.40571	1	0.829053	63.0338
GO:0098609~cell-cell adhesion	8	3.1746	9.89217e-05	296488297, 133777466, 88909609, 126045, 296476830, 108860907, 296487722, 113948	N/A, CAPZA1, EEF2, LDHA, N/A, PSMB6, N/A, ANXA2 ANX2	224	67	13824	7.36887	0.0951759	0.0110512	0.156397
GO:0050821~protein stabilization	12	4.7619	7.39802e-07	109940321, 114051425, 115305833, 296483854, 296482491, 77404273, 158508558, 109939936, 19911173, 296490434, 113988, 151555826	CCT3, CCT7, CCT6A, N/A, N/A, GAPDH GAPD, GNAQ, CLU, CALR CRT, N/A, APOA1, IFI30	224	102	13824	7.2605	0.000747661	0.000186968	0.00117049
GO:0009749~response to glucose	3	1.19048	0.0653589	115311790, 119223906, 163577	GLUL, PFKL, GPLD1 PIGPLD	224	26	13824	7.12088	1	0.834424	65.6797
GO:0034976~response to endoplasmic reticulum stress	5	1.98413	0.00633105	109892815, 112362154, 75948300, 129726, 74356505, 146186933	PDIA4, PPP2CB, PPIA, P4HB PDIA1, EIF2S1 EIF2A, PDIA3	224	46	13824	6.70807	0.998373	0.300035	9.56029
GO:0006749~glutathione metabolic process	3	1.19048	0.0791502	296474259, 109877271, 296471087	N/A, CLIC4, N/A	224	29	13824	6.38424	1	0.875585	72.8728
GO:0006413~translational initiation	3	1.19048	0.0791502	74356505, 122143852, 109892471	EIF2S1 EIF2A, EIF2S3, EIF4A1	224	29	13824	6.38424	1	0.875585	72.8728
GO:0006879~cellular iron ion homeostasis	3	1.19048	0.0987769	86827678, 113911795, 122140288	FTH1 FTH, TF, HPX	224	33	13824	5.61039	1	0.913297	80.7084
GO:0090305~nucleic acid phosphodiester bond hydrolysis	3	1.19048	0.0987769	119224048, 296488297, 113912187	ENPP2, N/A, ENPP3	224	33	13824	5.61039	1	0.913297	80.7084
GO:0051496~positive regulation of stress fiber assembly	3	1.19048	0.0987769	51702785, 162743, 113988	RAC1, RHOA ARHA RHO12, APOA1	224	33	13824	5.61039	1	0.913297	80.7084
GO:0045454~cell redox homeostasis	5	1.98413	0.0141769	151554085, 109892815, 129726, 111305981, 146186933	QSOX1, PDIA4, P4HB PDIA1, TXN, PDIA3	224	58	13824	5.3202	0.999999	0.426047	20.2209
GO:0008360~regulation of cell shape	8	3.1746	0.00154556	264182, 151554749, 122140245, 300795444, 528950582, 528996818, 27806351, 109659359, 296487363	N/A, ALDOA, SLC9A3R1 NHERF NHERF1, N/A, N/A, BAIAP2, EZR VIL2, MYL9 MYRL2, N/A	224	105	13824	4.70204	0.790654	0.105685	2.41753
GO:0030036~actin cytoskeleton organization	6	2.38095	0.00895572	11131728, 296474869, 146231800, 122140245, 296486970, 122056071	CAPZB, N/A, SDCBP, SLC9A3R1 NHERF NHERF1, N/A, CAP1	224	79	13824	4.68716	0.999888	0.338609	13.2668
GO:0006511~ubiquitin-dependent protein catabolic process	6	2.38095	0.0219917	122140778, 114053135, 122140948, 122140416, 108860903, 296483084	PSMA7, PSMA6, PSMA4, PSMA1, PSMA2, N/A	224	99	13824	3.74026	1	0.565108	29.66
GO:0006897~endocytosis	5	1.98413	0.0576334	122140865, 115304848, 3122018, 110331767, 111304969	AP2M1, AP2B1, DPYSL2, EHD1, AP2A2	224	90	13824	3.42857	1	0.819979	60.9056
GO:0006508~proteolysis	9	3.57143	0.00753344	494963, 30794292, 16197488, 18308134, 115305058, 122135747, 529013111, 530719543, 146345391	PLG, LTF, LGMN PRSC1, DPP4 CD26, CAPN1, DNPEP, CTSD, HTRA1 HTRA PRSS11, CFB BF	224	175	13824	3.17388	0.999522	0.331271	11.2763
GO:0043161~proteasome-mediated ubiquitin-dependent protein catabolic process	6	2.38095	0.0422551	122140828, 119223918, 108935878, 59858431, 81673887, 112362154, 75948300	VCP, DDB1, PSMB3, PSMA5, PSMB5, PPP2CB, PPIA	224	118	13824	3.13801	1	0.755373	49.4943
GO:0005975~carbohydrate metabolic process	5	1.98413	0.0806031	126717425, 158455090, 126045, 296475901, 108860913	GUSB, GLB1, LDHA, N/A, PYGB	224	101	13824	3.05516	1	0.874097	73.5422

## Sheet: Supplementary Table 8
Supplementary Table 8: Overrepresented pathway analysis of the 463 proteins present in the CCM from all the conceptuses and those identified in the CCM of day 16 conceptuses following 6 and 24h culture in a previous study (Forde et al., 2015)
Pathway Term	Count	%	PValue	Uniprot ID	Genes	List Total	Pop Hits	Pop Total	Fold Enrichment	Bonferroni	Benjamini	FDR
bta01130:Biosynthesis of antibiotics	46	10.1099	6.25472e-21	Q2T9S4, Q32LG3, Q8WMY2, Q5E956, O02691, Q3T0P6, A4IFQ7, Q29RK1, P12344, F1MS56, G5E5C8, A6QR28, Q5EA79, Q148D3, Q07130, Q32PF2, Q59A32, Q3SZ62, F1MN74, Q3ZCI4, Q3T145, Q0VCK0, P10096, F1N206, Q29RZ0, Q5E9B1, A1A4J1, Q3ZCJ2, P00432, Q2HJ26, P19858, F1N4K1, Q2KHU0, Q3ZC41, Q3T0Q4, P33097, A6QLL8, Q3SZ20, F1MMK2, Q148N0, F1N2I5, P08166, Q3ZBY4, A6QQ11, A5D984, Q3ZBD7	PGP, MDH2, FDPS, TPI1, HSD17B10, PGK1, BCAT1, CS, GOT2, PGM3, TALDO1, PSAT1, GALM, FH, UGP2, ACLY, GART, PGAM1, N/A, PGD, MDH1, ATIC, GAPDH, DLD, ACAT1, LDHB, PFKL, AKR1A1, CAT, PAICS, LDHA, PFAS, PSPH, ACAA1, NME2, GOT1, ALDOA, SHMT2, G6PD, OGDH, CMBL, AK2, ALDOC, PGM2, PKM, GPI	317	206	7550	5.31837	1.33851e-18	1.33851e-18	7.92644e-18
bta03010:Ribosome	36	7.91209	4.08996e-19	Q76I81, Q32PB8, Q32PD5, Q3T087, Q58DT1, Q56JX6, Q56JV9, Q3T057, A6H769, Q9XSI3, P61284, P42899, Q56JX8, Q3T0S6, Q58DW0, Q58DW5, Q3T169, Q3T0X6, Q3ZBH8, O18789, P26452, G8JKV5, F1N301, Q3T0D5, Q5E988, Q56JY1, Q3T0F4, Q2KHT7, A6QLG5, Q58DQ3, Q56JU9, Q3T0L7, Q3T0V4, Q5E9E6, Q3T0W9, Q2TBQ5	RPS12, RPS21, RPS19, RPL11, RPL7, RPS28, RPS3A, RPL23, RPS7, RPL10, RPL12, RPLP2, RPS13, RPL8, RPL4, RPL5, RPS3, RPS16, RPS20, RPS2, RPSA, RPL14, RPL22, RPL30, RPS5, RPL35A, RPS10, RPS27, RPS9, RPL6, RPS24, RPL28, RPS11, RPL10A, RPL19, RPL7A	317	134	7550	6.39861	8.75252e-17	4.37626e-17	5.1831e-16
bta01200:Carbon metabolism	28	6.15385	2.55655e-14	Q2T9S4, Q32LG3, Q5E956, Q3T0P6, Q29RK1, P12344, G5E5C8, A6QR28, Q148D3, Q3SZ62, Q3ZCI4, F1MN74, Q3T145, F1N206, Q29RZ0, P10096, P00432, A1A4J1, Q2KHU0, P33097, Q3SZ20, A6QLL8, Q08E20, F1MMK2, Q148N0, Q3ZBY4, A5D984, Q3ZBD7	PGP, MDH2, TPI1, PGK1, CS, GOT2, TALDO1, PSAT1, FH, PGAM1, PGD, N/A, MDH1, DLD, ACAT1, GAPDH, CAT, PFKL, PSPH, GOT1, SHMT2, ALDOA, ESD, G6PD, OGDH, ALDOC, PKM, GPI	317	109	7550	6.11814	5.46452e-12	1.82154e-12	3.2363e-11
bta04142:Lysosome	26	5.71429	4.78609e-11	E1BPI9, A6QLZ3, Q0V8R6, P25975, F1MMR6, P45478, E1BI28, Q8WMP9, P79345, A6BMK7, P25326, Q08DD1, Q1RMM9, Q05204, E1B725, A6QM01, P07688, F1MXZ0, Q3SYW1, Q9MYM4, A3KMY8, F1MZ33, F1MIF2, Q29451, Q17QB3, H7BWW2	CTSO, ARSB, HEXA, CTSL, CTSD, PPT1, GM2A, PLA2G15, NPC2, NEU1, CTSS, ARSA, NAGA, LAMP1, GLA, NAGLU, CTSB, GNS, AP1M2, GAA, GUSB, DNASE2, AP1B1, MAN2B1, ASAH1, HEXB	317	126	7550	4.91463	1.02422e-08	2.56056e-09	6.06529e-08
bta01230:Biosynthesis of amino acids	19	4.17582	3.96912e-10	P10096, P15103, A1A4J1, Q5E956, A7E3T7, Q2KHU0, Q3T0P6, A4IFQ7, Q29RK1, P33097, P12344, Q3SZ20, A6QLL8, G5E5C8, A6QR28, Q3ZBY4, A5D984, Q3SZ62, F1MN74	GAPDH, GLUL, PFKL, TPI1, MAT2A, PSPH, PGK1, BCAT1, CS, GOT1, GOT2, SHMT2, ALDOA, TALDO1, PSAT1, ALDOC, PKM, PGAM1, N/A	317	71	7550	6.37357	8.49391e-08	1.69878e-08	5.02996e-07
bta03050:Proteasome	15	3.2967	2.7128e-09	Q5E9K0, Q3T0X5, Q5E987, P33672, G5E589, Q32KL2, Q3T0Y5, P56701, Q3T108, Q3ZCK9, F1MBI1, A7MBA2, Q5E9F9, Q3MHN0, Q58DU5	PSMB2, PSMA1, PSMA5, PSMB3, PSMB1, PSMB5, PSMA2, PSMD2, PSMB4, PSMA4, PSMB7, PSMD1, PSMC2, PSMB6, PSMA3	317	46	7550	7.76642	5.80539e-07	9.67565e-08	3.43786e-06
bta01100:Metabolic pathways	88	19.3407	2.07156e-07	Q32LG3, Q8WMY2, P15103, Q3MHL4, A7E3T7, A4IFQ7, P00426, Q29RK1, A6QM01, Q1RMX7, Q3MHH4, Q9MYM4, A6QR28, E1BHX7, Q5EA79, F6RWU6, G3X6L9, Q59A32, Q07130, A6QQ07, Q3SZ62, F1MN74, Q3ZCI4, E1BKY9, Q3T145, A7MBG0, P45478, Q29RZ0, Q5E9B1, P10096, P19858, Q3ZC84, Q2KHU0, Q3ZC41, P33097, F1N2I5, F1N647, P08166, A5D984, Q17QB3, Q3ZBD7, Q5EA61, Q2T9S4, Q0V8R6, Q5E956, O02691, Q3T0P6, P11019, P12344, P55859,…	MDH2, FDPS, GLUL, AHCY, MAT2A, BCAT1, COX5A, CS, NAGLU, NANS, QARS, GAA, PSAT1, N/A, GALM, ACOT8, EPRS, GART, UGP2, BTD, PGAM1, N/A, PGD, CPOX, MDH1, ADSS, PPT1, ACAT1, LDHB, GAPDH, LDHA, CNDP2, PSPH, ACAA1, GOT1, CMBL, FASN, AK2, PKM, ASAH1, GPI, CKB, PGP, HEXA, TPI1, HSD17B10, PGK1, ATP6V1E1, GOT2, PNP, TALDO1, MTAP, PDXK, ATP6V1B2, FH, ACLY, ATP6V1A, CMPK1, HSD17B1, UMPS, ALPL, GDA, RPN2, ARSB…	317	1235	7550	1.69708	4.43303e-05	6.33302e-06	0.000262522
bta00010:Glycolysis / Gluconeogenesis	15	3.2967	2.21555e-07	Q5E9B1, P10096, F1N206, Q3ZCJ2, A1A4J1, Q5E956, P19858, Q3T0P6, A6QLL8, Q5EA79, Q3ZBY4, A6QQ11, A5D984, Q3SZ62, Q3ZBD7	LDHB, GAPDH, DLD, AKR1A1, PFKL, TPI1, LDHA, PGK1, ALDOA, GALM, ALDOC, PGM2, PKM, PGAM1, GPI	317	63	7550	5.67072	4.74117e-05	5.92658e-06	0.00028077
bta04141:Protein processing in endoplasmic reticulum	22	4.83516	6.79779e-06	P81623, Q95M18, Q3SZI6, A6H7J6, P68102, Q76LV1, G3X757, Q3ZCC9, Q3SZN2, A6QNL5, A7Z066, A5PJN2, Q0IIM3, Q76LV2, E1B9R3, E1B748, A5D7E8, Q0VCX2, A5D7J6, F1MEN8, Q3SZC4, Q28034	ERP29, HSP90B1, RPN2, P4HB, EIF2S1, HSP90AB1, VCP, SEC13, SEC23B, PDIA6, CANX, ERO1A, HSPH1, HSP90AA1, UGGT1, HYOU1, PDIA3, HSPA5, CALR, PDIA4, NSFL1C, PRKCSH	317	169	7550	3.10044	0.00145367	0.000161624	0.00861432
bta00630:Glyoxylate and dicarboxylate metabolism	9	1.97802	6.95622e-06	Q3T145, Q2T9S4, Q32LG3, F1N206, Q29RZ0, P00432, P15103, Q29RK1, Q3SZ20	MDH1, PGP, MDH2, DLD, ACAT1, CAT, GLUL, CS, SHMT2	317	26	7550	8.24436	0.00148753	0.000148853	0.00881507
bta00970:Aminoacyl-tRNA biosynthesis	11	2.41758	1.23623e-05	E1BLV6, Q3MHH4, Q3ZBV8, A7MBD4, G3X6L9, A7YW98, A5D7A2, Q2KI84, F1MHM5, A4FUC8, P17248	VARS, QARS, TARS, FARSA, EPRS, RARS, GARS, HARS, YARS, CARS, WARS	317	45	7550	5.82194	0.00264206	0.000240476	0.0156653
bta00270:Cysteine and methionine metabolism	10	2.1978	1.95804e-05	Q3T145, Q32LG3, Q3MHF7, E1BM12, Q5E9B1, Q3MHL4, A7E3T7, P19858, P33097, P12344	MDH1, MDH2, MTAP, SRM, LDHB, AHCY, MAT2A, LDHA, GOT1, GOT2	317	38	7550	6.26764	0.00418147	0.000349125	0.0248108
bta00030:Pentose phosphate pathway	8	1.75824	9.06203e-05	F1MMK2, G5E5C8, A1A4J1, Q3ZBY4, A6QQ11, Q3ZBD7, Q3ZCI4, A6QLL8	G6PD, TALDO1, PFKL, ALDOC, PGM2, GPI, PGD, ALDOA	317	27	7550	7.0569	0.0192068	0.0014907	0.11478
bta03013:RNA transport	19	4.17582	0.000107709	Q5E966, Q5E959, P68102, Q3T147, Q3ZCC9, E1BF47, E1BEK9, Q2KHU8, Q3T054, F1MX04, A4IFC3, Q3SYW6, Q3SZ54, A7MB16, F2Z4J5, E1BFV0, Q2NL22, P61286, Q3ZCE8	EIF3I, STRAP, EIF2S1, DDX39B, SEC13, N/A, UPF1, EIF2S3, RAN, EIF4G1, PABPC4, EIF3C, EIF4A1, EIF3B, EIF3G, KPNB1, EIF4A3, PABPC1, RBM8A	317	159	7550	2.84606	0.0227873	0.00164514	0.136411
bta00620:Pyruvate metabolism	9	1.97802	0.000140298	Q3T145, Q32LG3, Q148D3, F1N206, Q29RZ0, Q5E9B1, A5D984, P19858, A4FUZ1	MDH1, MDH2, FH, DLD, ACAT1, LDHB, PKM, LDHA, GLO1	317	38	7550	5.64088	0.0295797	0.00199973	0.177651
bta00020:Citrate cycle (TCA cycle)	8	1.75824	0.000186423	Q3T145, Q148N0, Q32LG3, Q148D3, F1N206, Q32PF2, Q29RK1, F1MN74	MDH1, OGDH, MDH2, FH, DLD, ACLY, CS, N/A	317	30	7550	6.35121	0.0391127	0.00249053	0.235992
bta03040:Spliceosome	16	3.51648	0.000299939	F1MY44, Q3T147, Q3T0D0, Q3SX47, D3JUI8, A0JN52, A4FUD3, Q5E9A3, Q3MHR5, P09867, E1BEG2, F1MZ00, Q2NL22, F1N238, E1BH78, Q3ZCE8	HNRNPM, DDX39B, HNRNPK, HNRPC, RBMX, SF3B3, EFTUD2, PCBP1, SRSF2, HNRNPA1, HNRNPA3, SNRPD3, EIF4A3, PUF60, SNRNP200, RBM8A	317	129	7550	2.95405	0.0621793	0.00376914	0.37944
bta00511:Other glycan degradation	6	1.31868	0.00114744	F1N5H2, Q0V8R6, Q2KIM0, Q29451, A6BMK7, H7BWW2	FUCA2, HEXA, FUCA1, MAN2B1, NEU1, HEXB	317	20	7550	7.14511	0.217838	0.0135569	1.44443
bta00531:Glycosaminoglycan degradation	6	1.31868	0.00224612	A6QLZ3, Q0V8R6, A3KMY8, H7BWW2, A6QM01, F1MXZ0	ARSB, HEXA, GUSB, HEXB, NAGLU, GNS	317	23	7550	6.21314	0.381966	0.0250089	2.80944
bta04612:Antigen processing and presentation	10	2.1978	0.00387446	F1MAU3, A5D7E8, E1BBY7, Q76LV1, P25975, A5D7J6, A7Z066, P25326, Q76LV2, P07688	IFI30, PDIA3, HSPA4, HSP90AB1, CTSL, CALR, CANX, CTSS, HSP90AA1, CTSB	317	75	7550	3.1756	0.564276	0.0406864	4.80049
bta01210:2-Oxocarboxylic acid metabolism	5	1.0989	0.00578197	A4IFQ7, Q29RK1, P33097, P12344, F1MN74	BCAT1, CS, GOT1, GOT2, N/A	317	18	7550	6.61584	0.710885	0.0573799	7.08508
bta00052:Galactose metabolism	6	1.31868	0.00862711	Q9MYM4, Q5EA79, Q07130, A1A4J1, A6QQ11, E1B725	GAA, GALM, UGP2, PFKL, PGM2, GLA	317	31	7550	4.60975	0.843424	0.0808283	10.399
bta00520:Amino sugar and nucleotide sugar metabolism	7	1.53846	0.0142989	F1MS56, Q0V8R6, Q07130, A6QQ11, Q3ZBD7, H7BWW2, Q1RMX7	PGM3, HEXA, UGP2, PGM2, GPI, HEXB, NANS	317	48	7550	3.47332	0.954135	0.125412	16.6827
bta04145:Phagosome	14	3.07692	0.0149468	P25975, Q3MHM5, A7Z066, P25326, P81948, Q2UVX4, F1MJQ1, Q2KJD0, Q05204, P11019, E1BJB1, A5D7J6, P31408, P31404	CTSL, TUBB4B, CANX, CTSS, TUBA4A, C3, RAB7A, TUBB5, LAMP1, ATP6V1E1, TUBB2A, CALR, ATP6V1B2, ATP6V1A	317	158	7550	2.11037	0.960155	0.125656	17.374
bta00603:Glycosphingolipid biosynthesis - globo series	4	0.879121	0.0319378	Q0V8R6, Q1RMM9, H7BWW2, E1B725	HEXA, NAGA, HEXB, GLA	317	17	7550	5.60401	0.999038	0.242588	33.7241
bta04721:Synaptic vesicle cycle	7	1.53846	0.0472316	P63009, Q0VCK5, P31408, P31404, P11019, E1BMW2, Q3ZC13	AP2B1, AP2A2, ATP6V1B2, ATP6V1A, ATP6V1E1, AP2A1, AP2M1	317	63	7550	2.64634	0.999968	0.328494	45.8358
bta00330:Arginine and proline metabolism	6	1.31868	0.0567631	Q5EA61, E1BM12, Q3ZC84, P33097, P12344, Q9TTK8	CKB, SRM, CNDP2, GOT1, GOT2, CKMT1	317	50	7550	2.85804	0.999996	0.370717	52.3156
bta04520:Adherens junction	7	1.53846	0.0641663	F1N789, F1MM34, F1N619, F1MC48, A5D7D1, Q769I5, Q3B7N2	VCL, CTNNA1, CDH1, IQGAP1, ACTN4, MET, ACTN1	317	68	7550	2.45175	0.999999	0.397613	56.8473
bta00260:Glycine, serine and threonine metabolism	5	1.0989	0.0908546	A6QR28, F1N206, Q3SZ62, Q2KHU0, Q3SZ20	PSAT1, DLD, PGAM1, PSPH, SHMT2	317	41	7550	2.90452	1	0.504844	70.0931
bta04961:Endocrine and other factor-regulated calcium reabsorption	5	1.0989	0.0972842	P63009, Q0VCK5, E1BHX7, E1BMW2, Q3ZC13	AP2B1, AP2A2, N/A, AP2A1, AP2M1	317	42	7550	2.83536	1	0.518129	72.6656

## Sheet: Supplementary Table 9
Supplementary Table 9: Overrepresented Geno Ontology (GO) terms for biological processof the 463 proteins light proteins present in the CCM from all the conceptuses and those identified in the CCM of day 16 conceptuses following 6 and 24h culture in a previous study (Forde et al., 2015)
GO biological process complete	Bos taurus - REFLIST (22008)	upload_1 (460)	upload_1 (expected)	upload_1 (over/under)	upload_1 (fold Enrichment)	upload_1 (raw P-value)	upload_1 (FDR)
cellular amide metabolic process (GO:0043603)	498	65	10.41	+	6.24	3.77e-30	5.26e-26
peptide biosynthetic process (GO:0043043)	312	50	6.52	+	7.67	6.73e-27	3.13e-23
amide biosynthetic process (GO:0043604)	381	54	7.96	+	6.78	1.15e-26	3.2e-23
peptide metabolic process (GO:0006518)	357	53	7.46	+	7.1	4.79e-27	3.34e-23
translation (GO:0006412)	300	49	6.27	+	7.81	1.05e-26	3.68e-23
metabolic process (GO:0008152)	6297	241	131.62	+	1.83	4.58e-26	1.06e-22
cellular nitrogen compound metabolic process (GO:0034641)	2169	125	45.34	+	2.76	2.77e-25	5.53e-22
organonitrogen compound biosynthetic process (GO:1901566)	901	76	18.83	+	4.04	5.06e-24	8.82e-21
small molecule metabolic process (GO:0044281)	1088	83	22.74	+	3.65	1.44e-23	2.23e-20
primary metabolic process (GO:0044238)	5319	210	111.18	+	1.89	4.08e-23	5.69e-20
organic substance metabolic process (GO:0071704)	5636	217	117.8	+	1.84	9.75e-23	1.24e-19
cellular nitrogen compound biosynthetic process (GO:0044271)	965	75	20.17	+	3.72	9.95e-22	1.16e-18
biosynthetic process (GO:0009058)	1756	102	36.7	+	2.78	1.39e-20	1.49e-17
organic substance biosynthetic process (GO:1901576)	1681	98	35.14	+	2.79	7.52e-20	7e-17
cellular metabolic process (GO:0044237)	5251	200	109.75	+	1.82	7.29e-20	7.26e-17
cellular biosynthetic process (GO:0044249)	1633	95	34.13	+	2.78	3.64e-19	3.17e-16
nitrogen compound metabolic process (GO:0006807)	4843	186	101.23	+	1.84	2.1e-18	1.72e-15
organonitrogen compound metabolic process (GO:1901564)	3715	156	77.65	+	2.01	2.35e-18	1.82e-15
cellular process (GO:0009987)	10698	313	223.6	+	1.4	1.06e-16	7.8e-14
gene expression (GO:0010467)	1163	73	24.31	+	3	2.37e-16	1.66e-13
carboxylic acid metabolic process (GO:0019752)	538	48	11.25	+	4.27	2.99e-16	1.99e-13
carbohydrate metabolic process (GO:0005975)	321	37	6.71	+	5.51	6.36e-16	4.03e-13
oxoacid metabolic process (GO:0043436)	566	48	11.83	+	4.06	1.84e-15	1.12e-12
organic acid metabolic process (GO:0006082)	583	48	12.19	+	3.94	5.24e-15	3.05e-12
biological_process (GO:0008150)	14940	386	312.27	+	1.24	1.15e-14	6.16e-12
Unclassified (UNCLASSIFIED)	7068	74	147.73	-	0.5	1.15e-14	6.41e-12
nucleobase-containing small molecule metabolic process (GO:0055086)	350	36	7.32	+	4.92	3.84e-14	1.98e-11
cellular macromolecule biosynthetic process (GO:0034645)	1007	60	21.05	+	2.85	1.24e-12	6.19e-10
carbohydrate derivative metabolic process (GO:1901135)	618	45	12.92	+	3.48	2.13e-12	1.02e-09
protein folding (GO:0006457)	96	19	2.01	+	9.47	2.25e-12	1.05e-09
organophosphate metabolic process (GO:0019637)	531	41	11.1	+	3.69	3.87e-12	1.74e-09
macromolecule biosynthetic process (GO:0009059)	1040	60	21.74	+	2.76	4.43e-12	1.93e-09
nucleoside phosphate metabolic process (GO:0006753)	292	30	6.1	+	4.92	5.62e-12	2.38e-09
carbohydrate catabolic process (GO:0016052)	66	16	1.38	+	11.6	8.9e-12	3.65e-09
nucleotide metabolic process (GO:0009117)	280	29	5.85	+	4.96	1.07e-11	4.26e-09
ribose phosphate metabolic process (GO:0019693)	206	25	4.31	+	5.81	1.34e-11	5.19e-09
organic cyclic compound metabolic process (GO:1901360)	1966	88	41.09	+	2.14	2.3e-11	8.66e-09
cellular amino acid metabolic process (GO:0006520)	183	23	3.82	+	6.01	4.72e-11	1.73e-08
amide transport (GO:0042886)	766	48	16.01	+	3	5.42e-11	1.94e-08
ribonucleotide metabolic process (GO:0009259)	204	24	4.26	+	5.63	6.2e-11	2.16e-08
purine-containing compound metabolic process (GO:0072521)	224	25	4.68	+	5.34	6.88e-11	2.34e-08
catabolic process (GO:0009056)	1032	57	21.57	+	2.64	8e-11	2.66e-08
purine ribonucleotide metabolic process (GO:0009150)	192	23	4.01	+	5.73	1.13e-10	3.66e-08
purine nucleotide metabolic process (GO:0006163)	200	23	4.18	+	5.5	2.35e-10	7.45e-08
peptide transport (GO:0015833)	736	45	15.38	+	2.93	4.73e-10	1.47e-07
protein transport (GO:0015031)	711	44	14.86	+	2.96	5.25e-10	1.59e-07
organic substance catabolic process (GO:1901575)	910	51	19.02	+	2.68	5.42e-10	1.61e-07
heterocycle metabolic process (GO:0046483)	1790	79	37.41	+	2.11	6.2e-10	1.77e-07
cellular aromatic compound metabolic process (GO:0006725)	1831	80	38.27	+	2.09	6.17e-10	1.79e-07
establishment of protein localization (GO:0045184)	773	46	16.16	+	2.85	6.81e-10	1.9e-07
cytoplasmic translation (GO:0002181)	32	11	0.67	+	16.45	7.5e-10	2.05e-07
protein stabilization (GO:0050821)	130	18	2.72	+	6.62	1.54e-09	4.13e-07
nucleobase-containing compound metabolic process (GO:0006139)	1680	74	35.11	+	2.11	2.19e-09	5.75e-07
macromolecule localization (GO:0033036)	1452	67	30.35	+	2.21	2.64e-09	6.47e-07
ATP metabolic process (GO:0046034)	118	17	2.47	+	6.89	2.56e-09	6.5e-07
macromolecule metabolic process (GO:0043170)	4317	145	90.23	+	1.61	2.53e-09	6.55e-07
nitrogen compound transport (GO:0071705)	982	52	20.53	+	2.53	2.63e-09	6.56e-07
nucleoside diphosphate metabolic process (GO:0009132)	75	14	1.57	+	8.93	3.52e-09	8.46e-07
RNA localization (GO:0006403)	90	15	1.88	+	7.97	3.83e-09	9.06e-07
protein metabolic process (GO:0019538)	3058	112	63.92	+	1.75	3.91e-09	9.1e-07
regulation of biological quality (GO:0065008)	2643	100	55.24	+	1.81	5.96e-09	1.36e-06
organic substance transport (GO:0071702)	1228	59	25.67	+	2.3	6.17e-09	1.39e-06
ribonucleoside diphosphate metabolic process (GO:0009185)	53	12	1.11	+	10.83	7.09e-09	1.57e-06
cellular component biogenesis (GO:0044085)	1505	67	31.46	+	2.13	9.77e-09	2.13e-06
ADP metabolic process (GO:0046031)	46	11	0.96	+	11.44	1.86e-08	3.99e-06
nucleotide phosphorylation (GO:0046939)	60	12	1.25	+	9.57	2.38e-08	4.95e-06
nucleoside diphosphate phosphorylation (GO:0006165)	60	12	1.25	+	9.57	2.38e-08	5.03e-06
cellular component assembly (GO:0022607)	1403	63	29.32	+	2.15	2.74e-08	5.62e-06
cofactor metabolic process (GO:0051186)	221	21	4.62	+	4.55	3.11e-08	6.3e-06
sensory perception of smell (GO:0007608)	841	0	17.58	-	< 0.01	3.36e-08	6.71e-06
intracellular protein transport (GO:0006886)	390	28	8.15	+	3.43	4.74e-08	8.7e-06
glycolytic process (GO:0006096)	39	10	0.82	+	12.27	4.72e-08	8.79e-06
ATP generation from ADP (GO:0006757)	39	10	0.82	+	12.27	4.72e-08	8.9e-06
generation of precursor metabolites and energy (GO:0006091)	248	22	5.18	+	4.24	4.54e-08	8.92e-06
purine nucleoside diphosphate metabolic process (GO:0009135)	51	11	1.07	+	10.32	4.67e-08	8.93e-06
purine ribonucleoside diphosphate metabolic process (GO:0009179)	51	11	1.07	+	10.32	4.67e-08	9.05e-06
detection of chemical stimulus involved in sensory perception of smell (GO:0050911)	818	0	17.1	-	< 0.01	5.03e-08	9.12e-06
cellular localization (GO:0051641)	1302	59	27.21	+	2.17	5.11e-08	9.13e-06
symbiotic process (GO:0044403)	187	19	3.91	+	4.86	5.38e-08	9.5e-06
cell redox homeostasis (GO:0045454)	68	12	1.42	+	8.44	8.04e-08	1.4e-05
pyruvate metabolic process (GO:0006090)	55	11	1.15	+	9.57	9.17e-08	1.58e-05
cellular component organization or biogenesis (GO:0071840)	3448	117	72.07	+	1.62	9.87e-08	1.68e-05
ribonucleoprotein complex subunit organization (GO:0071826)	102	14	2.13	+	6.57	1.13e-07	1.9e-05
dicarboxylic acid metabolic process (GO:0043648)	44	10	0.92	+	10.87	1.25e-07	2.06e-05
intracellular transport (GO:0046907)	685	38	14.32	+	2.65	1.25e-07	2.08e-05
regulation of protein localization to chromosome, telomeric region (GO:1904814)	14	7	0.29	+	23.92	1.31e-07	2.12e-05
interspecies interaction between organisms (GO:0044419)	200	19	4.18	+	4.55	1.42e-07	2.28e-05
regulation of protein stability (GO:0031647)	223	20	4.66	+	4.29	1.58e-07	2.51e-05
protein localization (GO:0008104)	1215	55	25.4	+	2.17	1.83e-07	2.87e-05
actin filament organization (GO:0007015)	144	16	3.01	+	5.32	2.01e-07	3.12e-05
nucleic acid transport (GO:0050657)	75	12	1.57	+	7.65	2.08e-07	3.15e-05
RNA transport (GO:0050658)	75	12	1.57	+	7.65	2.08e-07	3.19e-05
establishment of RNA localization (GO:0051236)	77	12	1.61	+	7.46	2.68e-07	4.02e-05
alpha-amino acid metabolic process (GO:1901605)	129	15	2.7	+	5.56	2.84e-07	4.21e-05
cellular component organization (GO:0016043)	3361	113	70.25	+	1.61	3.02e-07	4.44e-05
sensory perception of chemical stimulus (GO:0007606)	875	1	18.29	-	0.05	3.1e-07	4.51e-05
actin cytoskeleton organization (GO:0030036)	304	23	6.35	+	3.62	3.23e-07	4.65e-05
positive regulation of establishment of protein localization to telomere (GO:1904851)	10	6	0.21	+	28.71	4.8e-07	6.83e-05
detection of stimulus involved in sensory perception (GO:0050906)	870	1	18.18	-	0.05	4.87e-07	6.86e-05
cellular protein localization (GO:0034613)	842	42	17.6	+	2.39	5.73e-07	7.99e-05
cellular macromolecule localization (GO:0070727)	846	42	17.68	+	2.38	6.12e-07	8.46e-05
establishment of localization (GO:0051234)	2789	97	58.29	+	1.66	6.65e-07	9.09e-05
ribonucleoprotein complex biogenesis (GO:0022613)	201	18	4.2	+	4.28	6.72e-07	9.1e-05
detection of chemical stimulus (GO:0009593)	849	1	17.75	-	0.06	7.05e-07	9.47e-05
regulation of establishment of protein localization to telomere (GO:0070203)	11	6	0.23	+	26.1	7.29e-07	9.59e-05
viral translation (GO:0019081)	11	6	0.23	+	26.1	7.29e-07	9.68e-05
cellular protein metabolic process (GO:0044267)	2505	89	52.36	+	1.7	9.12e-07	0.000119
sensory perception (GO:0007600)	1151	4	24.06	-	0.17	9.64e-07	0.000125
detection of chemical stimulus involved in sensory perception (GO:0050907)	829	1	17.33	-	0.06	1.03e-06	0.000132
positive regulation of protein localization to chromosome, telomeric region (GO:1904816)	12	6	0.25	+	23.92	1.07e-06	0.000135
regulation of establishment of protein localization to chromosome (GO:0070202)	12	6	0.25	+	23.92	1.07e-06	0.000136
regulation of protein catabolic process (GO:0042176)	279	21	5.83	+	3.6	1.14e-06	0.000142
detection of stimulus (GO:0051606)	935	2	19.54	-	0.1	1.33e-06	0.000164
G protein-coupled receptor signaling pathway (GO:0007186)	1021	3	21.34	-	0.14	1.37e-06	0.000166
positive regulation of cellular protein localization (GO:1903829)	212	18	4.43	+	4.06	1.37e-06	0.000168
small molecule biosynthetic process (GO:0044283)	308	22	6.44	+	3.42	1.43e-06	0.000172
toxin transport (GO:1901998)	33	8	0.69	+	11.6	1.53e-06	0.000183
viral process (GO:0016032)	113	13	2.36	+	5.5	1.96e-06	0.000232
actin filament-based process (GO:0030029)	342	23	7.15	+	3.22	2.16e-06	0.000253
ribonucleoprotein complex assembly (GO:0022618)	97	12	2.03	+	5.92	2.45e-06	0.000285
transport (GO:0006810)	2673	92	55.87	+	1.65	2.59e-06	0.000299
nervous system process (GO:0050877)	1433	8	29.95	-	0.27	2.87e-06	0.000328
translational initiation (GO:0006413)	50	9	1.05	+	8.61	2.96e-06	0.000336
actin filament bundle organization (GO:0061572)	37	8	0.77	+	10.34	3.22e-06	0.00036
monosaccharide metabolic process (GO:0005996)	100	12	2.09	+	5.74	3.26e-06	0.000362
actin filament bundle assembly (GO:0051017)	37	8	0.77	+	10.34	3.22e-06	0.000363
protein-containing complex subunit organization (GO:0043933)	883	41	18.46	+	2.22	3.93e-06	0.000432
localization (GO:0051179)	3576	114	74.74	+	1.53	4.08e-06	0.000445
regulation of actin polymerization or depolymerization (GO:0008064)	123	13	2.57	+	5.06	4.62e-06	0.000496
regulation of actin filament length (GO:0030832)	123	13	2.57	+	5.06	4.62e-06	0.0005
oxidation-reduction process (GO:0055114)	856	40	17.89	+	2.24	4.93e-06	0.000525
regulation of cellular component size (GO:0032535)	234	18	4.89	+	3.68	4.99e-06	0.000527
regulation of protein metabolic process (GO:0051246)	1978	72	41.34	+	1.74	5.6e-06	0.000588
regulation of cellular protein localization (GO:1903827)	366	23	7.65	+	3.01	6.21e-06	0.000646
negative regulation of protein metabolic process (GO:0051248)	830	39	17.35	+	2.25	6.44e-06	0.000665
viral gene expression (GO:0019080)	18	6	0.38	+	15.95	7.02e-06	0.00072
organelle organization (GO:0006996)	2035	73	42.53	+	1.72	7.55e-06	0.000769
cellular detoxification (GO:1990748)	91	11	1.9	+	5.78	7.85e-06	0.000794
tRNA aminoacylation for protein translation (GO:0006418)	30	7	0.63	+	11.16	8.72e-06	0.000875
regulation of cellular amide metabolic process (GO:0034248)	271	19	5.66	+	3.35	9.51e-06	0.000948
regulation of cellular protein catabolic process (GO:1903362)	176	15	3.68	+	4.08	9.9e-06	0.00098
signal transduction (GO:0007165)	3187	35	66.61	-	0.53	1.1e-05	0.00108
detoxification (GO:0098754)	95	11	1.99	+	5.54	1.14e-05	0.0011
cytoskeleton organization (GO:0007010)	692	34	14.46	+	2.35	1.13e-05	0.0011
ribose phosphate biosynthetic process (GO:0046390)	115	12	2.4	+	4.99	1.21e-05	0.00116
supramolecular fiber organization (GO:0097435)	278	19	5.81	+	3.27	1.33e-05	0.00127
protein-containing complex assembly (GO:0065003)	798	37	16.68	+	2.22	1.42e-05	0.00135
coenzyme metabolic process (GO:0006732)	138	13	2.88	+	4.51	1.45e-05	0.00137
tRNA aminoacylation (GO:0043039)	33	7	0.69	+	10.15	1.5e-05	0.0014
organophosphate biosynthetic process (GO:0090407)	282	19	5.89	+	3.22	1.61e-05	0.00149
amino acid activation (GO:0043038)	34	7	0.71	+	9.85	1.77e-05	0.00164
nucleotide biosynthetic process (GO:0009165)	163	14	3.41	+	4.11	1.8e-05	0.00165
binding of sperm to zona pellucida (GO:0007339)	22	6	0.46	+	13.05	1.83e-05	0.00166
cellular response to chemical stimulus (GO:0070887)	1670	62	34.91	+	1.78	1.82e-05	0.00166
regulation of translation (GO:0006417)	235	17	4.91	+	3.46	1.92e-05	0.00172
cellular macromolecule metabolic process (GO:0044260)	3379	106	70.63	+	1.5	2.1e-05	0.00188
nucleobase-containing compound transport (GO:0015931)	123	12	2.57	+	4.67	2.24e-05	0.00199
signaling (GO:0023052)	3364	39	70.31	-	0.55	2.35e-05	0.00207
positive regulation of intrinsic apoptotic signaling pathway (GO:2001244)	51	8	1.07	+	7.5	2.58e-05	0.00226
nucleoside phosphate biosynthetic process (GO:1901293)	169	14	3.53	+	3.96	2.61e-05	0.00228
chaperone-mediated protein folding (GO:0061077)	24	6	0.5	+	11.96	2.79e-05	0.0024
monosaccharide biosynthetic process (GO:0046364)	24	6	0.5	+	11.96	2.79e-05	0.00242
regulation of actin filament depolymerization (GO:0030834)	37	7	0.77	+	9.05	2.87e-05	0.00244
cell-cell recognition (GO:0009988)	37	7	0.77	+	9.05	2.87e-05	0.00245
positive regulation of DNA biosynthetic process (GO:2000573)	52	8	1.09	+	7.36	2.92e-05	0.00246
phosphorus metabolic process (GO:0006793)	1453	55	30.37	+	1.81	2.92e-05	0.00247
homeostatic process (GO:0042592)	1023	43	21.38	+	2.01	3.02e-05	0.00252
carbohydrate biosynthetic process (GO:0016051)	69	9	1.44	+	6.24	3.05e-05	0.00254
regulation of protein complex assembly (GO:0043254)	299	19	6.25	+	3.04	3.42e-05	0.00279
purine-containing compound biosynthetic process (GO:0072522)	108	11	2.26	+	4.87	3.4e-05	0.00281
monocarboxylic acid metabolic process (GO:0032787)	299	19	6.25	+	3.04	3.42e-05	0.00281
mRNA transport (GO:0051028)	54	8	1.13	+	7.09	3.73e-05	0.00302
cellular response to toxic substance (GO:0097237)	153	13	3.2	+	4.07	3.96e-05	0.00319
regulation of cellular localization (GO:0060341)	526	27	10.99	+	2.46	4.13e-05	0.00329
cellular homeostasis (GO:0019725)	474	25	9.91	+	2.52	4.12e-05	0.0033
formation of cytoplasmic translation initiation complex (GO:0001732)	15	5	0.31	+	15.95	4.23e-05	0.00332
regulation of protein ubiquitination (GO:0031396)	154	13	3.22	+	4.04	4.21e-05	0.00332
negative regulation of cellular protein metabolic process (GO:0032269)	783	35	16.37	+	2.14	4.19e-05	0.00332
regulation of protein modification by small protein conjugation or removal (GO:1903320)	178	14	3.72	+	3.76	4.44e-05	0.00346
ribonucleotide biosynthetic process (GO:0009260)	113	11	2.36	+	4.66	4.98e-05	0.00386
[truncated: 117 more rows]
